# Supplementary material for: Genomes of fungi and relatives reveal delayed loss of ancestral gene families and evolution of key fungal traits
Source: Nat Ecol Evol. 2023 Jun 22;7(8):1221–31. doi: 10.1038/s41559-023-02095-9 (PMC10406608; doi:10.1038/s41559-023-02095-9)
Supplement: Supplementary file 3 — Supplementary Data 1–8. [file 41559_2023_2095_MOESM3_ESM.xlsx]

## Sheet: Supplementary Data 1
Supplementary Data 1. Taxon list of 123 species used for our analyses. BUSCO percentages were obtained with the database 'eukaryote'. The groups in the 'category' column were used to identify conserved shared HGs between fungal and non-fungal lineages.
#	Abbreviation	Taxon	group	category	Full name with strain (if available)	species name	BUSCO_rate	Complete BUSCOs (C)	Complete and single-copy BUSCOs (S)	Complete and duplicated BUSCOs (D)	Fragmented BUSCOs (F)	Missing BUSCOs (M)	Publication/Bioproject	pubmedID
1	Naeggrub	Heterolobosea	1	Outgroup	Naegleria gruberi	Naegleria gruberi	0.84	254	246	8	14	35	Fritz-Laylin et al., 2010	20211133
2	Acancast	Amobozoa	1	Outgroup	Acanthamoeba castellanii str. Neff	Acanthamoeba castellanii	0.82	247	235	12	18	38	Clark et al., 2013	23375108
3	Dictdisc	Amobozoa	1	Outgroup	Dictyostelium discoideum AX4	Dictyostelium discoideum	0.95	289	278	11	2	12	Eichinger et al., 2005	15875012
4	Thectrah	Apusozoa	1	Outgroup	Thecamonas trahens	Thecamonas trahens	0.84	256	253	3	14	33	PRJNA37929	24277850
5	Capsowcz	Filasterea	2	Basal Holozoa	Capsaspora owczarzaki ATCC 30864	Capsaspora owczarzaki	0.96	290	286	4	1	12	Suga et al., 2013	23942320
6	Clim	Corallochytrea	2	Basal Holozoa	Corallochytrium limacisporum	Corallochytrium limacisporum	0.97	294	291	3	3	6	Grau-Bové et al., 2017	28726632
7	Crefra	Ichtyosporea	2	Basal Holozoa	Creolimax fragrantissima	Creolimax fragrantissima	0.96	291	283	8	5	7	Mendoza et al., 2015	26465111
8	Sphar	Ichtyosporea	2	Basal Holozoa	Sphaeroforma arctica	Sphaeroforma arctica	0.72	219	205	14	63	21	Ruiz-Trillo I et al., 2006	16968456
9	Monobrev	Choanoflagellata	2	Basal Holozoa	Monosiga brevicollis MX1	Monosiga brevicollis	0.83	250	245	5	23	30	King et al., 2008	18273011
10	Salprose	Choanoflagellata	2	Basal Holozoa	Salpingoeca rosetta	Salpingoeca rosetta	0.89	269	262	7	16	18	Fairclough et al., 2013	23419129
11	Mnemleid	Metazoa	3	Metazoa	Mnemiopsis leidyi	Mnemiopsis leidyi	0.87	265	260	5	19	19	Ryan et al., 2013	24337300
12	Hydrvulg	Metazoa	3	Metazoa	Hydra vulgaris	Hydra vulgaris	0.95	289	286	3	8	6	Chapman et al., 2010	20228792
13	Tricadha	Metazoa	3	Metazoa	Trichoplax adhaerens	Trichoplax adhaerens	0.97	294	293	1	4	5	Srivastava et al., 2008	18719581
14	Drosmela	Metazoa	3	Metazoa	Drosophila melanogaster	Drosophila melanogaster	1	303	296	7	0	0	Hoskins et al., 2015	25589440
15	Cioninte	Metazoa	3	Metazoa	Ciona intestinalis	Ciona intestinalis	0.89	271	269	2	15	17	Satou et al., 2008	18854010
16	Homosapi	Metazoa	3	Metazoa	Homo sapiens	Homo sapiens	0.99	301	274	27	2	0	Lander E S et al. 2001	11237011
17	Fontalba	Nuclearia	0	Nuclearia	Fonticula alba	Fonticula alba	0.81	244	241	3	30	29	PRJNA189482	32964081
18	Rozal1_1	Rozellomycota	0	RM-clade	Rozella allomycis CSF55	Rozella allomycis	0.83	250	246	4	16	37	James TY et al., 2013	23932404
19	Parsa1	Rozellomycota	0	RM-clade	Paramicrosporidium saccamoebae KSL3	Paramicrosporidium saccamoebae	0.72	218	212	6	41	44	Quandt CA et al., 2017	29171834
20	Mitdap1	Microsporidia	0	RM-clade	Mitosporidium daphniae UGP3	Mitosporidium daphniae	0.59	180	170	10	47	76	Haag KL et al., 2014	25313038
21	Nempa1	Microsporidia	0	RM-clade	Nematocida parisii ERTm1	Nematocida parisii	0.45	137	133	4	19	147	Cuomo CA et al., 2012	22813931
22	Nosce1	Microsporidia	0	RM-clade	Nosema ceranae BRL01	Nosema ceranae	0.43	130	128	2	19	154	Cornman RS et al., 2009	19503607
23	Enccu1	Microsporidia	0	RM-clade	Encephalitozoon cuniculi GB-M1	Encephalitozoon cuniculi	0.6	182	179	3	12	109	Peyretaillade E et al., 2009	20003517
24	Enche1	Microsporidia	0	RM-clade	Encephalitozoon hellem ATCC 50504	Encephalitozoon hellem	0.57	173	170	3	22	108	Pombert JF et al., 2012	22802648
25	Partr	Aphelidomycota	0	Aphelidomycota	Paraphelidium tribonemae	Paraphelidium tribonemae	0.91	277	148	129	7	19	Torruella et al. 2015	26365255
26	Rhihy1	Chytridiomycota	4	Chytridiomycota	Rhizoclosmatium globosum JEL800 v1.0	Rhizoclosmatium globosum	0.95	287	248	39	11	5	Mondo SJ et al., 2017	28481340
27	Batde5	Chytridiomycota	4	Chytridiomycota	Batrachochytrium dendrobatidis JAM81 v1.0	Batrachochytrium dendrobatidis	0.97	293	283	10	5	5	JGI-PGF project ID 4001669 Batrachochytrium dendrobatidis (Bd) strains JAM81 (RefSeq: GCA_000203795.1, JGI-PGF project ID 4001669; https://genome.jgi-psf.org/Batde5)	18852473
28	Spipu1	Chytridiomycota	4	Chytridiomycota	Spizellomyces punctatus DAOM BR117	Spizellomyces punctatus	0.97	295	291	4	3	5	Russ C et al., 2016	27540072
29	Ganpr1	Chytridiomycota	4	Chytridiomycota	Gonapodya prolifera v1.0	Gonapodya prolifera	0.94	284	275	9	9	10	Chang Y et al., 2015	25977457
30	Neosp1	Chytridiomycota	4	Chytridiomycota	Neocallimastix californiae G1 v1.0	Neocallimastix californiae	0.88	267	157	110	8	28	Haitjema CH et al., 2017	28555641
31	Orpsp1_1	Chytridiomycota	4	Chytridiomycota	Orpinomyces sp.	Orpinomyces sp.	0.56	170	153	17	46	87	Youssef NH et al., 2013	23709508
32	PirE2_1	Chytridiomycota	4	Chytridiomycota	Piromyces sp. E2 v1.0	Piromyces sp.	0.56	171	160	11	52	80	Haitjema CH et al., 2017	28555641
33	Pirfi3	Chytridiomycota	4	Chytridiomycota	Piromyces finnis v3.0	Piromyces finnis	0.89	269	259	10	3	31	Haitjema CH et al., 2017	28555641
34	Catan2	Blastocladiomycota	0	Blastocladiomycota	Catenaria anguillulae PL171 v2.0	Catenaria anguillulae	0.91	277	259	18	14	12	Mondo SJ et al., 2017	28481340
35	Allma1	Blastocladiomycota	0	Blastocladiomycota	Allomyces macrogynus ATCC 38327	Allomyces macrogynus	0.97	293	70	223	2	8	Amses KR et al., 2022	36037379
36	Olpbor1	Olpidiomycota	0	Olpidiomycota	Olpidium bornovanus UBC F19785	Olpidium bornovanus	0.33	99	97	2	90	114	Chang Y et al., 2021	33547391
37	Pipcy3_1	Zoopagomycota	5	Zoopagomycota	Piptocephalis cylindrospora RSA 2659 single-cell v3.0	Piptocephalis cylindrospora	0.57	174	169	5	24	105	Ahrendt SR et al., 2018	30297742
38	Synps1	Zoopagomycota	5	Zoopagomycota	Syncephalis pseudoplumigaleata Benny S71-1 single-cell v1.0	Syncephalis pseudoplumigaleata	0.62	189	182	7	37	77	Ahrendt SR et al., 2018	30297742
39	Thasp1	Zoopagomycota	5	Zoopagomycota	Thamnocephalis sphaerospora RSA 1356 single-cell v1.0	Thamnocephalis sphaerospora	0.8	243	233	10	18	42	Ahrendt SR et al., 2018	30297742
40	Conco1	Zoopagomycota	5	Zoopagomycota	Conidiobolus coronatus NRRL28638 v1.0	Conidiobolus coronatus	0.9	272	267	5	9	22	Chang Y et al., 2015	25977457
41	Entmu	Zoopagomycota	5	Zoopagomycota	Entomophthora muscae	Entomophthora muscae	0.85	257	148	109	33	13	Elya C. et al 2018	30047862
42	DimcrSC1	Zoopagomycota	5	Zoopagomycota	Dimargaris cristalligena RSA 468 single-cell v1.0	Dimargaris cristalligena	0.94	286	283	3	9	8	Ahrendt SR et al., 2018	30297742
43	Coere1	Zoopagomycota	5	Zoopagomycota	Coemansia reversa NRRL 1564 v1.0	Coemansia reversa	0.97	295	293	2	8	0	Chang Y et al., 2015	25977457
44	Linpe1	Zoopagomycota	5	Zoopagomycota	Linderina pennispora ATCC 12442 v1.0	Linderina pennispora	0.97	294	287	7	6	3	Mondo SJ et al., 2017	28481340
45	Zancul2	Zoopagomycota	5	Zoopagomycota	Zancudomyces culisetae COL-18-3	Zancudomyces culisetae	0.51	154	107	47	60	89	Wang Y et al., 2016	27343289
46	Furboo	Zoopagomycota	5	Zoopagomycota	Furculomyces_boomerangus	Furculomyces_boomerangus	0.86	260	218	42	24	19	Wang Y et al., 2018	29764946
47	Smicul	Zoopagomycota	5	Zoopagomycota	Smittium_culicis	Smittium_culicis	0.74	224	133	91	37	42	Wang Y et al., 2016	27343289
48	Smimuc2	Zoopagomycota	5	Zoopagomycota	Smittium mucronatum ALG-7-W6	Smittium mucronatum	0.7	211	198	13	33	59	Wang Y et al., 2016	27343289
49	Lobtra1	Mucoromycota	6	Mucoromycota	Lobosporangium transversale NRRL 3116 v1.0	Lobosporangium transversale	0.97	295	277	18	4	4	Mondo SJ et al., 2017	28481340
50	Morel2	Mucoromycota	6	Mucoromycota	Mortierella elongata AG-77 v2.0	Mortierella elongata	1	303	279	24	0	0	Uehling J et al., 2017	28076891
51	Geopyr1	Mucoromycota	6	Mucoromycota	Geosiphon pyriformis	Geosiphon pyriformis	0.93	281	276	5	10	12	Malar C M et al., 2021	33592192
52	Gigro1	Mucoromycota	6	Mucoromycota	Gigaspora rosea v1.0	Gigaspora rosea	0.96	290	283	7	10	3	Morin E et al., 2019	30636349
53	Rhiir2_1	Mucoromycota	6	Mucoromycota	Rhizophagus irregularis DAOM 197198 v2.0	Rhizophagus irregularis	0.97	293	288	5	4	6	Chen ECH et al., 2018	29355972
54	Jimfl_AD_1	Mucoromycota	6	Mucoromycota	Jimgerdemannia flammicorona AD002	Jimgerdemannia flammicorona	0.69	209	197	12	35	59	Chang Y et al., 2019	30485448
55	Umbra1	Mucoromycota	6	Mucoromycota	Umbelopsis ramanniana AG # v1.0	Umbelopsis ramanniana	0.96	292	285	7	3	8	Amses KR et al., 2022	36037379
56	Liccor1	Mucoromycota	6	Mucoromycota	Lichtheimia corymbifera JMRC:FSU:9682	Lichtheimia corymbifera	0.91	275	247	28	3	25	Schwartze VU et al., 2014	25121733
57	Licra1	Mucoromycota	6	Mucoromycota	Lichtheimia ramosa JMRC FSU 6197	Lichtheimia ramosa	0.99	301	274	27	1	1	Linde J et al., 2014	25212617
58	Sakvas1	Mucoromycota	6	Mucoromycota	Saksenaea vasiformis B4078	Saksenaea vasiformis	0.9	272	254	18	6	25	Chibucos MC et al., 2016	27447865
59	Phybl2	Mucoromycota	6	Mucoromycota	Phycomyces blakesleeanus NRRL1555 v2.0	Phycomyces blakesleeanus	0.96	290	265	25	5	8	Corrochano LM et al., 2016	27238284
60	Hesve2finisherSC	Mucoromycota	6	Mucoromycota	Hesseltinella vesiculosa NRRL3301 v2.0	Hesseltinella vesiculosa	0.98	297	285	12	5	1	Mondo SJ et al., 2017	28481340
61	Muccirc1	Mucoromycota	6	Mucoromycota	Mucor circinelloides f circinelloides 1006PhL	Mucor circinelloides	0.99	300	272	28	3	0	Lee SC et al., 2014	25006230
62	Rhimi1_1	Mucoromycota	6	Mucoromycota	Rhizopus microsporus var. microsporus ATCC52813 v1.0	Rhizopus microsporus	0.98	298	279	19	3	2	Mondo SJ et al., 2017	29184190
63	Schpo1	Taphrinomycotina	0	Ascomycota	Schizosaccharomyces pombe	Schizosaccharomyces pombe	0.96	291	282	9	1	11	Wood V et al., 2002	11859360
64	Tapde1_1	Taphrinomycotina	0	Ascomycota	Taphrina deformans	Taphrina deformans	0.79	239	236	3	9	55	Cissé OH et al., 2013	23631913
65	Yarlip1	Saccharomycotina	0	Ascomycota	Yarrowia lipolytica FKP355 v1.0	Yarrowia lipolytica	0.98	296	294	2	1	6	Pomraning KR et al., 2018	30518677
66	Dekbr2	Saccharomycotina	0	Ascomycota	Dekkera bruxellensis CBS 2499 v2.0	Dekkera bruxellensis	0.96	292	281	11	5	6	Piškur J et al., 2012	22663979
67	Sacce1	Saccharomycotina	0	Ascomycota	Saccharomyces cerevisiae S288C	Saccharomyces cerevisiae	0.95	288	277	11	1	14	Goffeau A et al., 1996	8849441
68	Artol1	Pezizomycotina	7	Ascomycota	Arthrobotrys oligospora ATCC 24927	Arthrobotrys oligospora	0.96	292	292	0	7	4	Yang J et al., 2011	21909256
69	Tubme1v2	Pezizomycotina	7	Ascomycota	Tuber melanosporum Mel28 v1.2	Tuber melanosporum	0.99	299	298	1	1	3	Martin F et al., 2010	20348908
70	Aurpu_var_pul1	Pezizomycotina	7	Ascomycota	Aureobasidium pullulans var. pullulans EXF-150	Aureobasidium pullulans	1	303	303	0	0	0	Gostinčar C et al,. 2014	24984952
71	CocheC5_3	Pezizomycotina	7	Ascomycota	Cochliobolus heterostrophus C5 v2.0	Cochliobolus heterostrophus	0.98	298	292	6	5	0	Ohm RA et al., N/D	23236275
72	Exode1	Pezizomycotina	7	Ascomycota	Exophiala dermatitidis UT8656	Exophiala dermatitidis	0.99	301	297	4	1	1	Chen Z et al., 2014	24496724
73	Cocim1	Pezizomycotina	7	Ascomycota	Coccidioides immitis RS	Coccidioides immitis	0.99	301	296	5	0	2	Sharpton TJ et al., 2009	19717792
74	Aspfu1	Pezizomycotina	7	Ascomycota	Aspergillus fumigatus Af293 from AspGD	Aspergillus fumigatus	0.99	299	298	1	2	2	Nierman WC et al., 2005	16372009
75	Aspni7	Pezizomycotina	7	Ascomycota	Aspergillus niger ATCC 1015 v4.0	Aspergillus niger	0.99	299	295	4	0	4	Andersen MR et al., 2011	21543515
76	Botci1	Pezizomycotina	7	Ascomycota	Botrytis cinerea v1.0	Botrytis cinerea	0.9	272	267	5	24	7	Staats M et al., 2012	23104368
77	Cadsp1	Pezizomycotina	7	Ascomycota	Cadophora sp. DSE1049 v1.0	Cadophora sp.	0.99	301	297	4	2	0	Knapp DG et al., 2018	29679020
78	DalEC12_1	Pezizomycotina	7	Ascomycota	Daldinia eschscholtzii EC12 v1.0	Daldinia eschscholtzii	0.99	301	301	0	1	1	Wu W et al., 2017	28078400
79	Neucr2	Pezizomycotina	7	Ascomycota	Neurospora crassa OR74A v2.0	Neurospora crassa	1	303	286	17	0	0	Galagan JE et al., 2003	12712197
80	Colgr1	Pezizomycotina	7	Ascomycota	Colletotrichum graminicola M1.001	Colletotrichum graminicola	0.99	301	300	1	2	0	O'Connell RJ et al., 2012	22885923
81	TriviGv29_8_2	Pezizomycotina	7	Ascomycota	Trichoderma virens Gv29-8 v2.0	Trichoderma virens	0.99	300	298	2	3	0	Kubicek CP et al., N/D	21501500
82	Metac1	Pezizomycotina	7	Ascomycota	Metarhizium acridum	Metarhizium acridum	0.94	284	278	6	11	8	Gao Q et al., 2011	21253567
83	Tolinf1	Pezizomycotina	7	Ascomycota	Tolypocladium inflatum	Tolypocladium inflatum	0.9	273	268	5	2	28	Bushley E K et al., 2013	23818858
84	Mellp2_3	Pucciniomycotina	0	Basidiomycota	Melampsora larici-populina v2.0	Melampsora larici-populina	0.97	295	283	12	4	4	Persoons A et al., 2022	34919678
85	Mixos1	Pucciniomycotina	0	Basidiomycota	Mixia osmundae IAM 14324 v1.0	Mixia osmundae	0.97	293	291	2	5	5	Toome M et al., 2014	24372469
86	Trisp1	Pucciniomycotina	0	Basidiomycota	Tritirachium sp. CBS 265.96 v1.0	Tritirachium sp.	0.98	296	293	3	4	3	permitted by Mary Catherine Aime
87	Rhoba1_1	Pucciniomycotina	0	Basidiomycota	Rhodotorula graminis strain WP1 v1.1	Rhodotorula graminis	0.96	292	290	2	7	4	Firrincieli A et al., 2015	26441909
88	Sporo1	Pucciniomycotina	0	Basidiomycota	Sporobolomyces roseus v1.0	Sporobolomyces roseus	0.88	266	265	1	9	28	Chunji et al 2021	34864973
89	Malgl1	Ustilagomycotina	0	Basidiomycota	Malassezia globosa	Malassezia globosa	0.8	243	239	4	35	25	Xu J et al., 2007	18000048
90	Meimi1	Ustilagomycotina	0	Basidiomycota	Meira miltonrushii MCA 3882 v1.0	Meira miltonrushii	0.94	286	285	1	8	9	Kijpornyongpan T et al., 2018	29771364
91	Spore1	Ustilagomycotina	0	Basidiomycota	Sporisorium reilianum SRZ2	Sporisorium reilianum	0.99	300	299	1	2	1	Schirawski J et al., 2010	21148393
92	Ustma2_2	Ustilagomycotina	0	Basidiomycota	Ustilago maydis 521 v2.0	Ustilago maydis	0.99	301	301	0	1	1	Kämper J et al., 2006	17080091
93	Walse1	Agaricomycotina	8	Basidiomycota	Wallemia mellicola v1.0	Wallemia mellicola	0.95	289	287	2	5	9	Padamsee M et al., 2012	22326418
94	Treme1	Agaricomycotina	8	Basidiomycota	Tremella mesenterica Fries v1.0	Tremella mesenterica	0.96	290	289	1	6	7	Floudas D et al., 2012	22745431
95	Triol1	Agaricomycotina	8	Basidiomycota	Trichosporon oleaginosus IBC0246 v1.0	Trichosporon oleaginosus	0.98	298	298	0	2	3	Kourist R et al., 2015	26199329
96	Calvi1	Agaricomycotina	8	Basidiomycota	Calocera viscosa v1.0	Calocera viscosa	0.98	298	291	7	4	1	Nagy LG et al., 2016	26659563
97	Dacsp1	Agaricomycotina	8	Basidiomycota	Dacryopinax primogenitus DJM 731 SSP1 v1.0	Dacryopinax primogenitus	0.95	288	284	4	6	9	Floudas D et al., 2012	22745431
98	Botbo1	Agaricomycotina	8	Basidiomycota	Botryobasidium botryosum v1.0	Botryobasidium botryosum	1	302	299	3	1	0	Riley R et al., 2014	24958869
99	Rhiso1	Agaricomycotina	8	Basidiomycota	Rhizoctonia solani AG-1 IB	Rhizoctonia solani	0.92	280	266	14	11	12	Wibberg D et al., 2013	23280342
100	Aurde3_1	Agaricomycotina	8	Basidiomycota	Auricularia subglabra v2.0	Auricularia subglabra	0.99	299	292	7	4	0	Floudas D et al., 2012	22745431
101	Pirin1	Agaricomycotina	8	Basidiomycota	Piriformospora indica DSM 11827 from MPI	Piriformospora indica	0.95	288	286	2	11	4	Zuccaro A et al., 2011	22022265
102	Sissu1	Agaricomycotina	8	Basidiomycota	Sistotremastrum suecicum v1.0	Sistotremastrum suecicum	0.99	301	296	5	1	1	Nagy LG et al., 2016	26659563
103	Fomme1	Agaricomycotina	8	Basidiomycota	Fomitiporia mediterranea v1.0	Fomitiporia mediterranea	0.96	291	290	1	3	9	Floudas D et al., 2012	22745431
104	Glotr1_1	Agaricomycotina	8	Basidiomycota	Gloeophyllum trabeum v1.0	Gloeophyllum trabeum	0.99	300	295	5	2	1	Floudas D et al., 2012	22745431
105	Thega1	Agaricomycotina	8	Basidiomycota	Thelephora ganbajun P2 v1.0	Thelephora ganbajun	0.98	296	293	3	6	1	Miyauchi S et al., 2020	33046698
106	Phchr3_2	Agaricomycotina	8	Basidiomycota	Phanerochaete chrysosporium RP-78 v3.0	Phanerochaete chrysosporium	0.99	301	300	1	2	0	Martinez D et al., 2004	15122302
107	Wolco1	Agaricomycotina	8	Basidiomycota	Wolfiporia cocos MD-104 SS10 v1.0	Wolfiporia cocos	0.99	300	297	3	3	0	Floudas D et al., 2012	22745431
108	Dicsq1	Agaricomycotina	8	Basidiomycota	Dichomitus squalens LYAD-421 SS1 v1.0	Dichomitus squalens	0.94	284	283	1	5	14	Floudas D et al., 2012	22745431
109	Trave1	Agaricomycotina	8	Basidiomycota	Trametes versicolor v1.0	Trametes versicolor	0.95	289	287	2	3	11	Floudas D et al., 2012	22745431
110	Hetan2	Agaricomycotina	8	Basidiomycota	Heterobasidion annosum v2.0	Heterobasidion annosum	0.98	298	292	6	4	1	Olson A et al., 2012	22463738
111	Stehi1	Agaricomycotina	8	Basidiomycota	Stereum hirsutum FP-91666 SS1 v1.0	Stereum hirsutum	0.97	293	291	2	3	7	Floudas D et al., 2012	22745431
112	Paxin1	Agaricomycotina	8	Basidiomycota	Paxillus involutus ATCC 200175 v1.0	Paxillus involutus	0.95	288	275	13	9	6	Kohler A et al., 2015	25706625
113	SerlaS7_3_2	Agaricomycotina	8	Basidiomycota	Serpula lacrymans S7.3 v2.0	Serpula lacrymans	0.96	290	288	2	5	8	Eastwood DC et al., 2011	21764756
114	Plicr1	Agaricomycotina	8	Basidiomycota	Plicaturopsis crispa v1.0	Plicaturopsis crispa	0.99	301	299	2	2	0	Kohler A et al., 2015	25706625
115	Fibsp1	Agaricomycotina	8	Basidiomycota	Fibulorhizoctonia psychrophila CBS 109695 v1.0	Fibulorhizoctonia psychrophila	0.96	290	250	40	10	3	Nagy LG et al., 2016	26659563
116	Pilcr1	Agaricomycotina	8	Basidiomycota	Piloderma olivaceum F 1598 v1.0	Piloderma olivaceum	0.99	299	291	8	4	0	Kohler A et al., 2015	25706625
117	PleosPC15_2	Agaricomycotina	8	Basidiomycota	Pleurotus ostreatus PC15 v2.0	Pleurotus ostreatus	0.99	299	289	10	2	2	Riley R et al., 2014	24958869
118	Schco3	Agaricomycotina	8	Basidiomycota	Schizophyllum commune H4-8 v3.0	Schizophyllum commune	0.98	298	295	3	3	2	Ohm RA et al., 2010	35604096
119	Agabi_varbisH97_2	Agaricomycotina	8	Basidiomycota	Agaricus bisporus var bisporus (H97) v2.0	Agaricus bisporus	0.95	287	283	4	6	10	Morin E et al., 2012	23045686
120	Amamu1	Agaricomycotina	8	Basidiomycota	Amanita muscaria Koide v1.0	Amanita muscaria	0.99	300	296	4	3	0	Kohler A et al., 2015	25706625
121	Copci_AmutBmut1	Agaricomycotina	8	Basidiomycota	Coprinopsis cinerea AmutBmut pab1-1 v1.0	Coprinopsis cinerea	0.97	294	292	2	7	2	Muraguchi H et al., N/D	26510163
122	Hebcy2	Agaricomycotina	8	Basidiomycota	Hebeloma cylindrosporum h7 v2.0	Hebeloma cylindrosporum	0.99	299	292	7	4	0	Kohler A et al., 2015	25706625
123	Lacbi2	Agaricomycotina	8	Basidiomycota	Laccaria bicolor v2.0	Laccaria bicolor	0.99	301	289	12	1	1	Martin F et al., 2008	18322534

## Sheet: Supplementary Data 2a
Supplementary Data 2a. Conserved HGs shared between protists and non-Dikarya fungi. 540 HGs which showed at least 70% conservation in any of the groups defined in Supplementary Data 1, emerged before node 140 (split of Nuclearia from fungi) and were lost between nodes 141 (split of RM-clade from other fungi) and 186 (MRCA of Dikarya).
			Conservation in different clades																						InterPro domain annotation :: number of protein annotated with this term
Homologous group	Birth of the cluster	Extinction of the cluster	Heterolobosea	Amobozoa	Apusozoa	Filasterea	Corallochytrea	Ichtyosporea	Choanoflagellata	Metazoa	Nuclearia	RM clade	Aphelidomycota	Chytridiomycota	Blastocladiomycota	Olpidiomycota	Zoopagomycota	Mucoromycota	Taphrinomycotina	Saccharomycotina	Pezizomycotina	Pucciniomycotina	Ustilagomycotina	Agaricomycotina	IPR_1	IPR_2	IPR_3	IPR_4	IPR_5	IPR_6	IPR_7	IPR_8	IPR_9	IPR_10
mcl_10007	124	141	1	1	1	1	0	0	1	1	1	0	0	0	0	0	0	0	0	0	0	0	0	0	IPR037354::COMM domain-containing protein 2::15	IPR017920::COMM domain::14	NA	NA	NA	NA	NA	NA	NA	NA
mcl_10380	124	141	1	1	1	1	0	0	1	1	1	0	0	0	0	0	0	0	0	0	0	0	0	0	IPR028282::WASH complex subunit 7; central domain::14	IPR027307::WASH complex subunit 7::14	IPR028191::WASH complex subunit 7; N-terminal::14	IPR028283::WASH complex subunit 7; C-terminal::14	NA	NA	NA	NA	NA	NA
mcl_10495	124	141	1	0.5	1	1	0	0	1	1	1	0	0	0	0	0	0	0	0	0	0	0	0	0	IPR000800::Notch domain::13	IPR021520::Stealth protein CR2; conserved region 2::13	IPR031358::Stealth protein CR1; conserved region 1::13	IPR031356::Stealth protein CR4; conserved region 4::12	IPR031357::Stealth protein CR3; conserved region 3::12	IPR018247::EF-Hand 1; calcium-binding site::9	IPR002048::EF-hand domain::4	IPR010506::DMAP1-binding domain::4	IPR035993::Notch-like domain superfamily::4	IPR011992::EF-hand domain pair::1
mcl_10920	124	141	1	1	1	1	0	0	1	0.833	1	0	0	0	0	0	0	0	0	0	0	0	0	0	IPR017920::COMM domain::19	IPR037360::COMM domain-containing protein 9::12	NA	NA	NA	NA	NA	NA	NA	NA
mcl_10929	124	141	1	1	1	1	0	0	1	0.333	1	0	0	0	0	0	0	0	0	0	0	0	0	0	IPR039676::Acyloxyacyl hydrolase::13	IPR008139::Saposin B type domain::11	IPR011001::Saposin-like::11	IPR008138::Saposin B type; region 2::8	IPR001087::GDSL lipase/esterase::6	IPR036514::SGNH hydrolase superfamily::3	IPR008373::Saposin::1	NA	NA	NA
mcl_11156	124	141	1	1	1	1	0	0	1	0.833	1	0	0	0	0	0	0	0	0	0	0	0	0	0	IPR037361::COMM domain-containing protein 10::12	IPR017920::COMM domain::11	NA	NA	NA	NA	NA	NA	NA	NA
mcl_11563	124	141	1	1	1	1	0	0	1	0.667	1	0	0	0	0	0	0	0	0	0	0	0	0	0	IPR017920::COMM domain::18	IPR037358::COMM domain-containing protein 7::3	NA	NA	NA	NA	NA	NA	NA	NA
mcl_12112	124	141	1	0	0	1	1	1	1	0	1	0	0	0	0	0	0	0	0	0	0	0	0	0	IPR029068::Glyoxalase/Bleomycin resistance protein/Dihydroxybiphenyl dioxygenase::8	IPR004360::Glyoxalase/fosfomycin resistance/dioxygenase domain::6	IPR043424::Protein BRANCHLESS TRICHOME-like::5	IPR037523::Vicinal oxygen chelate (VOC) domain::5	NA	NA	NA	NA	NA	NA
mcl_14589	124	141	1	0.5	0	0	0	0	0	0.833	1	0	0	0	0	0	0	0	0	0	0	0	0	0	IPR039181::EIG121-like::10	IPR011641::Tyrosine-protein kinase ephrin type A/B receptor-like::10	IPR009030::Growth factor receptor cysteine-rich domain superfamily::9	IPR009011::Mannose-6-phosphate receptor binding domain superfamily::6	IPR000479::Cation-independent mannose-6-phosphate receptor repeat::1	IPR000742::EGF-like domain::1	IPR002049::Laminin EGF domain::1	IPR013111::EGF-like domain; extracellular::1	IPR006212::Furin-like repeat::1	NA
mcl_20645	124	141	1	1	0	1	0	0	0.5	0	1	0	0	0	0	0	0	0	0	0	0	0	0	0	NA	NA	NA	NA	NA	NA	NA	NA	NA	NA
mcl_4484	124	141	1	1	1	1	1	0.5	1	1	1	0	0	0	0	0	0	0	0	0	0	0	0	0	IPR037516::Tripartite DENN domain::65	IPR001194::cDENN domain::64	IPR043153::DENN domain; C-terminal lobe::63	IPR005112::dDENN domain::54	IPR005113::uDENN domain::52	IPR040032::DENN domain-containing protein 1A/1B/1C::13	IPR037213::RUN domain superfamily::11	IPR004012::RUN domain::11	IPR036392::PLAT/LH2 domain superfamily::9	IPR001024::PLAT/LH2 domain::9
mcl_5235	124	141	1	1	1	1	1	1	1	1	1	0	0	0	0	0	0	0	0	0	0	0	0	0	IPR013057::Amino acid transporter; transmembrane domain::23	NA	NA	NA	NA	NA	NA	NA	NA	NA
mcl_6509	124	141	1	1	1	1	0	0	1	0.167	1	0	0	0	0	0	0	0	0	0	0	0	0	0	IPR009199::PhoPQ-activated pathogenicity-related protein; PqaA type::26	IPR029058::Alpha/Beta hydrolase fold::24	IPR018114::Serine proteases; trypsin family; histidine active site::1	IPR001314::Peptidase S1A; chymotrypsin family::1	IPR001254::Serine proteases; trypsin domain::1	IPR043504::Peptidase S1; PA clan; chymotrypsin-like fold::1	IPR009003::Peptidase S1; PA clan::1	IPR021884::Ice-binding protein::1	NA	NA
mcl_6669	124	141	1	1	1	1	1	0	1	0.833	1	0	0	0	0	0	0	0	0	0	0	0	0	0	IPR043179::Major vault protein repeat domain 2 superfamily::25	IPR039059::Major vault protein::25	IPR002499::Major vault protein; N-terminal::24	IPR043023::Major vault protein repeat domain superfamily::23	IPR041139::Major vault protein repeat domain::23	IPR041134::Major vault protein repeat domain 2::22	IPR021870::Major vault protein; shoulder domain::21	IPR041136::Major vault protein repeat domain 4::21	IPR040989::Major vault protein repeat domain 3::20	IPR000048::IQ motif; EF-hand binding site::2
mcl_7811	124	141	1	0.5	0	0	1	1	1	0	1	0	0	0	0	0	0	0	0	0	0	0	0	0	IPR004680::Citrate transporter-like domain::12	IPR006037::Regulator of K+ conductance; C-terminal::10	IPR036721::Regulator of K+ conductance; C-terminal domain superfamily::9	IPR031312::Sodium/sulphate symporter; conserved site::3	IPR001898::Solute carrier family 13::2	NA	NA	NA	NA	NA
mcl_7836	124	141	1	1	1	1	1	0	1	1	1	0	0	0	0	0	0	0	0	0	0	0	0	0	IPR000594::THIF-type NAD/FAD binding fold::16	IPR035985::Ubiquitin-activating enzyme::16	IPR029752::D-isomer specific 2-hydroxyacid dehydrogenase; NAD-binding domain conserved site 1::9	NA	NA	NA	NA	NA	NA	NA
mcl_7911	124	141	1	1	1	1	0	1	1	1	1	0	0	0	0	0	0	0	0	0	0	0	0	0	IPR028097::FAM91; C-terminal domain::17	IPR039199::FAM91::17	IPR028091::FAM91; N-terminal domain::17	IPR028364::Ribosomal protein L1/ribosomal biogenesis protein::1	IPR023674::Ribosomal protein L1-like::1	IPR016095::Ribosomal protein L1; 3-layer alpha/beta-sandwich::1	NA	NA	NA	NA
mcl_7920	124	141	1	1	0	0	0	0	0	1	1	0	0	0	0	0	0	0	0	0	0	0	0	0	IPR001715::Calponin homology domain::17	IPR014756::Immunoglobulin E-set::17	IPR017868::Filamin/ABP280 repeat-like::17	IPR013783::Immunoglobulin-like fold::17	IPR036872::CH domain superfamily::17	IPR001298::Filamin/ABP280 repeat::17	IPR001589::Actinin-type actin-binding domain; conserved site::15	IPR029874::Filamin-B::1	NA	NA
mcl_7991	124	141	1	0	0	0	0	0	0.5	1	1	0	0	0	0	0	0	0	0	0	0	0	0	0	IPR000504::RNA recognition motif domain::15	IPR035979::RNA-binding domain superfamily::15	IPR012677::Nucleotide-binding alpha-beta plait domain superfamily::15	IPR036397::Ribonuclease H superfamily::4	IPR012337::Ribonuclease H-like superfamily::3	IPR034980::RNA-binding protein fusilli; RNA recognition motif 2::1	IPR034431::Epithelial splicing regulatory protein 2::1	IPR034427::ESRP1; RNA recognition motif 1::1	IPR034858::RBM12B; RNA recognition motif 3::1	IPR034588::RBM12B; RNA recognition motif 2::1
mcl_8219	124	141	1	1	1	1	1	0	1	1	1	0	0	0	0	0	0	0	0	0	0	0	0	0	IPR004981::Tryptophan 2;3-dioxygenase::18	IPR037217::Tryptophan/Indoleamine 2;3-dioxygenase-like::18	NA	NA	NA	NA	NA	NA	NA	NA
mcl_8253	124	141	1	1	1	1	0	0	1	1	1	0	0	0	0	0	0	0	0	0	0	0	0	0	IPR029705::VPS35 endosomal protein sorting factor-like::15	IPR005378::Vacuolar protein sorting-associated protein 35::2	IPR024096::NO signalling/Golgi transport ligand-binding domain superfamily::1	IPR007194::Transport protein particle (TRAPP) component::1	NA	NA	NA	NA	NA	NA
mcl_8631	124	141	1	1	1	1	1	0	1	1	1	0	0	0	0	0	0	0	0	0	0	0	0	0	IPR014806::Ubiquitin-fold modifier-conjugating enzyme 1::15	IPR016135::Ubiquitin-conjugating enzyme/RWD-like::15	NA	NA	NA	NA	NA	NA	NA	NA
mcl_8640	124	141	1	1	1	1	0	0	1	1	1	0	0	0	0	0	0	0	0	0	0	0	0	0	IPR019514::Syndetin; C-terminal::15	IPR040047::Syndetin::15	IPR019515::Vacuolar protein sorting-associated protein 54; N-terminal::15	NA	NA	NA	NA	NA	NA	NA
mcl_8895	124	141	1	1	1	1	0	0	1	0.833	1	0	0	0	0	0	0	0	0	0	0	0	0	0	IPR016024::Armadillo-type fold::16	IPR011989::Armadillo-like helical::11	IPR021133::HEAT; type 2::3	IPR000357::HEAT repeat::1	NA	NA	NA	NA	NA	NA
mcl_9066	124	141	1	1	1	1	0	0	1	1	1	0	0	0	0	0	0	0	0	0	0	0	0	0	IPR019393::WASH complex; subunit strumpellin::16	NA	NA	NA	NA	NA	NA	NA	NA	NA
mcl_9752	124	141	1	0.5	1	1	0	0	1	0.833	1	0	0	0	0	0	0	0	0	0	0	0	0	0	IPR029058::Alpha/Beta hydrolase fold::13	IPR026151::Maspardin::13	IPR000073::Alpha/beta hydrolase fold-1::7	NA	NA	NA	NA	NA	NA	NA
mcl_10767	125	141	0	0.5	1	1	0	1	1	0.5	1	0	0	0	0	0	0	0	0	0	0	0	0	0	IPR029044::Nucleotide-diphospho-sugar transferases::12	IPR001173::Glycosyltransferase 2-like::10	NA	NA	NA	NA	NA	NA	NA	NA
mcl_11118	125	141	0	1	1	1	0	0	1	1	1	0	0	0	0	0	0	0	0	0	0	0	0	0	IPR019159::CCDC93; coiled-coil domain::13	IPR039116::Coiled-coil domain-containing protein 93::13	NA	NA	NA	NA	NA	NA	NA	NA
mcl_11674	125	141	0	1	1	1	0	0	0	0	1	0	0	0	0	0	0	0	0	0	0	0	0	0	IPR040226::THH1/TOM1/TOM3::8	IPR009457::Domain of unknown function DUF1084::8	NA	NA	NA	NA	NA	NA	NA	NA
mcl_12093	125	141	0	0.5	0	1	0	0	1	0.833	1	0	0	0	0	0	0	0	0	0	0	0	0	0	IPR019309::WASH complex subunit 3::10	IPR001995::Peptidase A2A; retrovirus; catalytic::1	NA	NA	NA	NA	NA	NA	NA	NA
mcl_19689	125	141	0	1	1	0	0	0	0	0	1	0	0	0	0	0	0	0	0	0	0	0	0	0	IPR002159::CD36 family::7	IPR008983::Tumour necrosis factor-like domain superfamily::1	NA	NA	NA	NA	NA	NA	NA	NA
mcl_6955	125	141	0	0.5	1	1	1	0.5	0.5	0.833	1	0	0	0	0	0	0	0	0	0	0	0	0	0	IPR000697::WH1/EVH1 domain::21	IPR011993::PH-like domain superfamily::21	IPR044100::Homer; EVH1 domain::6	IPR038023::VASP tetramerisation domain superfamily::5	IPR014885::VASP tetramerisation::5	IPR042180::Intermediate filament; rod domain; coil 1B::4	IPR034367::Vasodilator-stimulated phosphoprotein::3	IPR003124::WH2 domain::3	IPR017354::Vasodilator-stimulated phosphoprotein/ENA/VASP-like::3	IPR034319::ENA/VASP-like protein::2
mcl_7657	125	141	0	1	1	1	1	0	1	1	1	0	0	0	0	0	0	0	0	0	0	0	0	0	IPR012462::Peptidase C78; ubiquitin fold modifier-specific peptidase 1/ 2::19	IPR038765::Papain-like cysteine peptidase superfamily::7	NA	NA	NA	NA	NA	NA	NA	NA
mcl_7962	125	141	0	0.5	0	1	1	1	1	1	1	0	0	0	0	0	0	0	0	0	0	0	0	0	IPR025640::GYF domain 2::13	IPR001623::DnaJ domain::13	IPR016024::Armadillo-type fold::13	IPR036869::Chaperone J-domain superfamily::13	IPR011989::Armadillo-like helical::8	IPR035445::GYF-like domain superfamily::2	NA	NA	NA	NA
mcl_3933	127	141	0	0	1	1	0	0	1	0.833	1	0	0	0	0	0	0	0	0	0	0	0	0	0	IPR000436::Sushi/SCR/CCP domain::119	IPR035976::Sushi/SCR/CCP superfamily::118	IPR009030::Growth factor receptor cysteine-rich domain superfamily::11	IPR000742::EGF-like domain::9	IPR011641::Tyrosine-protein kinase ephrin type A/B receptor-like::9	IPR036465::von Willebrand factor A-like domain superfamily::7	IPR002035::von Willebrand factor; type A::7	IPR013783::Immunoglobulin-like fold::7	IPR017868::Filamin/ABP280 repeat-like::7	IPR007110::Immunoglobulin-like domain::6
mcl_7024	127	141	0	0	1	1	1	1	1	1	1	0	0	0	0	0	0	0	0	0	0	0	0	0	IPR011701::Major facilitator superfamily::22	IPR036259::MFS transporter superfamily::22	IPR020846::Major facilitator superfamily domain::21	IPR004156::Organic anion transporter polypeptide::1	NA	NA	NA	NA	NA	NA
mcl_8762	127	141	0	0	1	1	1	1	0.5	0.833	1	0	0	0	0	0	0	0	0	0	0	0	0	0	IPR029058::Alpha/Beta hydrolase fold::15	IPR019149::Abhydrolase domain containing 18::15	NA	NA	NA	NA	NA	NA	NA	NA
mcl_11756	128	141	0	0	0	1	1	1	0	1	1	0	0	0	0	0	0	0	0	0	0	0	0	0	IPR026306::RSBN1/Dpy-21::12	IPR003347::JmjC domain::2	IPR001876::Zinc finger; RanBP2-type::2	IPR036443::Zinc finger; RanBP2-type superfamily::2	NA	NA	NA	NA	NA	NA
mcl_3069	128	141	0	0	0	0	0	0	1	1	1	0	0	0	0	0	0	0	0	0	0	0	0	0	IPR029044::Nucleotide-diphospho-sugar transferases::95	IPR001173::Glycosyltransferase 2-like::93	IPR035992::Ricin B-like lectins::89	IPR000772::Ricin B; lectin domain::88	IPR027791::Galactosyltransferase; C-terminal::6	IPR001202::WW domain::1	NA	NA	NA	NA
mcl_7974	128	141	0	0	0	0	0	0	1	1	1	0	0	0	0	0	0	0	0	0	0	0	0	0	IPR021911::ATPase family AAA domain-containing protein 3; domain of unknown function DUF3523::12	IPR039188::ATPase family AAA domain-containing protein 3::12	IPR003959::ATPase; AAA-type; core::11	IPR027417::P-loop containing nucleoside triphosphate hydrolase::11	IPR003593::AAA+ ATPase domain::10	NA	NA	NA	NA	NA
mcl_9889	128	141	0	0	0	0	0	0	1	1	1	0	0	0	0	0	0	0	0	0	0	0	0	0	IPR016187::C-type lectin fold::12	IPR042095::Sulfatase-modifying factor enzyme superfamily::12	IPR005532::Sulfatase-modifying factor enzyme::12	NA	NA	NA	NA	NA	NA	NA
mcl_12079	124	148	1	1	0	0	0	0	0	0	0	0.143	0	0	0	0	0	0	0	0	0	0	0	0	IPR035940::CAP superfamily::14	IPR014044::CAP domain::11	IPR013783::Immunoglobulin-like fold::2	IPR003961::Fibronectin type III::2	IPR036116::Fibronectin type III superfamily::2	IPR000668::Peptidase C1A; papain C-terminal::1	IPR000169::Cysteine peptidase; cysteine active site::1	IPR038765::Papain-like cysteine peptidase superfamily::1	IPR000742::EGF-like domain::1	NA
mcl_12666	124	148	1	1	1	1	1	0	0	0.5	0	0.143	0	0	0	0	0	0	0	0	0	0	0	0	IPR004038::Ribosomal protein L7Ae/L30e/S12e/Gadd45::10	IPR029064::50S ribosomal protein L30e-like::10	IPR040051::Selenocysteine insertion sequence-binding protein 2::9	IPR020683::Ankyrin repeat-containing domain::1	IPR036770::Ankyrin repeat-containing domain superfamily::1	IPR002110::Ankyrin repeat::1	NA	NA	NA	NA
mcl_627	124	148	1	1	1	1	1	1	1	1	0	0.143	0	0	0	0	0	0	0	0	0	0	0	0	IPR000742::EGF-like domain::371	IPR001881::EGF-like calcium-binding domain::265	IPR000152::EGF-type aspartate/asparagine hydroxylation site::244	IPR018097::EGF-like calcium-binding; conserved site::225	IPR009030::Growth factor receptor cysteine-rich domain superfamily::211	IPR013032::EGF-like; conserved site::98	IPR024731::EGF domain::46	IPR026823::Complement Clr-like EGF domain::44	IPR013111::EGF-like domain; extracellular::39	IPR000203::GPS motif::31
mcl_7407	124	148	1	0.5	1	1	0	1	0.5	1	0	0.143	0	0	0	0	0	0	0	0	0	0	0	0	IPR008496::TMEM222/RTE1::16	IPR001452::SH3 domain::1	IPR036028::SH3-like domain superfamily::1	NA	NA	NA	NA	NA	NA	NA
mcl_8066	124	148	1	1	1	1	1	1	1	1	0	0.143	0	0	0	0	0	0	0	0	0	0	0	0	IPR029044::Nucleotide-diphospho-sugar transferases::29	IPR004139::Glycosyl transferase; family 13::28	IPR039477::ILEI/PANDER domain::14	IPR039474::Protein O-linked-mannose beta-1;2-N-acetylglucosaminyltransferase 1; PANDER-like domain::5	NA	NA	NA	NA	NA	NA
mcl_12405	125	148	0	0.5	1	1	0	0.5	0	1	0	0.286	0	0	0	0	0	0	0	0	0	0	0	0	IPR029404::CDAN1-interacting nuclease 1::13	NA	NA	NA	NA	NA	NA	NA	NA	NA
mcl_8411	125	148	0	1	1	1	1	0.5	1	1	0	0.143	0	0	0	0	0	0	0	0	0	0	0	0	IPR027272::Piezo family::22	IPR031334::Piezo non-specific cation channel; R-Ras-binding domain::18	IPR031805::Piezo domain::6	IPR002110::Ankyrin repeat::1	IPR000742::EGF-like domain::1	IPR036770::Ankyrin repeat-containing domain superfamily::1	IPR020683::Ankyrin repeat-containing domain::1	NA	NA	NA
mcl_9530	125	148	0	1	0	1	1	0	1	0.833	0	0.143	0	0	0	0	0	0	0	0	0	0	0	0	IPR036820::Archease domain superfamily::12	IPR002804::Archease::12	IPR023572::Archease domain::12	NA	NA	NA	NA	NA	NA	NA
mcl_8671	127	148	0	0	1	1	0	0.5	1	1	0	0.143	0	0	0	0	0	0	0	0	0	0	0	0	IPR025258::Putative zinc-RING and/or ribbon::20	IPR037213::RUN domain superfamily::11	IPR002219::Protein kinase C-like; phorbol ester/diacylglycerol-binding domain::11	IPR004012::RUN domain::10	IPR036280::Multiheme cytochrome superfamily::2	IPR019786::Zinc finger; PHD-type; conserved site::2	IPR020454::Diacylglycerol/phorbol-ester binding::1	IPR001965::Zinc finger; PHD-type::1	NA	NA
mcl_12491	128	148	0	0	0	1	1	0	0	0.833	0	0.143	0	0	0	0	0	0	0	0	0	0	0	0	IPR036770::Ankyrin repeat-containing domain superfamily::10	IPR001164::Arf GTPase activating protein::10	IPR020683::Ankyrin repeat-containing domain::10	IPR002110::Ankyrin repeat::10	IPR038508::ArfGAP domain superfamily::10	IPR037278::ARFGAP/RecO-like zinc finger::10	IPR013724::GIT; Spa2 homology (SHD) domain::8	IPR022018::ARF GTPase-activating protein GIT1; C-terminal::6	IPR000159::Ras-associating (RA) domain::2	IPR029071::Ubiquitin-like domain superfamily::2
mcl_12472	124	149	1	1	1	1	0	0	1	1	1	0	1	0	0	0	0	0	0	0	0	0	0	0	IPR017920::COMM domain::30	IPR037357::COMM domain-containing protein 5::11	IPR037355::COMM domain-containing protein 3::9	IPR037356::COMM domain-containing protein 4::2	NA	NA	NA	NA	NA	NA
mcl_13684	124	149	1	1	1	1	0	0	0	0.167	0	0	1	0	0	0	0	0	0	0	0	0	0	0	IPR004302::Cellulose/chitin-binding protein; N-terminal::1	NA	NA	NA	NA	NA	NA	NA	NA	NA
mcl_16307	124	149	1	1	1	1	0	0	0	0	0	0	1	0	0	0	0	0	0	0	0	0	0	0	IPR017853::Glycoside hydrolase superfamily::7	NA	NA	NA	NA	NA	NA	NA	NA	NA
mcl_17377	124	149	1	0.5	1	0	0	0	0	0	0	0	1	0	0	0	0	0	0	0	0	0	0	0	NA	NA	NA	NA	NA	NA	NA	NA	NA	NA
mcl_25294	124	149	1	0.5	1	1	0	0	0	0	0	0	1	0	0	0	0	0	0	0	0	0	0	0	IPR036365::PGBD-like superfamily::3	IPR038063::L;D-transpeptidase catalytic domain-like::3	IPR022166::UBAP2/protein lingerer::1	IPR002477::Peptidoglycan binding-like::1	IPR036366::PGBD superfamily::1	NA	NA	NA	NA	NA
mcl_4604	124	149	1	1	1	1	1	1	1	0.833	0	0	1	0	0	0	0	0	0	0	0	0	0	0	IPR029062::Class I glutamine amidotransferase-like::40	IPR015527::Peptidase C26; gamma-glutamyl hydrolase::39	IPR011697::Peptidase C26::36	IPR017926::Glutamine amidotransferase::2	NA	NA	NA	NA	NA	NA
mcl_8953	124	149	1	0.5	1	1	0	0	1	0	0	0	1	0	0	0	0	0	0	0	0	0	0	0	IPR039564::Peptidase C39-like::13	IPR003646::SH3-like domain; bacterial-type::1	NA	NA	NA	NA	NA	NA	NA	NA
mcl_6677	125	149	0	0.5	1	0	1	0	0.5	1	0	0.143	1	0	0	0	0	0	0	0	0	0	0	0	IPR036259::MFS transporter superfamily::18	IPR002666::Reduced folate carrier::18	IPR028337::Thiamine transporter 2::1	IPR028338::Thiamine transporter 1::1	IPR028339::Reduced folate transporter SLC19A1::1	NA	NA	NA	NA	NA
mcl_6705	125	149	0	0.5	1	1	0	0	1	0.833	0	0	1	0	0	0	0	0	0	0	0	0	0	0	IPR002656::Acyltransferase 3::31	IPR006621::Nose resistant-to-fluoxetine protein; N-terminal::26	IPR001736::Phospholipase D/Transphosphatidylase::1	IPR041373::Reverse transcriptase; RNase H-like domain::1	IPR043502::DNA/RNA polymerase superfamily::1	IPR000477::Reverse transcriptase domain::1	IPR025202::Phospholipase D-like domain::1	IPR043128::Reverse transcriptase/Diguanylate cyclase domain::1	IPR000008::C2 domain::1	IPR041588::Integrase zinc-binding domain::1
mcl_11722	127	149	0	0	1	1	0	0	1	1	0	0	1	0	0	0	0	0	0	0	0	0	0	0	IPR040184::Minichromosome maintenance protein 10::15	IPR015411::Replication factor Mcm10; C-terminal::13	IPR015408::Zinc finger; Mcm10/DnaG-type::12	IPR002048::EF-hand domain::1	IPR011992::EF-hand domain pair::1	IPR018247::EF-Hand 1; calcium-binding site::1	NA	NA	NA	NA
mcl_8287	124	157	1	0	1	0	0	0	1	0.833	0	0	0	0.5	0	0	0	0	0	0	0	0	0	0	IPR016616::Bardet-Biedl syndrome 2 protein::15	IPR029333::Ciliary BBSome complex subunit 2; C-terminal domain::15	IPR029429::Ciliary BBSome complex subunit 2; middle region::12	IPR029430::Ciliary BBSome complex subunit 2; N-terminal::11	IPR036322::WD40-repeat-containing domain superfamily::10	IPR015943::WD40/YVTN repeat-like-containing domain superfamily::8	IPR011047::Quinoprotein alcohol dehydrogenase-like superfamily::3	NA	NA	NA
mcl_9414	124	157	1	0	0	0	0	0	1	0.5	0	0.143	0	0.875	0	0	0	0	0	0	0	0	0	0	IPR032727::Flagellar C1a complex subunit C1a-32::19	NA	NA	NA	NA	NA	NA	NA	NA	NA
mcl_13090	128	157	0	0	0	0	0	0	0	1	0	0.143	0	1	0	0	0	0	0	0	0	0	0	0	IPR038844::Cilia- and flagella-associated protein 157::15	NA	NA	NA	NA	NA	NA	NA	NA	NA
mcl_6299	124	157	1	0	1	0	1	0	1	1	0	0	1	1	0	0	0	0	0	0	0	0	0	0	IPR011990::Tetratricopeptide-like helical domain superfamily::23	IPR036322::WD40-repeat-containing domain superfamily::20	IPR015943::WD40/YVTN repeat-like-containing domain superfamily::20	IPR001680::WD40 repeat::16	IPR017986::WD40-repeat-containing domain::12	IPR013026::Tetratricopeptide repeat-containing domain::6	IPR024977::Anaphase-promoting complex subunit 4; WD40 domain::5	IPR019734::Tetratricopeptide repeat::4	IPR011044::Quinoprotein amine dehydrogenase; beta chain-like::1	IPR011047::Quinoprotein alcohol dehydrogenase-like superfamily::1
mcl_10644	124	157	1	1	0	1	0	0	1	1	1	0	0	0.125	0	0	0	0	0	0	0	0	0	0	IPR006620::Prolyl 4-hydroxylase; alpha subunit::20	IPR005123::Oxoglutarate/iron-dependent dioxygenase::19	IPR029044::Nucleotide-diphospho-sugar transferases::6	IPR001006::Procollagen-lysine 5-dioxygenase; conserved site::3	IPR003582::ShKT domain::2	IPR036770::Ankyrin repeat-containing domain superfamily::1	IPR002110::Ankyrin repeat::1	IPR020683::Ankyrin repeat-containing domain::1	NA	NA
mcl_10893	124	157	1	1	0	0	0	0	0.5	0.667	0	0	0	0.125	0	0	0	0	0	0	0	0	0	0	IPR002298::DNA polymerase A::12	IPR043502::DNA/RNA polymerase superfamily::12	IPR001098::DNA-directed DNA polymerase; family A; palm domain::12	IPR036397::Ribonuclease H superfamily::6	IPR019760::DNA-directed DNA polymerase; family A; conserved site::5	IPR001650::Helicase; C-terminal::2	IPR014001::Helicase superfamily 1/2; ATP-binding domain::2	IPR011545::DEAD/DEAH box helicase domain::2	IPR027417::P-loop containing nucleoside triphosphate hydrolase::2	IPR012337::Ribonuclease H-like superfamily::1
mcl_10927	124	157	1	0	1	0	0	0	1	1	0	0	0	0.5	0	0	0	0	0	0	0	0	0	0	IPR026511::Parathyroid hormone-responsive B1::15	IPR028073::PTHB1; N-terminal domain::14	IPR028074::PTHB1; C-terminal domain::13	IPR036322::WD40-repeat-containing domain superfamily::1	NA	NA	NA	NA	NA	NA
mcl_11037	124	157	1	0	0	1	0	0	1	1	0	0	0	0.75	0	0	0	0	0	0	0	0	0	0	IPR007735::Pecanex; C-terminal::25	IPR039797::Protein Pecanex::25	IPR036860::SH2 domain superfamily::1	IPR000980::SH2 domain::1	NA	NA	NA	NA	NA	NA
mcl_11225	124	157	1	0	1	0	0	0	0.5	0.833	0	0	0	0.625	0	0	0	0	0	0	0	0	0	0	IPR026157::Leucine zipper transcription factor-like protein 1::13	IPR000595::Cyclic nucleotide-binding domain::1	IPR032450::SMARCC; N-terminal::1	IPR001279::Metallo-beta-lactamase::1	IPR036866::Ribonuclease Z/Hydroxyacylglutathione hydrolase-like::1	NA	NA	NA	NA	NA
mcl_11351	124	157	1	1	1	1	1	0	0.5	0	0	0	0	0.625	0	0	0	0	0	0	0	0	0	0	IPR000086::NUDIX hydrolase domain::12	IPR015797::NUDIX hydrolase-like domain superfamily::12	IPR020084::NUDIX hydrolase; conserved site::7	IPR020476::NUDIX hydrolase::7	IPR008598::Drought induced 19 protein type; zinc-binding domain::4	NA	NA	NA	NA	NA
mcl_11437	124	157	1	0	0	0	0	0	0.5	0.833	0	0	0	0.375	0	0	0	0	0	0	0	0	0	0	IPR026224::Protein DPCD::11	NA	NA	NA	NA	NA	NA	NA	NA	NA
mcl_11554	124	157	1	1	0	0	0	0	0	0	0	0	0	0.625	0	0	0	0	0	0	0	0	0	0	IPR003784::BioY protein::8	IPR029071::Ubiquitin-like domain superfamily::1	NA	NA	NA	NA	NA	NA	NA	NA
mcl_12042	124	157	1	0.5	1	1	0	0.5	0	0	0	0	0	0.125	0	0	0	0	0	0	0	0	0	0	IPR001841::Zinc finger; RING-type::7	IPR013083::Zinc finger; RING/FYVE/PHD-type::7	IPR002867::IBR domain::3	IPR017907::Zinc finger; RING-type; conserved site::2	IPR031127::E3 ubiquitin ligase RBR family::2	IPR044066::TRIAD supradomain::2	IPR011031::Multihaem cytochrome::1	IPR036280::Multiheme cytochrome superfamily::1	IPR000008::C2 domain::1	IPR018957::Zinc finger; C3HC4 RING-type::1
mcl_12237	124	157	1	1	1	0	0	0.5	0	0.833	0	0	0	0.5	0	0	0	0	0	0	0	0	0	0	IPR012317::Poly(ADP-ribose) polymerase; catalytic domain::15	IPR041400::PARP16 N-terminal domain::9	IPR003126::Zinc finger; UBR-type::1	IPR015940::Ubiquitin-associated domain::1	IPR009060::UBA-like superfamily::1	NA	NA	NA	NA	NA
mcl_12496	124	157	1	0	0	0	0	0	0	0	0	0	0	0.75	0	0	0	0	0	0	0	0	0	0	IPR015943::WD40/YVTN repeat-like-containing domain superfamily::9	IPR036322::WD40-repeat-containing domain superfamily::9	IPR001680::WD40 repeat::5	IPR005108::HELP::4	IPR017986::WD40-repeat-containing domain::3	IPR024977::Anaphase-promoting complex subunit 4; WD40 domain::2	IPR011047::Quinoprotein alcohol dehydrogenase-like superfamily::2	NA	NA	NA
mcl_12671	124	157	1	0.5	1	0	0	0	0.5	0	0	0	0	0.5	0	0	0	0	0	0	0	0	0	0	IPR029035::DHS-like NAD/FAD-binding domain superfamily::14	IPR026590::Sirtuin family; catalytic core domain::14	IPR026591::Sirtuin; catalytic core small domain superfamily::14	IPR003000::Sirtuin family::8	IPR002589::Macro domain::1	IPR043472::Macro domain-like::1	NA	NA	NA	NA
mcl_16573	124	157	1	1	0	0	1	0	0	0	0	0	0	0.125	0	0	0	0	0	0	0	0	0	0	IPR006047::Glycosyl hydrolase; family 13; catalytic domain::6	IPR017853::Glycoside hydrolase superfamily::6	NA	NA	NA	NA	NA	NA	NA	NA
mcl_4793	124	157	1	1	1	1	1	0	1	0.667	1	0	1	0.125	0	0	0	0	0	0	0	0	0	0	IPR043159::D-galactoside/L-rhamnose binding SUEL lectin domain superfamily::2	IPR000922::D-galactoside/L-rhamnose binding SUEL lectin domain::2	IPR013112::FAD-binding 8::2	IPR039261::Ferredoxin-NADP reductase (FNR); nucleotide-binding domain::2	IPR013130::Ferric reductase transmembrane component-like domain::2	IPR017938::Riboflavin synthase-like beta-barrel::2	IPR013121::Ferric reductase; NAD binding domain::2	IPR017927::FAD-binding domain; ferredoxin reductase-type::2	IPR000778::Cytochrome b245; heavy chain::1	NA
mcl_5136	124	157	1	0.5	1	0	0	1	1	0.833	0	0	0	0.125	0	0	0	0	0	0	0	0	0	0	IPR016449::Potassium channel; inwardly rectifying; Kir::42	IPR014756::Immunoglobulin E-set::42	IPR013518::Potassium channel; inwardly rectifying; Kir; cytoplasmic::40	IPR041647::Inward rectifier potassium channel; C-terminal::39	IPR040445::Potassium channel; inwardly rectifying; transmembrane domain::33	IPR003272::Potassium channel; inwardly rectifying; Kir2.2::3	IPR013673::Potassium channel; inwardly rectifying; Kir; N-terminal::3	IPR003274::Potassium channel; inwardly rectifying; Kir3.1::2	IPR008062::Inward rectifier potassium channel 13::1	IPR008061::Potassium channel; inwardly rectifying; Kir5::1
mcl_5466	124	157	1	1	1	1	0	0	1	0.667	0	0	0	0.125	0	0	0	0	0	0	0	0	0	0	IPR017943::Bactericidal permeability-increasing protein; alpha/beta domain superfamily::39	IPR001124::Lipid-binding serum glycoprotein; C-terminal::35	IPR032942::BPI/LBP/Plunc family::34	IPR017942::Lipid-binding serum glycoprotein; N-terminal::29	IPR030675::Lipid binding protein BPI/LBP::8	IPR030181::Bactericidal permeability-increasing protein::6	IPR017954::Lipid-binding serum glycoprotein; conserved site::5	IPR030180::Lipopolysaccharide-binding protein::1	IPR032951::BPI fold-containing family B member 3::1	IPR032948::BPI fold-containing family B member 6::1
mcl_5770	124	157	1	1	1	0	1	0	1	0	1	0	0	0.125	0	0	0	0	0	0	0	0	0	0	IPR040810::Calcium-regulated actin-bundling protein; C-terminal::27	IPR018247::EF-Hand 1; calcium-binding site::5	IPR011992::EF-hand domain pair::4	IPR002048::EF-hand domain::2	NA	NA	NA	NA	NA	NA
mcl_677	124	157	1	0.5	1	0	1	1	0	1	0	0	0	0.125	0	0	0	0	0	0	0	0	0	0	IPR011042::Six-bladed beta-propeller; TolB-like::262	IPR001258::NHL repeat::159	IPR013017::NHL repeat; subgroup::121	IPR000742::EGF-like domain::82	IPR000719::Protein kinase domain::42	IPR011009::Protein kinase-like domain superfamily::42	IPR008271::Serine/threonine-protein kinase; active site::36	IPR013111::EGF-like domain; extracellular::30	IPR000315::B-box-type zinc finger::27	IPR000210::BTB/POZ domain::20
mcl_6842	124	157	1	1	0	0	1	1	0.5	0.667	1	0	0	0.125	0	0	0	0	0	0	0	0	0	0	IPR040372::YaeB-like::20	IPR036413::YaeB-like superfamily::20	IPR023370::TrmO-like; N-terminal domain::20	IPR036414::YaeB; N-terminal domain superfamily::20	IPR023368::Uncharacterised protein family UPF0066; conserved site::5	IPR041369::TrmO; C-terminal::3	NA	NA	NA	NA
mcl_6977	124	157	1	0	1	0	0	0	1	0.833	0	0	1	0.875	0	0	0	0	0	0	0	0	0	0	IPR019170::Meckelin::17	IPR009030::Growth factor receptor cysteine-rich domain superfamily::5	NA	NA	NA	NA	NA	NA	NA	NA
mcl_7080	124	157	1	0.5	1	1	0	1	0.5	0.833	0	0.286	1	0.5	0	0	0	0	0	0	0	0	0	0	IPR012926::Ion channel TACAN/TMEM120B::20	NA	NA	NA	NA	NA	NA	NA	NA	NA
mcl_7612	124	157	1	0	1	0	1	1	1	0.833	0	0	0	0.625	0	0	0	0	0	0	0	0	0	0	IPR001093::IMP dehydrogenase/GMP reductase::21	IPR013785::Aldolase-type TIM barrel::19	IPR015875::IMP dehydrogenase / GMP reductase; conserved site::18	IPR005993::GMP reductase::17	IPR005990::Inosine-5'-monophosphate dehydrogenase::2	NA	NA	NA	NA	NA
mcl_7767	124	157	1	0	1	0	0	0	1	1	0	0	0	0.375	0	0	0	0	0	0	0	0	0	0	IPR032728::Bardet-Biedl syndrome 1; N-terminal::14	IPR028784::Bardet-Biedl syndrome 1 protein::14	IPR036322::WD40-repeat-containing domain superfamily::9	IPR015943::WD40/YVTN repeat-like-containing domain superfamily::4	IPR011047::Quinoprotein alcohol dehydrogenase-like superfamily::2	IPR028073::PTHB1; N-terminal domain::1	NA	NA	NA	NA
mcl_7851	124	157	1	1	1	0	0	0	0	0.167	0	0	1	0.125	0	0	0	0	0	0	0	0	0	0	IPR019316::G8 domain::28	IPR029927::Fibrocystin-L::4	IPR011050::Pectin lyase fold/virulence factor::4	IPR012334::Pectin lyase fold::3	IPR000742::EGF-like domain::1	IPR013111::EGF-like domain; extracellular::1	IPR015943::WD40/YVTN repeat-like-containing domain superfamily::1	IPR011044::Quinoprotein amine dehydrogenase; beta chain-like::1	IPR001810::F-box domain::1	IPR036047::F-box-like domain superfamily::1
mcl_8063	124	157	1	0	0	0	0	0	0	0.333	0	0	0	0.875	0	0	0	0	0	0	0	0	0	0	IPR027417::P-loop containing nucleoside triphosphate hydrolase::17	IPR026302::NEDD4-binding protein 2::14	IPR008431::Cyclic nucleotide phosphodiesterase::2	IPR009097::Cyclic phosphodiesterase::2	IPR002625::Smr domain::1	IPR013899::Domain of unknown function DUF1771::1	IPR036063::Smr domain superfamily::1	NA	NA	NA
mcl_8105	124	157	1	0.5	1	0	0	0	1	0.833	0	0	0	0.625	0	0	0	0	0	0	0	0	0	0	IPR022083::KIF-1 binding protein::16	IPR011990::Tetratricopeptide-like helical domain superfamily::10	IPR019734::Tetratricopeptide repeat::1	NA	NA	NA	NA	NA	NA	NA
mcl_8384	124	157	1	0	1	0	0	0	1	0.833	0	0.143	0	1	0	0	0	0	0	0	0	0	0	0	IPR019734::Tetratricopeptide repeat::19	IPR011990::Tetratricopeptide-like helical domain superfamily::19	IPR013026::Tetratricopeptide repeat-containing domain::19	IPR024584::Tuberin; N-terminal::1	NA	NA	NA	NA	NA	NA
mcl_8522	124	157	1	0	1	0	0	0	1	0.833	0	0	0	0.5	0	0	0	0	0	0	0	0	0	0	IPR036322::WD40-repeat-containing domain superfamily::12	IPR016575::Bardet-Biedl syndrome 7 protein::3	IPR015943::WD40/YVTN repeat-like-containing domain superfamily::3	IPR029429::Ciliary BBSome complex subunit 2; middle region::2	IPR004014::Cation-transporting P-type ATPase; N-terminal::1	IPR011047::Quinoprotein alcohol dehydrogenase-like superfamily::1	IPR008250::P-type ATPase; A domain superfamily::1	NA	NA	NA
mcl_8624	124	157	1	0	0	0	0	0	1	1	0	0	0	0.5	0	0	0	0	0	0	0	0	0	0	IPR019734::Tetratricopeptide repeat::13	IPR011990::Tetratricopeptide-like helical domain superfamily::13	IPR028796::Tetratricopeptide repeat protein 8::13	IPR013026::Tetratricopeptide repeat-containing domain::13	IPR001440::Tetratricopeptide repeat 1::2	IPR013105::Tetratricopeptide repeat 2::2	IPR001711::Phospholipase C; phosphatidylinositol-specific; Y domain::1	NA	NA	NA
mcl_8691	124	157	1	0.5	1	1	1	1	1	0.167	0	0	0	0.125	0	0	0	0	0	0	0	0	0	0	IPR004646::Fe-S hydro-lyase; tartrate dehydratase alpha-type; catalytic domain::12	IPR004647::Fe-S hydro-lyase; tartrate dehydratase beta-type; catalytic domain::11	IPR036660::Fe-S hydro-lyase; tartrate dehydratase beta-type; catalytic domain superfamily::11	IPR011167::Iron-dependent fumarate hydratase::9	IPR020557::Fumarate lyase; conserved site::2	NA	NA	NA	NA	NA
mcl_8964	124	157	1	0	1	0	0	0	1	1	0	0	0	0.375	0	0	0	0	0	0	0	0	0	0	IPR006606::Bardet-Biedl syndrome 5 protein::15	IPR014003::DM16 repeat::15	IPR030804::Bardet-Biedl syndrome 5 protein/sex-determination protein fem-3::11	IPR015915::Kelch-type beta propeller::1	IPR006652::Kelch repeat type 1::1	NA	NA	NA	NA	NA
mcl_9221	124	157	1	0.5	1	1	0	0.5	1	1	0	0	0	0.25	0	0	0	0	0	0	0	0	0	0	IPR040371::Regulator of MON1-CCZ1 complex::15	IPR009755::Regulator of MON1-CCZ1 complex; C-terminal::14	IPR036322::WD40-repeat-containing domain superfamily::7	IPR015943::WD40/YVTN repeat-like-containing domain superfamily::4	IPR043129::ATPase; nucleotide binding domain::1	IPR000890::Aliphatic acid kinase; short-chain::1	IPR004372::Acetate/propionate kinase::1	IPR023865::Aliphatic acid kinase; short-chain; conserved site::1	NA	NA
mcl_9323	124	157	1	1	1	1	0	0	0	0.5	0	0	0	0.125	0	0	0	0	0	0	0	0	0	0	IPR004843::Calcineurin-like phosphoesterase domain; ApaH type::17	IPR029052::Metallo-dependent phosphatase-like::17	NA	NA	NA	NA	NA	NA	NA	NA
mcl_9327	124	157	1	1	0	1	1	1	0.5	0.167	0	0	0	0.5	0	0	0	0	0	0	0	0	0	0	IPR036259::MFS transporter superfamily::18	IPR020846::Major facilitator superfamily domain::12	IPR011701::Major facilitator superfamily::10	IPR005829::Sugar transporter; conserved site::4	IPR018043::Sodium:galactoside symporter; conserved site::2	NA	NA	NA	NA	NA
mcl_11589	125	157	0	0.5	0	1	0	1	1	0	0	0	1	0.125	0	0	0	0	0	0	0	0	0	0	IPR032482::Protein of unknown function DUF5054::11	IPR000519::P-type trefoil domain::3	IPR017994::P-type trefoil; chordata::2	IPR017957::P-type trefoil; conserved site::1	IPR011330::Glycoside hydrolase/deacetylase; beta/alpha-barrel::1	NA	NA	NA	NA	NA
mcl_12781	125	157	0	0.5	0	0	1	0.5	0	0.833	0	0	0	0.25	0	0	0	0	0	0	0	0	0	0	IPR002123::Phospholipid/glycerol acyltransferase::11	IPR007130::Diacylglycerol acyltransferase::4	NA	NA	NA	NA	NA	NA	NA	NA
mcl_4170	125	157	0	1	0	0	1	1	1	0	0	0	0	0.125	0	0	0	0	0	0	0	0	0	0	IPR030184::WAT1-related protein::9	IPR000620::EamA domain::9	NA	NA	NA	NA	NA	NA	NA	NA
mcl_4313	125	157	0	1	1	1	1	0	1	1	0	0	0	0.25	0	0	0	0	0	0	0	0	0	0	IPR027417::P-loop containing nucleoside triphosphate hydrolase::55	IPR025139::Domain of unknown function DUF4062::52	IPR015943::WD40/YVTN repeat-like-containing domain superfamily::34	IPR001680::WD40 repeat::33	IPR007111::NACHT nucleoside triphosphatase::31	IPR017986::WD40-repeat-containing domain::28	IPR036322::WD40-repeat-containing domain superfamily::25	IPR019775::WD40 repeat; conserved site::19	IPR011990::Tetratricopeptide-like helical domain superfamily::18	IPR011047::Quinoprotein alcohol dehydrogenase-like superfamily::15
mcl_4640	125	157	0	1	1	1	0	0	0.5	0.833	1	0	0	0.5	0	0	0	0	0	0	0	0	0	0	IPR039672::Lactose permease-like::56	IPR036259::MFS transporter superfamily::53	IPR018043::Sodium:galactoside symporter; conserved site::1	IPR001927::Sodium:galactoside symporter::1	NA	NA	NA	NA	NA	NA
mcl_7854	125	157	0	1	1	1	1	1	0.5	0.667	1	0	0	0.5	0	0	0	0	0	0	0	0	0	0	IPR023635::Peptide deformylase::26	IPR036821::Peptide deformylase superfamily::26	NA	NA	NA	NA	NA	NA	NA	NA
mcl_8815	125	157	0	1	1	1	0	1	0	0	0	0	0	0.25	0	0	0	0	0	0	0	0	0	0	IPR021135::Phosphoenolpyruvate carboxylase::8	IPR018129::Phosphoenolpyruvate carboxylase; Lys active site::8	IPR015813::Pyruvate/Phosphoenolpyruvate kinase-like domain superfamily::8	IPR033129::Phosphoenolpyruvate carboxylase; His active site::5	IPR022805::Phosphoenolpyruvate carboxylase; bacterial/plant-type::5	IPR026705::Hid-1/Ecm30::1	NA	NA	NA	NA
mcl_9053	125	157	0	1	1	1	0	0	0.5	0.5	1	0	0	0.75	0	0	0	0	0	0	0	0	0	0	IPR033378::Protein BRICK1::13	IPR019309::WASH complex subunit 3::2	NA	NA	NA	NA	NA	NA	NA	NA
mcl_10138	127	157	0	0	1	1	1	1	1	1	0	0	0	0.125	0	0	0	0	0	0	0	0	0	0	IPR015915::Kelch-type beta propeller::24	IPR035914::Spermadhesin; CUB domain superfamily::20	IPR000742::EGF-like domain::20	IPR000859::CUB domain::20	IPR016201::PSI domain::20	IPR002049::Laminin EGF domain::19	IPR002165::Plexin repeat::12	IPR001881::EGF-like calcium-binding domain::8	IPR000152::EGF-type aspartate/asparagine hydroxylation site::8	IPR006652::Kelch repeat type 1::7
mcl_10413	127	157	0	0	1	0	0	0	0	0.833	0	0.143	0	0.875	0	0	0	0	0	0	0	0	0	0	IPR013783::Immunoglobulin-like fold::17	IPR036872::CH domain superfamily::8	IPR001715::Calponin homology domain::8	IPR008962::PapD-like superfamily::2	IPR012098::SRP-independent targeting protein 3::1	NA	NA	NA	NA	NA
mcl_10712	127	157	0	0	1	0	0	0	0	0.833	0	0	1	1	0	0	0	0	0	0	0	0	0	0	IPR039687::Nephrocystin-1::16	IPR001452::SH3 domain::13	IPR036028::SH3-like domain superfamily::13	IPR030642::Nephrocystin-1; SH3 domain::3	IPR036922::Rieske [2Fe-2S] iron-sulphur domain superfamily::1	IPR017941::Rieske [2Fe-2S] iron-sulphur domain::1	IPR044043::Vanillate O-demethylase oxygenase-like; C-terminal catalytic domain::1	NA	NA	NA
mcl_12925	127	157	0	0	1	0	1	0	0.5	0.833	0	0.143	0	0.5	0	0	0	0	0	0	0	0	0	0	IPR011990::Tetratricopeptide-like helical domain superfamily::12	IPR032076::Tetratricopeptide repeat protein 5; OB fold domain::12	IPR038645::TTC5; OB fold domain superfamily::11	IPR019734::Tetratricopeptide repeat::8	IPR013026::Tetratricopeptide repeat-containing domain::7	IPR012340::Nucleic acid-binding; OB-fold::1	IPR001440::Tetratricopeptide repeat 1::1	NA	NA	NA
mcl_13193	127	157	0	0	1	0	0	0	0.5	0.833	0	0	0	0.375	0	0	0	0	0	0	0	0	0	0	IPR029412::Centrosomal protein of 19kDa::10	NA	NA	NA	NA	NA	NA	NA	NA	NA
mcl_16472	127	157	0	0	1	0	0	0	0.5	0.833	0	0	0	0.25	0	0	0	0	0	0	0	0	0	0	IPR000195::Rab-GTPase-TBC domain::9	IPR042507::TBC1 domain family member 19::9	IPR035969::Rab-GTPase-TBC domain superfamily::9	NA	NA	NA	NA	NA	NA	NA
mcl_3251	127	157	0	0	1	0	1	0	1	1	0	0	0	0.375	0	0	0	0	0	0	0	0	0	0	IPR005821::Ion transport domain::85	IPR027359::Voltage-dependent channel domain superfamily::77	IPR043203::Voltage-gated cation channel calcium and sodium::70	IPR031649::Voltage-dependent L-type calcium channel; IQ-associated domain::38	IPR002077::Voltage-dependent calcium channel; alpha-1 subunit::35	IPR014873::Voltage-dependent calcium channel; alpha-1 subunit; IQ domain::28	IPR001696::Voltage gated sodium channel; alpha subunit::24	IPR002048::EF-hand domain::22	IPR010526::Sodium ion transport-associated::12	IPR005446::Voltage-dependent calcium channel; L-type; alpha-1 subunit::9
mcl_4854	127	157	0	0	1	1	1	1	1	1	0	0	0	0.125	0	0	0	0	0	0	0	0	0	0	IPR016035::Acyl transferase/acyl hydrolase/lysophospholipase::29	IPR033562::Patatin-like phospholipase domain-containing protein::29	IPR002641::Patatin-like phospholipase domain::28	IPR033902::Patatin-like phospholipase domain-containing protein 4::1	IPR039185::1-acylglycerol-3-phosphate O-acyltransferase PNPLA3::1	IPR033903::Patatin-like phospholipase domain-containing protein 2::1	IPR039180::Patatin-like phospholipase domain-containing protein 1::1	NA	NA	NA
mcl_7437	127	157	0	0	1	0	0	0	0	1	0	0.143	0	0.875	0	0	0	0	0	0	0	0	0	0	IPR018902::Uncharacterised protein FAM166/UPF0605::23	IPR006196::RNA-binding domain; S1; IF1 type::1	IPR001253::Translation initiation factor 1A (eIF-1A)::1	IPR000772::Ricin B; lectin domain::1	IPR012340::Nucleic acid-binding; OB-fold::1	NA	NA	NA	NA	NA
mcl_8395	127	157	0	0	1	0	0	0	0	1	0	0.143	1	0.375	0	0	0	0	0	0	0	0	0	0	IPR006153::Cation/H+ exchanger::15	IPR038770::Sodium/solute symporter superfamily::12	IPR030187::Sodium-hydrogen exchanger SLC9B1::1	IPR037072::Sodium/hydrogen exchanger 9B2::1	NA	NA	NA	NA	NA	NA
mcl_9197	127	157	0	0	1	1	0	0	0	1	1	0	0	0.125	0	0	0	0	0	0	0	0	0	0	IPR004934::Tropomodulin::16	IPR032675::Leucine-rich repeat domain superfamily::16	IPR030137::Tropomodulin; invertebrate::3	IPR003124::WH2 domain::2	IPR029006::ADF-H/Gelsolin-like domain superfamily::1	IPR002108::Actin-depolymerising factor homology domain::1	IPR030131::Leiomodin-3::1	IPR030135::Tropomodulin-1::1	IPR030133::Tropomodulin-3::1	IPR030132::Leiomodin-2::1
mcl_9448	127	157	0	0	1	0	0	0	0.5	0.667	0	0.143	0	1	0	0	0	0	0	0	0	0	0	0	IPR041090::Protein of unknown function DUF5578::16	IPR016024::Armadillo-type fold::16	IPR011989::Armadillo-like helical::7	NA	NA	NA	NA	NA	NA	NA
mcl_10273	128	157	0	0	0	0	0	0	0	0.833	0	0	0	0.75	0	0	0	0	0	0	0	0	0	0	IPR010736::Sperm-tail PG-rich repeat::11	NA	NA	NA	NA	NA	NA	NA	NA	NA
mcl_10724	128	157	0	0	0	0	0	1	0.5	1	0	0.286	0	0.25	0	0	0	0	0	0	0	0	0	0	IPR038102::EYA domain superfamily::16	IPR028472::Eyes absent family::15	IPR006545::EYA domain::9	IPR042577::EYA domain; metazoan::7	IPR036412::HAD-like superfamily::3	IPR028478::Eyes absent homologue 4::2	IPR028479::Eyes absent homologue 3::2	IPR028471::Eyes absent homologue 1::1	IPR028473::Eyes absent homologue 2::1	IPR024638::CTD kinase subunit gamma Ctk3; N-terminal::1
mcl_12151	128	157	0	0	0	0	0	0	0.5	0.833	0	0	0	0.5	0	0	0	0	0	0	0	0	0	0	IPR016024::Armadillo-type fold::12	IPR038905::Armadillo repeat-containing protein 2::12	IPR011989::Armadillo-like helical::11	IPR000225::Armadillo::3	NA	NA	NA	NA	NA	NA
mcl_12238	128	157	0	0	0	0	0	0	1	1	0	0	0	0.5	0	0	0	0	0	0	0	0	0	0	IPR039231::Tubulin polyglutamylase complex subunit 2::12	IPR018958::Knr4/Smi1-like domain::8	IPR037883::Knr4/Smi1-like domain superfamily::2	NA	NA	NA	NA	NA	NA	NA
mcl_12516	128	157	0	0	0	1	0	0	0	0	0	0	0	0.875	0	0	0	0	0	0	0	0	0	0	IPR013024::Gamma-glutamyl cyclotransferase-like::9	IPR036568::Gamma-glutamyl cyclotransferase-like superfamily::7	IPR009288::Gamma-glutamylcyclotransferase; AIG2-like::2	IPR014001::Helicase superfamily 1/2; ATP-binding domain::1	IPR011545::DEAD/DEAH box helicase domain::1	IPR001650::Helicase; C-terminal::1	IPR027417::P-loop containing nucleoside triphosphate hydrolase::1	IPR031566::Putative citrate transporter::1	NA	NA
mcl_14412	128	157	0	0	0	0	0	0	0.5	0.5	0	0	0	0.75	0	0	0	0	0	0	0	0	0	0	IPR032707::MYCBP-associated protein::11	IPR013783::Immunoglobulin-like fold::10	NA	NA	NA	NA	NA	NA	NA	NA
mcl_14524	128	157	0	0	0	0	0	0	0	0.833	0	0	0	0.125	0	0	0	0	0	0	0	0	0	0	IPR005636::DTW::6	IPR039262::DTW domain-containing protein DTWD2/YfiP::6	IPR036236::Zinc finger C2H2 superfamily::1	IPR013087::Zinc finger C2H2-type::1	NA	NA	NA	NA	NA	NA
mcl_19854	128	157	0	0	0	0	0	0	0	0.833	0	0	0	0.625	0	0	0	0	0	0	0	0	0	0	IPR024133::Transmembrane protein 138::8	NA	NA	NA	NA	NA	NA	NA	NA	NA
mcl_24805	128	157	0	0	0	0	0	0	0	1	0	0	0	0.125	0	0	0	0	0	0	0	0	0	0	IPR001370::BIR repeat::7	NA	NA	NA	NA	NA	NA	NA	NA	NA
mcl_2848	128	157	0	0	0	0	0	0	0	1	0	0	0	0.125	0	0	0	0	0	0	0	0	0	0	IPR001873::Epithelial sodium channel::92	IPR020903::Epithelial sodium channel; conserved site::19	IPR004724::Epithelial sodium channel; chordates::6	IPR017896::4Fe-4S ferredoxin-type; iron-sulphur binding domain::1	IPR036259::MFS transporter superfamily::1	IPR005829::Sugar transporter; conserved site::1	IPR003609::PAN/Apple domain::1	NA	NA	NA
mcl_3512	128	157	0	0	0	0	0	0	0.5	0.833	0	0	0	0.125	0	0	0	0	0	0	0	0	0	0	IPR000863::Sulfotransferase domain::50	IPR027417::P-loop containing nucleoside triphosphate hydrolase::50	IPR033289::Sulfotransferase family cytosolic 1B member 1::1	NA	NA	NA	NA	NA	NA	NA
mcl_6725	128	157	0	0	0	1	1	1	0	1	1	0	1	0.75	0	0	0	0	0	0	0	0	0	0	IPR036872::CH domain superfamily::26	IPR001715::Calponin homology domain::25	IPR028433::Parvin::25	NA	NA	NA	NA	NA	NA	NA
mcl_6995	128	157	0	0	0	1	1	1	1	0.833	0	0	0	0.125	0	0	0	0	0	0	0	0	0	0	IPR003859::Beta-1;4-galactosyltransferase::41	IPR029044::Nucleotide-diphospho-sugar transferases::41	IPR027791::Galactosyltransferase; C-terminal::40	IPR027995::Galactosyltransferase; N-terminal::38	IPR001368::TNFR/NGFR cysteine-rich region::1	IPR027417::P-loop containing nucleoside triphosphate hydrolase::1	IPR019009::Signal recognition particle receptor; beta subunit::1	NA	NA	NA
mcl_72	128	157	0	0	0	0	0	0	0	1	0	0	0	0.25	0	0	0	0	0	0	0	0	0	0	IPR017452::GPCR; rhodopsin-like; 7TM::1133	IPR000276::G protein-coupled receptor; rhodopsin-like::1107	IPR027430::Visual pigments (opsins) retinal binding site::23	IPR000611::Neuropeptide Y receptor family::23	IPR008365::Prostanoid receptor::19	IPR000355::Chemokine receptor family::16	IPR032675::Leucine-rich repeat domain superfamily::12	IPR000995::Muscarinic acetylcholine receptor family::11	IPR002131::Glycoprotein hormone receptor family::11	IPR002233::Adrenoceptor family::11
mcl_8632	128	157	0	0	0	1	1	0.5	1	1	1	0	0	0.125	0	0	0	0	0	0	0	0	0	0	IPR008253::Marvel domain::27	IPR016579::Synaptogyrin::14	IPR001285::Synaptophysin/synaptoporin::10	IPR028714::Synaptophysin::1	NA	NA	NA	NA	NA	NA
mcl_867	128	157	0	0	0	0	0	0.5	1	1	0	0	0	0.125	0	0	0	0	0	0	0	0	0	0	IPR016187::C-type lectin fold::216	IPR016186::C-type lectin-like/link domain superfamily::216	IPR001304::C-type lectin-like::215	IPR018378::C-type lectin; conserved site::91	IPR033992::Natural killer cell receptor-like; C-type lectin-like domain::19	IPR033989::CD209-like; C-type lectin-like domain::14	IPR000742::EGF-like domain::8	IPR008160::Collagen triple helix repeat::7	IPR033990::Collectin; C-type lectin-like domain::6	IPR001881::EGF-like calcium-binding domain::3
mcl_8780	128	157	0	0	0	0	0	0	0	0.833	0	0	0	0.875	0	0	0	0	0	0	0	0	0	0	IPR001611::Leucine-rich repeat::15	IPR032675::Leucine-rich repeat domain superfamily::15	IPR003591::Leucine-rich repeat; typical subtype::15	IPR025875::Leucine rich repeat 4::9	IPR003603::U2A'/phosphoprotein 32 family A; C-terminal::6	IPR012317::Poly(ADP-ribose) polymerase; catalytic domain::1	NA	NA	NA	NA
mcl_9127	128	157	0	0	0	0	0	0	0	0.833	0	0.143	1	1	0	0	0	0	0	0	0	0	0	0	IPR001611::Leucine-rich repeat::13	IPR032675::Leucine-rich repeat domain superfamily::10	IPR026212::Centrosomal protein of 78kDa::5	NA	NA	NA	NA	NA	NA	NA
mcl_6471	124	159	1	0	1	0	1	0	0.5	0.667	0	0.143	0	1	1	0	0	0	0	0	0	0	0	0	IPR026720::Cilia- and flagella-associated protein 91::23	IPR032840::CFAP91 domain::22	IPR000048::IQ motif; EF-hand binding site::3	IPR002735::Translation initiation factor IF2/IF5::1	IPR016190::Translation initiation factor IF2/IF5; zinc-binding::1	IPR016189::Translation initiation factor IF2/IF5; N-terminal::1	NA	NA	NA	NA
mcl_7251	124	159	1	0	1	0	0	0	0.5	1	0	0.143	0	0.75	1	0	0	0	0	0	0	0	0	0	IPR028172::Intraflagellar transport protein 20::20	NA	NA	NA	NA	NA	NA	NA	NA	NA
mcl_7908	124	159	1	0	1	0	0	0	0.5	0.667	0	0.143	1	1	1	0	0	0	0	0	0	0	0	0	IPR038884::Cilia- and flagella-associated protein 61::28	IPR036188::FAD/NAD(P)-binding domain superfamily::22	IPR032151::Cilia- and flagella-associated protein 61; N-terminal domain::21	IPR016181::Acyl-CoA N-acyltransferase::6	IPR023753::FAD/NAD(P)-binding domain::5	IPR001680::WD40 repeat::1	IPR015943::WD40/YVTN repeat-like-containing domain superfamily::1	IPR036322::WD40-repeat-containing domain superfamily::1	IPR017986::WD40-repeat-containing domain::1	IPR036638::Helix-loop-helix DNA-binding domain superfamily::1
mcl_10579	127	159	0	0	1	0	0	0	0.5	0.167	0	0	0	0.75	1	0	0	0	0	0	0	0	0	0	IPR008979::Galactose-binding-like domain superfamily::12	IPR033558::Intraflagellar transport protein 25::12	IPR000421::Coagulation factor 5/8 C-terminal domain::4	NA	NA	NA	NA	NA	NA	NA
mcl_10702	127	159	0	0	1	0	1	0	1	0.833	0	0.143	0	0.75	1	0	0	0	0	0	0	0	0	0	IPR043596::CFAP53/TCHP::28	IPR043597::Trichohyalin-plectin-homology domain::22	IPR026773::Trichoplein keratin filament-binding protein::9	IPR033365::Cilia- and flagella-associated protein 53::9	IPR029058::Alpha/Beta hydrolase fold::1	IPR002921::Fungal lipase-like domain::1	NA	NA	NA	NA
mcl_6360	127	159	0	0	1	0	0	0	1	0.833	0	0.143	0	0.875	1	0	0	0	0	0	0	0	0	0	IPR021897::Cilia- and flagella-associated protein 206::19	NA	NA	NA	NA	NA	NA	NA	NA	NA
mcl_9119	127	159	0	0	1	0	0	0	0	1	0	0.143	0	1	1	0	0	0	0	0	0	0	0	0	IPR039692::Cilia- and flagella-associated protein 43::21	IPR015943::WD40/YVTN repeat-like-containing domain superfamily::18	IPR036322::WD40-repeat-containing domain superfamily::14	IPR001680::WD40 repeat::13	IPR017986::WD40-repeat-containing domain::11	IPR011047::Quinoprotein alcohol dehydrogenase-like superfamily::5	IPR001736::Phospholipase D/Transphosphatidylase::2	IPR019775::WD40 repeat; conserved site::1	IPR011044::Quinoprotein amine dehydrogenase; beta chain-like::1	IPR017896::4Fe-4S ferredoxin-type; iron-sulphur binding domain::1
mcl_7631	128	159	0	0	0	0	0	0	0	0.833	0	0	1	0.75	0.5	0	0	0	0	0	0	0	0	0	IPR029488::Hemingway/CFAP97D1::22	IPR038791::Cilia- and flagella-associated protein 97::18	IPR038792::CFAP97 domain-containing protein 1/2::4	NA	NA	NA	NA	NA	NA	NA
mcl_4059	124	159	1	0	1	0	0	0	1	1	0	0.143	1	1	1	0	0	0	0	0	0	0	0	0	IPR036322::WD40-repeat-containing domain superfamily::46	IPR015943::WD40/YVTN repeat-like-containing domain superfamily::45	IPR001680::WD40 repeat::42	IPR017986::WD40-repeat-containing domain::23	IPR011990::Tetratricopeptide-like helical domain superfamily::18	IPR011044::Quinoprotein amine dehydrogenase; beta chain-like::3	IPR016024::Armadillo-type fold::3	IPR002885::Pentatricopeptide repeat::3	IPR011048::Cytochrome cd1-nitrite reductase-like; haem d1 domain superfamily::2	IPR011659::WD40-like Beta Propeller::1
mcl_5569	124	159	1	0	1	0	1	0	1	1	0	0.143	1	0.875	1	0	0	0	0	0	0	0	0	0	IPR039308::Growth arrest-specific protein 8::28	IPR025593::Growth arrest-specific protein 8 domain::28	NA	NA	NA	NA	NA	NA	NA	NA
mcl_5834	124	159	1	0	0	0	0	0	1	1	0	0.143	1	1	1	0	0	0	0	0	0	0	0	0	IPR008658::Kinesin-associated protein 3::27	IPR016024::Armadillo-type fold::27	IPR011989::Armadillo-like helical::24	IPR000225::Armadillo::13	IPR021133::HEAT; type 2::2	NA	NA	NA	NA	NA
mcl_5863	124	159	1	0	1	0	0	0	1	1	0	0.143	1	1	1	0	0	0	0	0	0	0	0	0	IPR036322::WD40-repeat-containing domain superfamily::69	IPR001680::WD40 repeat::64	IPR015943::WD40/YVTN repeat-like-containing domain superfamily::60	IPR017986::WD40-repeat-containing domain::37	IPR019775::WD40 repeat; conserved site::33	IPR025956::Cytoplasmic dynein 1 intermediate chain 1/2::2	IPR035899::Dbl homology (DH) domain superfamily::1	IPR000219::Dbl homology (DH) domain::1	IPR011993::PH-like domain superfamily::1	NA
mcl_5894	124	159	1	0	1	0	1	0	1	1	0	0.143	1	0.875	1	0	0	0	0	0	0	0	0	0	IPR040379::WD repeat-containing protein 19/dyf-2::29	IPR015943::WD40/YVTN repeat-like-containing domain superfamily::23	IPR011990::Tetratricopeptide-like helical domain superfamily::19	IPR039468::WDR19; WD40 repeat::18	IPR001680::WD40 repeat::16	IPR036322::WD40-repeat-containing domain superfamily::16	IPR017986::WD40-repeat-containing domain::8	IPR024977::Anaphase-promoting complex subunit 4; WD40 domain::4	IPR019734::Tetratricopeptide repeat::3	IPR011047::Quinoprotein alcohol dehydrogenase-like superfamily::2
mcl_5929	124	159	1	0	1	0	1	0	1	1	0	0.143	1	1	1	0	0	0	0	0	0	0	0	0	IPR019347::Axonemal dynein light chain::26	NA	NA	NA	NA	NA	NA	NA	NA	NA
mcl_6072	124	159	1	0	1	0	1	0	1	1	0	0.143	1	0.875	1	0	0	0	0	0	0	0	0	0	IPR039975::Intraflagellar transport protein 52 homolog::27	IPR029062::Class I glutamine amidotransferase-like::11	IPR019196::ABC-type uncharacterised transport system::7	NA	NA	NA	NA	NA	NA	NA
mcl_6454	124	159	1	0	1	0	0	0	1	0.667	0	0.143	1	1	1	0	0	0	0	0	0	0	0	0	IPR027417::P-loop containing nucleoside triphosphate hydrolase::25	IPR010441::CH-like domain in sperm protein::14	IPR001715::Calponin homology domain::14	IPR036872::CH domain superfamily::14	IPR011992::EF-hand domain pair::11	IPR000850::Adenylate kinase/UMP-CMP kinase::4	IPR036193::Adenylate kinase; active site lid domain superfamily::4	IPR012337::Ribonuclease H-like superfamily::1	IPR006580::Zinc finger; TTF-type::1	IPR019775::WD40 repeat; conserved site::1
mcl_6514	124	159	1	0	1	0	0	0	1	1	0	0.143	0	0.875	1	0	0	0	0	0	0	0	0	0	IPR008805::RIB43A::24	NA	NA	NA	NA	NA	NA	NA	NA	NA
mcl_6602	124	159	1	0	1	0	0	0	1	1	0	0.143	1	1	0.5	0	0	0	0	0	0	0	0	0	IPR006802::Radial spokehead-like protein::16	NA	NA	NA	NA	NA	NA	NA	NA	NA
mcl_6721	124	159	1	0	1	0	1	1	1	0.833	1	0	0	0.625	1	0	0	0	0	0	0	0	0	0	IPR033362::SSNA1 family::21	NA	NA	NA	NA	NA	NA	NA	NA	NA
mcl_12495	127	159	0	0	1	0	0	0	0	0.333	0	0	0	0.875	1	0	0	0	0	0	0	0	0	0	IPR015943::WD40/YVTN repeat-like-containing domain superfamily::14	IPR036322::WD40-repeat-containing domain superfamily::14	IPR001680::WD40 repeat::13	IPR017986::WD40-repeat-containing domain::12	IPR019775::WD40 repeat; conserved site::1	IPR020472::G-protein beta WD-40 repeat::1	NA	NA	NA	NA
mcl_6157	127	159	0	0	1	0	0	0	1	0.833	0	0.143	1	0.875	0.5	0	0	0	0	0	0	0	0	0	IPR029600::Intraflagellar transport protein 81::20	IPR043016::IFT81; N-terminal domain superfamily::20	IPR041146::IFT81; calponin homology domain::18	IPR000644::CBS domain::1	IPR000270::PB1 domain::1	IPR002912::ACT domain::1	NA	NA	NA	NA
mcl_7313	127	159	0	0	1	0	0	0	1	0.667	0	0.143	1	0.875	1	0	0	0	0	0	0	0	0	0	IPR029602::Intraflagellar transport protein 74::24	NA	NA	NA	NA	NA	NA	NA	NA	NA
mcl_10029	124	159	1	0	1	0	1	0	0.5	0.833	0	0.143	0	0.875	1	0	0	0	0	0	0	0	0	0	IPR040369::LisH domain-containing protein ARMC9::21	IPR016024::Armadillo-type fold::19	IPR011989::Armadillo-like helical::14	IPR006594::LIS1 homology motif::5	NA	NA	NA	NA	NA	NA
mcl_10337	124	159	1	1	1	1	0	0	1	1	0	0	1	0.75	0.5	0	0	0	0	0	0	0	0	0	IPR028288::SCAR/WAVE family::26	IPR003124::WH2 domain::18	IPR011026::Wiscott-Aldrich syndrome protein; C-terminal::1	NA	NA	NA	NA	NA	NA	NA
mcl_10371	124	159	1	0	1	0	0	0	1	0.833	0	0	1	0.875	1	0	0	0	0	0	0	0	0	0	IPR011990::Tetratricopeptide-like helical domain superfamily::21	IPR013026::Tetratricopeptide repeat-containing domain::20	IPR019734::Tetratricopeptide repeat::17	IPR035892::C2 domain superfamily::8	IPR000008::C2 domain::3	IPR003409::MORN motif::1	NA	NA	NA	NA
mcl_1083	124	159	1	0.5	0	1	1	0	1	1	0	0.143	1	1	1	0	0	0	0	0	0	0	0	0	IPR029787::Nucleotide cyclase::201	IPR001054::Adenylyl cyclase class-3/4/guanylyl cyclase::201	IPR018297::Adenylyl cyclase class-4/guanylyl cyclase; conserved site::94	IPR011645::Haem NO binding associated::69	IPR011009::Protein kinase-like domain superfamily::53	IPR000719::Protein kinase domain::51	IPR001245::Serine-threonine/tyrosine-protein kinase; catalytic domain::49	IPR042463::Haem NO binding associated domain superfamily::37	IPR024096::NO signalling/Golgi transport ligand-binding domain superfamily::36	IPR038158::H-NOX domain superfamily::36
mcl_11931	124	159	1	0	1	0	0	0	0.5	0.833	0	0	1	0.75	1	0	0	0	0	0	0	0	0	0	IPR000048::IQ motif; EF-hand binding site::21	IPR027417::P-loop containing nucleoside triphosphate hydrolase::14	NA	NA	NA	NA	NA	NA	NA	NA
mcl_11985	124	159	1	0	0	0	1	0	1	0.833	0	0	0	0.875	0.5	0	0	0	0	0	0	0	0	0	IPR039902::Coiled-coil domain-containing protein CCDC148/CCDC112::16	NA	NA	NA	NA	NA	NA	NA	NA	NA
mcl_12510	124	159	1	0	0	0	0	0	0	0.667	0	0	0	0.875	0.5	0	0	0	0	0	0	0	0	0	IPR016024::Armadillo-type fold::16	IPR011989::Armadillo-like helical::14	NA	NA	NA	NA	NA	NA	NA	NA
mcl_3514	124	159	1	1	1	1	1	1	1	1	1	0.143	1	1	0.5	0	0	0	0	0	0	0	0	0	IPR000299::FERM domain::175	IPR035963::FERM superfamily; second domain::171	IPR019748::FERM central domain::170	IPR014352::FERM/acyl-CoA-binding protein superfamily::167	IPR019749::Band 4.1 domain::166	IPR011993::PH-like domain superfamily::150	IPR029071::Ubiquitin-like domain superfamily::109	IPR018979::FERM; N-terminal::82	IPR018980::FERM; C-terminal PH-like domain::77	IPR019747::FERM conserved site::75
mcl_4943	124	159	1	0	1	0	1	0	1	1	0	0.143	1	1	1	0	0	0	0	0	0	0	0	0	IPR019399::Parkin co-regulated protein::34	IPR016024::Armadillo-type fold::27	IPR011989::Armadillo-like helical::2	NA	NA	NA	NA	NA	NA	NA
mcl_4996	124	159	1	0	1	0	1	0	1	1	0	0.143	1	1	1	0	0	0	0	0	0	0	0	0	IPR036872::CH domain superfamily::37	IPR010441::CH-like domain in sperm protein::37	IPR001715::Calponin homology domain::27	NA	NA	NA	NA	NA	NA	NA
mcl_5401	124	159	1	0	0	1	1	0	1	1	1	0.143	0	0.125	0.5	0	0	0	0	0	0	0	0	0	IPR038900::Transmembrane channel-like protein::44	IPR012496::TMC domain::43	NA	NA	NA	NA	NA	NA	NA	NA
mcl_5501	124	159	1	0	1	0	1	0	0.5	0.667	0	0	1	1	0.5	0	0	0	0	0	0	0	0	0	IPR018993::FGFR1 oncogene partner (FOP); N-terminal dimerisation domain::26	IPR006594::LIS1 homology motif::20	IPR000551::MerR-type HTH domain::1	IPR011992::EF-hand domain pair::1	NA	NA	NA	NA	NA	NA
mcl_5534	124	159	1	0	1	0	0	0	1	1	0	0.143	1	1	1	0	0	0	0	0	0	0	0	0	IPR027417::P-loop containing nucleoside triphosphate hydrolase::24	IPR003959::ATPase; AAA-type; core::22	IPR000048::IQ motif; EF-hand binding site::22	IPR003593::AAA+ ATPase domain::7	NA	NA	NA	NA	NA	NA
mcl_5660	124	159	1	0.5	1	0	1	1	0	0.833	0	0	1	0.75	1	0	0	0	0	0	0	0	0	0	IPR027469::Cation efflux transmembrane domain superfamily::24	IPR040177::Zinc transporter 9::24	IPR002524::Cation efflux protein::23	IPR037129::XPA domain superfamily::7	IPR009061::Putative DNA-binding domain superfamily::7	IPR001005::SANT/Myb domain::2	IPR009057::Homeobox-like domain superfamily::2	IPR017877::Myb-like domain::2	NA	NA
mcl_5705	124	159	1	0.5	1	0	0	0	0	0	1	0.143	1	0.75	1	0	0	0	0	0	0	0	0	0	IPR006876::LMBR1-like membrane protein::19	NA	NA	NA	NA	NA	NA	NA	NA	NA
mcl_5736	124	159	1	0	1	0	1	0	1	1	0	0.143	0	1	1	0	0	0	0	0	0	0	0	0	IPR027887::Protein of unknown function DUF4464::29	NA	NA	NA	NA	NA	NA	NA	NA	NA
mcl_5938	124	159	1	1	1	1	1	0	1	1	1	0	1	0.75	1	0	0	0	0	0	0	0	0	0	IPR019137::Nck-associated protein 1::26	IPR024420::TRAPP III complex; Trs85::1	NA	NA	NA	NA	NA	NA	NA	NA
mcl_6100	124	159	1	0	1	0	0	0	1	1	0	0.143	1	1	1	0	0	0	0	0	0	0	0	0	IPR033551::Dynein regulatory complex subunit 7::26	IPR038765::Papain-like cysteine peptidase superfamily::22	IPR002931::Transglutaminase-like::11	NA	NA	NA	NA	NA	NA	NA
mcl_6199	124	159	1	0	1	0	0	0	1	1	0	0.143	1	1	1	0	0	0	0	0	0	0	0	0	IPR019366::Clusterin-associated protein-1::26	IPR018801::E3 ubiquitin-protein ligase TM129::1	IPR042180::Intermediate filament; rod domain; coil 1B::1	NA	NA	NA	NA	NA	NA	NA
mcl_6446	124	159	1	0	1	0	0	0	1	1	0	0.143	1	1	1	0	0	0	0	0	0	0	0	0	IPR002893::Zinc finger; MYND-type::21	IPR017333::Uncharacterised conserved protein UCP037948; zinc finger MYND-type::2	IPR016024::Armadillo-type fold::1	NA	NA	NA	NA	NA	NA	NA
mcl_6539	124	159	1	0	1	0	0	0	1	0.667	0	0.143	0	0.75	1	0	0	0	0	0	0	0	0	0	IPR013783::Immunoglobulin-like fold::19	IPR008962::PapD-like superfamily::10	IPR000535::Major sperm protein (MSP) domain::3	IPR031549::Abnormal spindle-like microcephaly-associated protein; ASH domain::2	NA	NA	NA	NA	NA	NA
mcl_6590	124	159	1	0	1	0	0	0	1	0.833	0	0.143	0	1	1	0	0	0	0	0	0	0	0	0	IPR025252::Domain of unknown function DUF4200::36	NA	NA	NA	NA	NA	NA	NA	NA	NA
mcl_6685	124	159	1	0	1	0	0	0	1	0.833	0	0.143	1	0.875	1	0	0	0	0	0	0	0	0	0	IPR013783::Immunoglobulin-like fold::22	IPR033305::Hydrocephalus-inducing-like::22	IPR027417::P-loop containing nucleoside triphosphate hydrolase::12	IPR033768::Hydin adenylate kinase-like domain::7	IPR000535::Major sperm protein (MSP) domain::5	IPR031549::Abnormal spindle-like microcephaly-associated protein; ASH domain::5	IPR008962::PapD-like superfamily::3	IPR024361::Bacteroidetes-Associated Carbohydrate-binding Often N-terminal::1	NA	NA
mcl_6867	124	159	1	0	1	0	1	0	0	1	0	0.143	1	0.625	1	0	0	0	0	0	0	0	0	0	IPR042814::MORN repeat-containing protein 5::23	IPR003409::MORN motif::23	NA	NA	NA	NA	NA	NA	NA	NA
mcl_705	124	159	1	0	1	0	1	0.5	1	1	0	0	0	0.5	1	0	0	0	0	0	0	0	0	0	IPR018490::Cyclic nucleotide-binding-like::199	IPR014710::RmlC-like jelly roll fold::196	IPR000595::Cyclic nucleotide-binding domain::194	IPR018488::Cyclic nucleotide-binding; conserved site::132	IPR005821::Ion transport domain::83	IPR003938::Potassium channel; voltage-dependent; EAG/ELK/ERG::55	IPR000014::PAS domain::18	IPR035965::PAS domain superfamily::18	IPR003967::Potassium channel; voltage-dependent; ERG::13	IPR000700::PAS-associated; C-terminal::13
mcl_7177	124	159	1	0	0	0	0	0	1	0.667	0	0.143	0	0.875	1	0	0	0	0	0	0	0	0	0	IPR033585::Coiled-coil domain-containing protein 153::20	NA	NA	NA	NA	NA	NA	NA	NA	NA
mcl_7354	124	159	1	0	1	0	0	0	1	0.5	0	0.143	0	1	1	0	0	0	0	0	0	0	0	0	IPR011992::EF-hand domain pair::24	IPR002048::EF-hand domain::20	IPR027417::P-loop containing nucleoside triphosphate hydrolase::1	IPR006083::Phosphoribulokinase/uridine kinase::1	NA	NA	NA	NA	NA	NA
mcl_7396	124	159	1	1	1	0	0	0	0	0	1	0	1	0.5	1	0	0	0	0	0	0	0	0	0	IPR003838::ABC transporter permease protein domain::19	IPR000515::ABC transporter type 1; transmembrane domain MetI-like::1	IPR000719::Protein kinase domain::1	IPR011009::Protein kinase-like domain superfamily::1	NA	NA	NA	NA	NA	NA
mcl_8070	124	159	1	1	1	1	1	0	0	0	0	0	1	0.25	1	0	0	0	0	0	0	0	0	0	IPR009030::Growth factor receptor cysteine-rich domain superfamily::21	IPR013783::Immunoglobulin-like fold::17	IPR011050::Pectin lyase fold/virulence factor::16	IPR011641::Tyrosine-protein kinase ephrin type A/B receptor-like::15	IPR032675::Leucine-rich repeat domain superfamily::14	IPR000436::Sushi/SCR/CCP domain::14	IPR035976::Sushi/SCR/CCP superfamily::12	IPR006626::Parallel beta-helix repeat::9	IPR017868::Filamin/ABP280 repeat-like::9	IPR014756::Immunoglobulin E-set::7
mcl_8121	124	159	1	0	1	0	0	0	0.5	0.667	0	0.143	0	0.75	0.5	0	0	0	0	0	0	0	0	0	IPR007024::BLUF domain::1	IPR036046::Acylphosphatase-like domain superfamily::1	IPR008977::PHM/PNGase F domain superfamily::1	IPR000945::Dopamine beta-hydroxylase-like::1	IPR014784::Copper type II; ascorbate-dependent monooxygenase-like; C-terminal::1	IPR036939::Copper type II; ascorbate-dependent monooxygenase; N-terminal domain superfamily::1	IPR000323::Copper type II; ascorbate-dependent monooxygenase; N-terminal::1	IPR024548::Copper type II ascorbate-dependent monooxygenase; C-terminal::1	NA	NA
mcl_8315	124	159	1	0	1	0	1	0	0.5	0.833	0	0.143	0	1	0.5	0	0	0	0	0	0	0	0	0	IPR011990::Tetratricopeptide-like helical domain superfamily::20	IPR002893::Zinc finger; MYND-type::8	IPR019734::Tetratricopeptide repeat::8	IPR013026::Tetratricopeptide repeat-containing domain::3	IPR041617::MalT-like TPR region::1	NA	NA	NA	NA	NA
mcl_8387	124	159	1	1	1	0	0	0	0	0	1	0.143	1	0.625	1	0	0	0	0	0	0	0	0	0	IPR003838::ABC transporter permease protein domain::18	NA	NA	NA	NA	NA	NA	NA	NA	NA
mcl_8531	124	159	1	0.5	0	1	0	0	0	0.833	0	0	1	0.125	1	0	0	0	0	0	0	0	0	0	IPR023637::Urocanase::15	IPR036190::Urocanase superfamily::15	IPR035400::Urocanase; N-terminal domain::14	IPR038364::Urocanase; central domain superfamily::13	IPR035085::Urocanase; Rossmann-like domain::13	IPR035401::Urocanase; C-terminal domain::13	IPR023636::Urocanase conserved site::12	NA	NA	NA
mcl_8542	124	159	1	0.5	1	0	0	0	0	0	1	0.143	1	0.75	1	0	0	0	0	0	0	0	0	0	IPR000727::Target SNARE coiled-coil homology domain::15	IPR010989::SNARE::3	NA	NA	NA	NA	NA	NA	NA	NA
mcl_8666	124	159	1	0	1	0	0	0	1	0.5	0	0.143	0	1	0.5	0	0	0	0	0	0	0	0	0	IPR039879::EF-hand calcium-binding domain-containing protein 10::17	IPR002048::EF-hand domain::17	IPR011992::EF-hand domain pair::13	IPR040760::Protein of unknown function DUF5582::5	NA	NA	NA	NA	NA	NA
mcl_8693	124	159	1	0	0	0	0	0	0.5	0.833	0	0.143	0	0.5	1	0	0	0	0	0	0	0	0	0	IPR026697::PIH1 domain-containing protein 3::15	IPR041442::PIH1D1/2/3; CS-like domain::14	IPR008978::HSP20-like chaperone::6	IPR007052::CS domain::1	NA	NA	NA	NA	NA	NA
mcl_9902	124	159	1	0	1	0	0	0	1	1	0	0.143	0	0.75	0.5	0	0	0	0	0	0	0	0	0	IPR038929::Coiled-coil domain-containing protein 13::22	NA	NA	NA	NA	NA	NA	NA	NA	NA
mcl_9980	124	159	1	0	1	0	0	0	0.5	1	0	0	0	0.375	1	0	0	0	0	0	0	0	0	0	IPR036300::Mir domain superfamily::3	NA	NA	NA	NA	NA	NA	NA	NA	NA
mcl_4360	125	159	0	0.5	1	0	0	0.5	0	1	0	0.143	1	0.25	0.5	0	0	0	0	0	0	0	0	0	IPR029787::Nucleotide cyclase::50	IPR001054::Adenylyl cyclase class-3/4/guanylyl cyclase::50	IPR018297::Adenylyl cyclase class-4/guanylyl cyclase; conserved site::36	IPR032628::Adenylate cyclase; N-terminal::23	IPR030672::Adenylate cyclase::15	IPR009398::Adenylate cyclase; conserved domain::14	IPR000595::Cyclic nucleotide-binding domain::1	IPR018490::Cyclic nucleotide-binding-like::1	IPR014710::RmlC-like jelly roll fold::1	NA
mcl_5198	125	159	0	0.5	1	0	0	0	0	0	0	0	0	0.75	1	0	0	0	0	0	0	0	0	0	IPR035965::PAS domain superfamily::8	IPR000014::PAS domain::8	IPR011990::Tetratricopeptide-like helical domain superfamily::6	IPR003107::HAT (Half-A-TPR) repeat::4	IPR013767::PAS fold::1	IPR019734::Tetratricopeptide repeat::1	IPR013026::Tetratricopeptide repeat-containing domain::1	NA	NA	NA
mcl_6801	125	159	0	1	0	1	1	1	1	1	1	0	0	0.125	1	0	0	0	0	0	0	0	0	0	IPR002048::EF-hand domain::30	IPR011992::EF-hand domain pair::30	IPR039800::Calcium uptake protein 1/2/3::30	IPR018247::EF-Hand 1; calcium-binding site::27	NA	NA	NA	NA	NA	NA
mcl_10178	127	159	0	0	1	0	0	0	0	0.333	0	0	0	0.75	1	0	0	0	0	0	0	0	0	0	IPR005821::Ion transport domain::16	IPR027359::Voltage-dependent channel domain superfamily::16	IPR028744::Cation channel sperm-associated protein 4::12	IPR043203::Voltage-gated cation channel calcium and sodium::3	IPR028746::Cation channel sperm-associated protein 1::1	NA	NA	NA	NA	NA
mcl_10315	127	159	0	0	1	0	0	0	0	0.5	0	0	0	1	0.5	0	0	0	0	0	0	0	0	0	IPR031139::RPGRIP1 family::16	IPR035892::C2 domain superfamily::14	IPR021656::RPGR-interacting protein 1; first C2 domain::11	IPR000008::C2 domain::10	IPR041091::RPGRIP1; C-terminal::8	IPR031134::Retinitis pigmentosa GTPase regulator-interacting protein 1::1	IPR031136::Protein fantom (RPGRIP1L)::1	NA	NA	NA
mcl_10506	127	159	0	0	1	0	1	0	0.5	0.833	0	0	0	0.875	0.5	0	0	0	0	0	0	0	0	0	IPR026507::Uncharacterised protein family UPF0691::20	NA	NA	NA	NA	NA	NA	NA	NA	NA
mcl_17730	127	159	0	0	1	0	0	0	0	0	0	0	0	0.75	1	0	0	0	0	0	0	0	0	0	NA	NA	NA	NA	NA	NA	NA	NA	NA	NA
mcl_6580	127	159	0	0	1	0	0	1	1	1	0	0	1	1	1	0	0	0	0	0	0	0	0	0	IPR013848::Methylthiotransferase; N-terminal::25	IPR007197::Radical SAM::24	IPR023404::Radical SAM; alpha/beta horseshoe::24	IPR006638::Elp3/MiaB/NifB::24	IPR038135::Methylthiotransferase; N-terminal domain superfamily::24	IPR020612::Methylthiotransferase; conserved site::22	IPR006466::MiaB-like tRNA modifying enzyme; archaeal-type::21	IPR005839::Methylthiotransferase::19	IPR002792::TRAM domain::18	NA
mcl_6755	127	159	0	0	1	0	1	0	1	1	0	0	0	0.875	1	0	0	0	0	0	0	0	0	0	IPR026319::Zinc finger C2HC domain-containing protein::26	IPR026104::Zinc finger C2HC domain-containing protein 1C::1	IPR004827::Basic-leucine zipper domain::1	IPR013083::Zinc finger; RING/FYVE/PHD-type::1	IPR013087::Zinc finger C2H2-type::1	NA	NA	NA	NA	NA
mcl_7090	127	159	0	0	1	1	0	0	1	1	0	0	0	0	1	0	0	0	0	0	0	0	0	0	IPR039034::Inositol 3;4-bisphosphate 4-phosphatase::19	IPR011993::PH-like domain superfamily::7	IPR001849::Pleckstrin homology domain::7	IPR035892::C2 domain superfamily::4	IPR000219::Dbl homology (DH) domain::2	IPR000591::DEP domain::2	IPR036388::Winged helix-like DNA-binding domain superfamily::2	IPR035899::Dbl homology (DH) domain superfamily::2	IPR036390::Winged helix DNA-binding domain superfamily::2	IPR009057::Homeobox-like domain superfamily::1
mcl_7266	127	159	0	0	1	1	0	0	0	0.833	0	0	0	0.25	1	0	0	0	0	0	0	0	0	0	IPR001548::Peptidase M2; peptidyl-dipeptidase A::23	IPR031588::Collectrin domain::1	IPR042088::Oligoendopeptidase F; C-terminal domain::1	IPR009030::Growth factor receptor cysteine-rich domain superfamily::1	IPR036859::CAP Gly-rich domain superfamily::1	IPR011641::Tyrosine-protein kinase ephrin type A/B receptor-like::1	NA	NA	NA	NA
mcl_7294	127	159	0	0	1	0	0	0	1	0.833	0	0	0	0.875	1	0	0	0	0	0	0	0	0	0	IPR011989::Armadillo-like helical::20	IPR016024::Armadillo-type fold::20	IPR000225::Armadillo::20	IPR006911::Armadillo repeat-containing domain::2	IPR036291::NAD(P)-binding domain superfamily::1	IPR021133::HEAT; type 2::1	NA	NA	NA	NA
mcl_7578	127	159	0	0	1	0	1	0	0.5	1	0	0	1	0.875	0.5	0	0	0	0	0	0	0	0	0	NA	NA	NA	NA	NA	NA	NA	NA	NA	NA
mcl_7609	127	159	0	0	1	0	0	0	0.5	0.833	0	0.143	0	0.75	1	0	0	0	0	0	0	0	0	0	IPR027417::P-loop containing nucleoside triphosphate hydrolase::18	IPR000850::Adenylate kinase/UMP-CMP kinase::18	IPR003593::AAA+ ATPase domain::5	IPR001611::Leucine-rich repeat::1	IPR032675::Leucine-rich repeat domain superfamily::1	IPR033690::Adenylate kinase; conserved site::1	NA	NA	NA	NA
mcl_7614	127	159	0	0	1	0	0	0	1	0.667	0	0.143	0	1	1	0	0	0	0	0	0	0	0	0	IPR032777::Domain of unknown function DUF4515::33	IPR029582::Basal body-orientation factor 1::19	IPR029584::Coiled-coil domain-containing protein 166::2	IPR029236::Protein of unknown function DUF4618::1	NA	NA	NA	NA	NA	NA
mcl_7901	127	159	0	0	1	0	1	0	0.5	0.833	0	0	1	0.75	1	0	0	0	0	0	0	0	0	0	IPR019184::Uncharacterised protein family; transmembrane-17::27	IPR006689::Small GTPase superfamily; ARF/SAR type::1	IPR027417::P-loop containing nucleoside triphosphate hydrolase::1	NA	NA	NA	NA	NA	NA	NA
mcl_8319	127	159	0	0	1	0	1	0	1	0.667	0	0	0	0.875	1	0	0	0	0	0	0	0	0	0	IPR039893::Centrosomal protein of 120kDa-like::21	IPR035892::C2 domain superfamily::16	IPR022136::Domain of unknown function DUF3668::15	IPR000008::C2 domain::4	IPR015915::Kelch-type beta propeller::1	NA	NA	NA	NA	NA
mcl_8820	127	159	0	0	1	0	0	0	0	0.333	0	0.143	0	0.75	1	0	0	0	0	0	0	0	0	0	IPR005821::Ion transport domain::15	IPR027359::Voltage-dependent channel domain superfamily::13	IPR028747::Cation channel sperm-associated protein 2::13	IPR043203::Voltage-gated cation channel calcium and sodium::1	IPR002043::Uracil-DNA glycosylase family 1::1	IPR005122::Uracil-DNA glycosylase-like::1	IPR018085::Uracil-DNA glycosylase; active site::1	IPR036895::Uracil-DNA glycosylase-like domain superfamily::1	NA	NA
mcl_10086	128	159	0	0	0	0	0	0	0	0.333	0	0.143	0	1	1	0	0	0	0	0	0	0	0	0	IPR036322::WD40-repeat-containing domain superfamily::31	IPR015943::WD40/YVTN repeat-like-containing domain superfamily::31	IPR001680::WD40 repeat::30	IPR017986::WD40-repeat-containing domain::29	IPR019775::WD40 repeat; conserved site::13	IPR016024::Armadillo-type fold::11	IPR011989::Armadillo-like helical::4	IPR011047::Quinoprotein alcohol dehydrogenase-like superfamily::4	IPR020472::G-protein beta WD-40 repeat::2	IPR011044::Quinoprotein amine dehydrogenase; beta chain-like::1
mcl_10592	128	159	0	0	0	0	0	0	0	0.167	0	0.143	0	0.75	1	0	0	0	0	0	0	0	0	0	IPR011992::EF-hand domain pair::1	IPR002048::EF-hand domain::1	NA	NA	NA	NA	NA	NA	NA	NA
mcl_15842	128	159	0	0	0	0	0	0	1	0.5	0	0	1	0.75	1	0	0	0	0	0	0	0	0	0	IPR027876::Domain of unknown function DUF4550::2	IPR013243::SCA7 domain::1	NA	NA	NA	NA	NA	NA	NA	NA
mcl_4805	128	159	0	0	0	0	0	0	0	1	0	0	0	0	1	0	0	0	0	0	0	0	0	0	IPR024079::Metallopeptidase; catalytic domain superfamily::77	IPR001590::Peptidase M12B; ADAM/reprolysin::76	IPR002870::Peptidase M12B; propeptide::68	IPR006586::ADAM; cysteine-rich domain::47	IPR036436::Disintegrin domain superfamily::40	IPR001762::Disintegrin domain::40	IPR034027::Reprolysin domain; adamalysin-type::34	IPR000884::Thrombospondin type-1 (TSP1) repeat::32	IPR041645::ADAM cysteine-rich domain 2::32	IPR036383::Thrombospondin type-1 (TSP1) repeat superfamily::31
mcl_7172	128	159	0	0	0	0	1	0	0.5	0.833	0	0.143	1	0.875	1	0	0	0	0	0	0	0	0	0	IPR003117::cAMP-dependent protein kinase regulatory subunit; dimerization-anchoring domain::4	NA	NA	NA	NA	NA	NA	NA	NA	NA
mcl_8824	128	159	0	0	0	0	0	0	0	0.167	0	0.143	1	0.875	1	0	0	0	0	0	0	0	0	0	IPR001564::Nucleoside diphosphate kinase::15	IPR036850::Nucleoside diphosphate kinase-like domain superfamily::15	IPR034907::Nucleoside diphosphate kinase-like domain::15	IPR036249::Thioredoxin-like superfamily::14	IPR013766::Thioredoxin domain::13	IPR023005::Nucleoside diphosphate kinase; active site::12	IPR017937::Thioredoxin; conserved site::3	NA	NA	NA
mcl_11015	140	159	0	0	0	0	0	0	0	0	1	0.143	1	1	0.5	0	0	0	0	0	0	0	0	0	NA	NA	NA	NA	NA	NA	NA	NA	NA	NA
mcl_5785	124	160	1	0	1	0	0	0	1	1	0	0.143	1	0.875	1	1	0	0	0	0	0	0	0	0	IPR033253::Cilia- and flagella-associated protein 45::29	IPR043597::Trichohyalin-plectin-homology domain::27	IPR001315::CARD domain::1	IPR013520::Exonuclease; RNase T/DNA polymerase III::1	IPR036397::Ribonuclease H superfamily::1	IPR037431::RNA exonuclease 4; DEDDh 3'-5' exonuclease domain::1	IPR012337::Ribonuclease H-like superfamily::1	NA	NA	NA
mcl_11422	128	160	0	0	0	0	0	0	1	0.833	0	0	0	0.5	1	1	0	0	0	0	0	0	0	0	IPR029147::Cilia- and flagella-associated protein 77::15	NA	NA	NA	NA	NA	NA	NA	NA	NA
mcl_3658	124	160	1	0	1	0	0	0	1	1	0	0.143	1	1	1	1	0	0	0	0	0	0	0	0	IPR033192::Coiled-coil domain-containing protein 151::28	IPR029652::CCDC63 family::2	IPR006766::Protein EXORDIUM-like::1	IPR043247::Coiled-coil domain-containing protein 183::1	NA	NA	NA	NA	NA	NA
mcl_3948	124	160	1	0	1	0	1	0	1	1	0	0.143	1	1	1	1	0	0	0	0	0	0	0	0	IPR006602::Uncharacterised domain DM10::58	IPR010554::Domain of unknown function DUF1126::58	IPR040193::EF-hand domain-containing protein EFHC1/EFHC2/EFHB::58	IPR011992::EF-hand domain pair::9	IPR002048::EF-hand domain::8	IPR018247::EF-Hand 1; calcium-binding site::3	IPR013026::Tetratricopeptide repeat-containing domain::1	IPR019734::Tetratricopeptide repeat::1	IPR011990::Tetratricopeptide-like helical domain superfamily::1	IPR005013::Dolichyl-diphosphooligosaccharide--protein glycosyltransferase 48kDa subunit::1
mcl_5292	124	160	1	0	1	0	0	0	0.5	0.833	0	0.143	1	0.875	1	1	0	0	0	0	0	0	0	0	IPR032710::NTF2-like domain superfamily::1	NA	NA	NA	NA	NA	NA	NA	NA	NA
mcl_5325	124	160	1	0	1	0	1	0	1	1	0	0.143	1	1	1	1	0	0	0	0	0	0	0	0	IPR017233::WD repeat protein 35::28	IPR036322::WD40-repeat-containing domain superfamily::28	IPR015943::WD40/YVTN repeat-like-containing domain superfamily::24	IPR001680::WD40 repeat::24	IPR024977::Anaphase-promoting complex subunit 4; WD40 domain::18	IPR017986::WD40-repeat-containing domain::14	IPR011990::Tetratricopeptide-like helical domain superfamily::14	IPR001496::SOCS box domain::2	IPR025659::Tubby-like; C-terminal::2	IPR000007::Tubby; C-terminal::2
mcl_5372	124	160	1	0	1	0	1	0	1	1	0	0.143	1	1	1	1	0	0	0	0	0	0	0	0	IPR019530::Intra-flagellar transport protein 57::31	IPR027267::AH/BAR domain superfamily::1	NA	NA	NA	NA	NA	NA	NA	NA
mcl_5380	124	160	1	0	1	0	0	0	1	1	0	0.143	1	1	1	1	0	0	0	0	0	0	0	0	IPR006802::Radial spokehead-like protein::32	NA	NA	NA	NA	NA	NA	NA	NA	NA
mcl_5625	124	160	1	0	1	0	0	0	1	0.833	0	0	1	0.875	1	1	0	0	0	0	0	0	0	0	IPR040364::Tetratricopeptide repeat protein 21A/21B::34	IPR011990::Tetratricopeptide-like helical domain superfamily::33	IPR019734::Tetratricopeptide repeat::29	IPR013026::Tetratricopeptide repeat-containing domain::29	IPR001440::Tetratricopeptide repeat 1::1	IPR011717::Tetratricopeptide TPR-4::1	NA	NA	NA	NA
mcl_6051	124	160	1	0	0	0	0	0	1	1	0	0.143	1	1	1	1	0	0	0	0	0	0	0	0	IPR019734::Tetratricopeptide repeat::26	IPR011990::Tetratricopeptide-like helical domain superfamily::26	IPR013026::Tetratricopeptide repeat-containing domain::26	IPR001440::Tetratricopeptide repeat 1::7	IPR006597::Sel1-like repeat::2	IPR019412::Inclusion body clearance protein Iml2/Tetratricopeptide repeat protein 39::1	IPR013946::Nuclear control of ATP synthase 2::1	NA	NA	NA
mcl_6225	124	160	1	0	1	0	1	0	1	1	0	0	0	1	1	1	0	0	0	0	0	0	0	0	IPR022088::Intraflagellar transport complex B protein 46::30	IPR003892::Ubiquitin system component CUE::1	IPR009060::UBA-like superfamily::1	NA	NA	NA	NA	NA	NA	NA
mcl_6325	124	160	1	0	0	0	0	0	1	1	0	0	0	0.625	1	1	0	0	0	0	0	0	0	0	IPR009290::Radial spoke 3::21	NA	NA	NA	NA	NA	NA	NA	NA	NA
mcl_3582	124	160	1	0.5	1	1	1	0.5	0.5	1	1	0.286	1	1	1	1	0	0	0	0	0	0	0	0	IPR007603::Choline transporter-like::56	NA	NA	NA	NA	NA	NA	NA	NA	NA
mcl_3753	124	160	1	0	1	0	1	0	1	1	0	0.143	1	1	1	1	0	0	0	0	0	0	0	0	IPR010796::B9 domain::62	IPR011990::Tetratricopeptide-like helical domain superfamily::1	NA	NA	NA	NA	NA	NA	NA	NA
mcl_4220	124	160	1	0	1	0	1	0	1	1	0	0.143	0	0.875	0	1	0	0	0	0	0	0	0	0	IPR000834::Peptidase M14; carboxypeptidase A::43	IPR040626::Cytosolic carboxypeptidase; N-terminal::40	IPR016024::Armadillo-type fold::6	IPR011989::Armadillo-like helical::4	IPR007110::Immunoglobulin-like domain::1	IPR029045::ClpP/crotonase-like domain superfamily::1	IPR032259::Enoyl-CoA hydratase/isomerase; HIBYL-CoA-H type::1	NA	NA	NA
mcl_4501	124	160	1	0	1	0	0	0	1	1	0	0.143	0	1	1	1	0	0	0	0	0	0	0	0	IPR010736::Sperm-tail PG-rich repeat::65	IPR009089::XRCC4; N-terminal domain superfamily::1	IPR010585::DNA repair protein XRCC4::1	NA	NA	NA	NA	NA	NA	NA
mcl_4513	124	160	1	1	1	1	1	1	1	1	1	0.143	1	0.625	0	1	0	0	0	0	0	0	0	0	IPR026791::Dedicator of cytokinesis::53	IPR010703::Dedicator of cytokinesis; C-terminal::44	IPR027357::DHR-2 domain::44	IPR027007::DHR-1 domain::41	IPR043162::Dedicator of cytokinesis; C-terminal; lobe C::40	IPR043161::Dedicator of cytokinesis; C-terminal; lobe A::37	IPR035892::C2 domain superfamily::34	IPR021816::Dedicator of cytokinesis C/D; N-terminal::25	IPR016024::Armadillo-type fold::15	IPR001849::Pleckstrin homology domain::8
mcl_4934	124	160	1	1	1	1	1	0	1	1	1	0.143	1	0.875	1	1	0	0	0	0	0	0	0	0	IPR008081::Cytoplasmic FMR1-interacting::37	IPR009828::CYRIA/CYRIB ; Rac1 binding domain::24	NA	NA	NA	NA	NA	NA	NA	NA
mcl_5524	124	160	1	1	1	1	1	0	1	1	0	0.143	0	0.875	1	1	0	0	0	0	0	0	0	0	IPR026060::Associate of Myc 1::29	NA	NA	NA	NA	NA	NA	NA	NA	NA
mcl_5555	124	160	1	0	1	0	0	0	1	1	0	0.143	1	1	1	1	0	0	0	0	0	0	0	0	IPR039941::Tetratricopeptide repeat protein 30::30	IPR011990::Tetratricopeptide-like helical domain superfamily::29	IPR019734::Tetratricopeptide repeat::24	IPR013026::Tetratricopeptide repeat-containing domain::21	IPR013105::Tetratricopeptide repeat 2::3	IPR015943::WD40/YVTN repeat-like-containing domain superfamily::1	NA	NA	NA	NA
mcl_6026	124	160	1	0	1	0	1	0	1	1	0	0.143	0	0.875	1	1	0	0	0	0	0	0	0	0	IPR030511::Tetratricopeptide repeat protein 26::27	IPR011990::Tetratricopeptide-like helical domain superfamily::27	IPR013026::Tetratricopeptide repeat-containing domain::15	IPR019734::Tetratricopeptide repeat::7	NA	NA	NA	NA	NA	NA
mcl_6030	124	160	1	0	1	0	0	0	1	1	0	0.143	0	1	1	1	0	0	0	0	0	0	0	0	IPR025254::Domain of unknown function DUF4201::41	NA	NA	NA	NA	NA	NA	NA	NA	NA
mcl_6102	124	160	1	0	1	0	0	0	0.5	0.833	0	0.143	1	0.75	1	1	0	0	0	0	0	0	0	0	IPR033290::Coiled-coil domain-containing protein 39::27	NA	NA	NA	NA	NA	NA	NA	NA	NA
mcl_6115	124	160	1	1	0	1	1	0	1	0.667	0	0	1	0.5	0	1	0	0	0	0	0	0	0	0	IPR002048::EF-hand domain::42	IPR011992::EF-hand domain pair::41	IPR018247::EF-Hand 1; calcium-binding site::34	IPR042433::Allograft inflammatory factor 1::14	IPR028453::Allograft inflammatory factor 1-like::1	IPR015757::Calcineurin B protein::1	IPR001202::WW domain::1	IPR036020::WW domain superfamily::1	NA	NA
mcl_6143	124	160	1	0	1	0	1	0	1	1	0	0.143	1	1	1	1	0	0	0	0	0	0	0	0	IPR027012::Enkurin domain::48	IPR026150::Enkurin::24	IPR027710::Enkurin domain-containing protein 1::20	IPR003033::SCP2 sterol-binding domain::1	IPR036291::NAD(P)-binding domain superfamily::1	IPR036527::SCP2 sterol-binding domain superfamily::1	IPR002347::Short-chain dehydrogenase/reductase SDR::1	NA	NA	NA
mcl_6222	124	160	1	0	1	0	1	0	1	1	0	0.143	1	0.875	1	1	0	0	0	0	0	0	0	0	IPR039750::Dynein regulatory complex protein::46	IPR039505::Dynein regulatory complex protein 1/2; N-terminal::35	IPR029440::Dynein regulatory complex protein 1; C-terminal::27	IPR000718::Peptidase M13::1	NA	NA	NA	NA	NA	NA
mcl_6317	124	160	1	0	1	0	1	0	1	1	0	0	0	0.875	1	1	0	0	0	0	0	0	0	0	IPR037036::GMP phosphodiesterase; delta subunit superfamily::45	IPR008015::GMP phosphodiesterase; delta subunit::44	IPR014756::Immunoglobulin E-set::43	IPR017287::Retinal rod rhodopsin-sensitive cGMP 3'; 5'-cyclic phosphodiesterase; delta subunit::5	IPR032977::Protein unc-119 homologue A-like::5	NA	NA	NA	NA	NA
mcl_6527	124	160	1	0	1	0	1	0	1	0.833	0	0.143	0	0.875	1	1	0	0	0	0	0	0	0	0	IPR043597::Trichohyalin-plectin-homology domain::24	IPR026504::Meiosis-specific nuclear structural protein 1::24	IPR019378::GDP-fucose protein O-fucosyltransferase::1	NA	NA	NA	NA	NA	NA	NA
mcl_6566	124	160	1	0	1	0	0	0	1	1	0	0.143	1	0.875	1	1	0	0	0	0	0	0	0	0	IPR018799::TRAF3-interacting protein 1::24	IPR041476::TRAF3-interacting protein 1; C-terminal domain::24	IPR042576::TRAF3-interacting protein 1; N-terminal domain superfamily::19	IPR040468::TRAF3-interacting protein 1; N-terminal::19	IPR013083::Zinc finger; RING/FYVE/PHD-type::1	IPR011011::Zinc finger; FYVE/PHD-type::1	NA	NA	NA	NA
mcl_7012	124	160	1	0	1	0	0	0	1	0.833	0	0	0	1	0	1	0	0	0	0	0	0	0	0	IPR036322::WD40-repeat-containing domain superfamily::21	IPR015943::WD40/YVTN repeat-like-containing domain superfamily::16	IPR001680::WD40 repeat::10	IPR042505::Cytoplasmic dynein 2 intermediate chain 1::10	IPR019775::WD40 repeat; conserved site::7	IPR011009::Protein kinase-like domain superfamily::1	IPR000719::Protein kinase domain::1	IPR017441::Protein kinase; ATP binding site::1	IPR015915::Kelch-type beta propeller::1	IPR008271::Serine/threonine-protein kinase; active site::1
mcl_7420	124	160	1	0	0	0	0	0	1	0.833	0	0	0	0.875	1	1	0	0	0	0	0	0	0	0	IPR029358::Protein of unknown function DUF4586::21	NA	NA	NA	NA	NA	NA	NA	NA	NA
mcl_7535	124	160	1	0	1	0	0	0	1	1	0	0.143	1	1	0	1	0	0	0	0	0	0	0	0	IPR028928::CC2D2A; N-terminal; C2 domain::28	IPR000008::C2 domain::18	IPR035892::C2 domain superfamily::18	IPR041510::Domain of unknown function (DUF5523)::11	IPR028926::CEP76; C2 domain::9	IPR038765::Papain-like cysteine peptidase superfamily::2	IPR001611::Leucine-rich repeat::1	IPR003603::U2A'/phosphoprotein 32 family A; C-terminal::1	IPR032675::Leucine-rich repeat domain superfamily::1	IPR007704::GPI mannosyltransferase 1::1
mcl_7698	124	160	1	0	1	0	1	0	1	0.833	0	0.143	0	1	1	1	0	0	0	0	0	0	0	0	IPR042815::Dynein regulatory complex protein 10::25	IPR042618::Dynein regulatory complex protein 9::24	IPR000048::IQ motif; EF-hand binding site::23	IPR022091::TATA element modulatory factor 1; TATA binding::1	IPR022092::TATA element modulatory factor 1 DNA binding::1	IPR002048::EF-hand domain::1	IPR019786::Zinc finger; PHD-type; conserved site::1	IPR011992::EF-hand domain pair::1	NA	NA
mcl_8167	124	160	1	0	0	0	0	0	1	1	0	0	1	1	1	1	0	0	0	0	0	0	0	0	IPR040045::Cytoplasmic dynein 2 light intermediate chain 1::26	IPR027417::P-loop containing nucleoside triphosphate hydrolase::24	IPR022780::Dynein family light intermediate chain::17	IPR011021::Arrestin-like; N-terminal::1	IPR014756::Immunoglobulin E-set::1	IPR014752::Arrestin; C-terminal::1	NA	NA	NA	NA
mcl_8400	124	160	1	0	1	0	0	0	1	0.833	0	0.143	0	0.75	0.5	1	0	0	0	0	0	0	0	0	IPR007914::Uncharacterised protein family UPF0193::19	NA	NA	NA	NA	NA	NA	NA	NA	NA
mcl_8463	124	160	1	0	1	0	1	0	1	0.833	0	0.143	1	1	1	1	0	0	0	0	0	0	0	0	IPR015943::WD40/YVTN repeat-like-containing domain superfamily::42	IPR036322::WD40-repeat-containing domain superfamily::40	IPR001680::WD40 repeat::39	IPR017986::WD40-repeat-containing domain::29	IPR011992::EF-hand domain pair::14	IPR011047::Quinoprotein alcohol dehydrogenase-like superfamily::13	IPR007714::CFA20 domain::9	IPR030466::WD repeat-containing protein 90::6	IPR019775::WD40 repeat; conserved site::6	IPR011044::Quinoprotein amine dehydrogenase; beta chain-like::2
mcl_8500	124	160	1	0.5	1	1	1	1	0	0	1	0.143	1	1	0.5	1	0	0	0	0	0	0	0	0	IPR029787::Nucleotide cyclase::46	IPR001054::Adenylyl cyclase class-3/4/guanylyl cyclase::44	IPR029016::GAF-like domain superfamily::16	IPR003018::GAF domain::13	IPR035965::PAS domain superfamily::6	IPR019734::Tetratricopeptide repeat::3	IPR013026::Tetratricopeptide repeat-containing domain::2	IPR011006::CheY-like superfamily::1	IPR001789::Signal transduction response regulator; receiver domain::1	IPR000014::PAS domain::1
mcl_9369	124	160	1	0.5	1	0	0	0	0.5	0.833	0	0	0	0.875	0	1	0	0	0	0	0	0	0	0	IPR038752::IQ domain-containing protein H::18	IPR000048::IQ motif; EF-hand binding site::12	IPR041356::PGM1 C-terminal domain::2	IPR039505::Dynein regulatory complex protein 1/2; N-terminal::1	IPR039750::Dynein regulatory complex protein::1	NA	NA	NA	NA	NA
mcl_14926	125	160	0	0.5	0	1	0	1	0.5	0.833	0	0	0	0.5	1	1	0	0	0	0	0	0	0	0	IPR036915::Cyclin-like superfamily::21	IPR013763::Cyclin-like::18	IPR006671::Cyclin; N-terminal::17	IPR013922::Cyclin PHO80-like::6	IPR012399::Cyclin Y::5	NA	NA	NA	NA	NA
mcl_6702	125	160	0	0.5	0	1	1	1	1	0.833	1	0.143	1	1	1	1	0	0	0	0	0	0	0	0	IPR036723::Alpha-catenin/vinculin-like superfamily::43	IPR006077::Vinculin/alpha-catenin::42	IPR017997::Vinculin::35	IPR001033::Alpha-catenin::6	IPR000633::Vinculin; conserved site::6	IPR030047::Alpha E-catenin/Alpha T-catenin::2	IPR030046::Alpha N-catenin::1	IPR030045::Alpha-catulin 1::1	NA	NA
mcl_7445	125	160	0	0.5	0	0	0	0	1	0.833	0	0.143	0	0.875	1	1	0	0	0	0	0	0	0	0	IPR036572::Doublecortin domain superfamily::30	IPR003533::Doublecortin domain::30	IPR033036::Doublecortin domain-containing protein 2::3	IPR000719::Protein kinase domain::2	IPR011009::Protein kinase-like domain superfamily::2	IPR017441::Protein kinase; ATP binding site::2	IPR008271::Serine/threonine-protein kinase; active site::2	IPR011990::Tetratricopeptide-like helical domain superfamily::2	IPR010323::Protein of unknown function DUF924::2	IPR002048::EF-hand domain::2
mcl_1298	127	160	0	0	1	0	1	1	1	1	0	0	0	0	0	1	0	0	0	0	0	0	0	0	IPR000884::Thrombospondin type-1 (TSP1) repeat::149	IPR036383::Thrombospondin type-1 (TSP1) repeat superfamily::145	IPR044004::Spondin-like TSP1 domain::16	IPR030119::SCO-spondin::5	IPR036465::von Willebrand factor A-like domain superfamily::5	IPR000742::EGF-like domain::5	IPR010909::PLAC::5	IPR013273::ADAMTS/ADAMTS-like::4	IPR002035::von Willebrand factor; type A::4	IPR035992::Ricin B-like lectins::4
mcl_5613	127	160	0	0	1	0	0	0	0.5	0.833	0	0.143	1	0.875	1	1	0	0	0	0	0	0	0	0	IPR025252::Domain of unknown function DUF4200::27	NA	NA	NA	NA	NA	NA	NA	NA	NA
mcl_5975	127	160	0	0	1	0	0	0	0	0.833	0	0.143	1	0.75	1	1	0	0	0	0	0	0	0	0	IPR033336::Stabilizer of axonemal microtubules 1/2::28	NA	NA	NA	NA	NA	NA	NA	NA	NA
mcl_6108	127	160	0	0	1	0	0	0	0.5	0.833	0	0	0	1	1	1	0	0	0	0	0	0	0	0	IPR016024::Armadillo-type fold::25	IPR011989::Armadillo-like helical::23	IPR042856::Radial spoke protein 14::15	IPR000225::Armadillo::11	IPR021133::HEAT; type 2::5	IPR032682::Condensin complex subunit 1; C-terminal::2	IPR006911::Armadillo repeat-containing domain::1	NA	NA	NA
mcl_6135	127	160	0	0	1	0	0	0	1	0.833	0	0.143	1	1	1	1	0	0	0	0	0	0	0	0	IPR037386::Coiled-coil domain-containing protein 40::29	IPR007758::Nucleoporin; NSP1-like; C-terminal::1	NA	NA	NA	NA	NA	NA	NA	NA
mcl_6956	127	160	0	0	1	0	1	0	1	0.833	0	0.143	1	0.625	1	1	0	0	0	0	0	0	0	0	IPR030465::Centrosomal protein of 131kDa::20	IPR000048::IQ motif; EF-hand binding site::1	IPR011608::PRD domain::1	NA	NA	NA	NA	NA	NA	NA
mcl_7333	127	160	0	0	1	0	1	0	0	0.833	0	0	1	0.875	0.5	1	0	0	0	0	0	0	0	0	IPR019306::Transmembrane protein 231::18	IPR018247::EF-Hand 1; calcium-binding site::2	NA	NA	NA	NA	NA	NA	NA	NA
mcl_7373	127	160	0	0	1	0	0	0	0	0	0	1	1	1	1	1	0	0	0	0	0	0	0	0	IPR000315::B-box-type zinc finger::21	NA	NA	NA	NA	NA	NA	NA	NA	NA
mcl_8883	127	160	0	0	1	0	0	0	0	0.833	0	0	0	1	0	1	0	0	0	0	0	0	0	0	IPR040673::CCDC81; HU domain 2::22	IPR026295::Coiled-coil domain-containing protein 81::17	IPR028034::CCDC81; HU domain 1::8	IPR010992::Integration host factor (IHF)-like DNA-binding domain superfamily::1	NA	NA	NA	NA	NA	NA
mcl_9022	127	160	0	0	1	0	0	0	1	0.833	0	0	1	1	1	1	0	0	0	0	0	0	0	0	IPR029775::Nephrocystin-4::27	IPR038581::Ornithine decarboxylase antizyme superfamily::1	IPR016181::Acyl-CoA N-acyltransferase::1	IPR002993::Ornithine decarboxylase antizyme::1	NA	NA	NA	NA	NA	NA
mcl_9598	127	160	0	0	1	0	0	0	0.5	0.667	0	0.143	0	0.875	0.5	1	0	0	0	0	0	0	0	0	IPR015943::WD40/YVTN repeat-like-containing domain superfamily::16	IPR001680::WD40 repeat::16	IPR017986::WD40-repeat-containing domain::15	IPR036322::WD40-repeat-containing domain superfamily::14	IPR019775::WD40 repeat; conserved site::10	IPR011047::Quinoprotein alcohol dehydrogenase-like superfamily::5	IPR011041::Soluble quinoprotein glucose/sorbosone dehydrogenase::2	IPR001190::SRCR domain::1	IPR036772::SRCR-like domain superfamily::1	IPR017448::SRCR-like domain::1
mcl_11676	128	160	0	0	0	0	0	0	0.5	0	0	0	0	0.75	1	1	0	0	0	0	0	0	0	0	IPR028118::Chibby family::11	NA	NA	NA	NA	NA	NA	NA	NA	NA
mcl_14376	128	160	0	0	0	1	0	0	1	0.833	1	0	1	0.375	1	1	0	0	0	0	0	0	0	0	IPR003134::Hs1/Cortactin::13	IPR036028::SH3-like domain superfamily::9	IPR001452::SH3 domain::9	IPR028534::Hematopoietic lineage cell-specific protein::5	IPR015503::Cortactin::3	IPR035716::Cortactin; SH3 domain::3	NA	NA	NA	NA
mcl_17498	128	160	0	0	0	1	1	0	0	0.167	0	0	1	0.875	0	1	0	0	0	0	0	0	0	0	NA	NA	NA	NA	NA	NA	NA	NA	NA	NA
mcl_5990	128	160	0	0	0	0	1	1	0	0	0	0	0	0.75	0	1	0	0	0	0	0	0	0	0	IPR022622::Domain of unknown function DUF3492::19	IPR001296::Glycosyl transferase; family 1::16	NA	NA	NA	NA	NA	NA	NA	NA
mcl_6010	128	160	0	0	0	0	0	0	1	1	0	0.143	1	1	1	1	0	0	0	0	0	0	0	0	IPR037695::IQ and ubiquitin-like domain-containing protein::25	IPR000048::IQ motif; EF-hand binding site::6	IPR000626::Ubiquitin-like domain::2	IPR029071::Ubiquitin-like domain superfamily::2	NA	NA	NA	NA	NA	NA
mcl_6657	128	160	0	0	0	0	0	0	0.5	0.667	0	0.143	0	1	1	1	0	0	0	0	0	0	0	0	IPR003409::MORN motif::19	NA	NA	NA	NA	NA	NA	NA	NA	NA
mcl_6910	128	160	0	0	0	0	0	0	1	1	0	0.143	0	0.875	1	1	0	0	0	0	0	0	0	0	IPR039304::Dynein assembly factor 3; axonemal::21	IPR028235::Dynein assembly factor 3; C-terminal domain::21	IPR027974::Domain of unknown function DUF4470::20	NA	NA	NA	NA	NA	NA	NA
mcl_6991	128	160	0	0	0	0	0	0	0.5	1	0	0.143	1	1	1	1	0	0	0	0	0	0	0	0	IPR009602::FAM92 protein::27	IPR027267::AH/BAR domain superfamily::24	IPR035590::FAM92; BAR domain::7	IPR026850::FANCL C-terminal domain::1	IPR043003::FancL central domain; N-terminal::1	IPR013083::Zinc finger; RING/FYVE/PHD-type::1	IPR044037::FANCL; UBC-like domain 3::1	IPR026848::E3 ubiquitin-protein ligase FANCL::1	NA	NA
mcl_8265	128	160	0	0	0	0	0	0	0	0.833	0	0.143	0	1	1	1	0	0	0	0	0	0	0	0	IPR019347::Axonemal dynein light chain::9	NA	NA	NA	NA	NA	NA	NA	NA	NA
mcl_8719	128	160	0	0	0	0	0	0	0	0.833	0	0	0	0.875	0.5	1	0	0	0	0	0	0	0	0	IPR000048::IQ motif; EF-hand binding site::12	NA	NA	NA	NA	NA	NA	NA	NA	NA
mcl_9244	128	160	0	0	0	0	0	0	0.5	0	0	0	0	0.875	0.5	1	0	0	0	0	0	0	0	0	IPR001202::WW domain::6	IPR036020::WW domain superfamily::6	NA	NA	NA	NA	NA	NA	NA	NA
mcl_9332	128	160	0	0	0	0	0	0	1	0.833	0	0	0	0.5	0	1	0	0	0	0	0	0	0	0	IPR025257::Deubiquitinating enzyme MINDY-3/4; conserved domain::15	IPR039785::Deubiquitinating enzyme MINDY-3/4::15	IPR006594::LIS1 homology motif::2	IPR023271::Aquaporin-like::1	IPR022357::Major intrinsic protein; conserved site::1	IPR000425::Major intrinsic protein::1	IPR023274::Aquaporin 1::1	NA	NA	NA
mcl_10351	124	172	1	1	0	1	0	0	0	0.333	0	0	1	0.125	0	0	0.25	0	0	0	0	0	0	0	IPR007474::ApaG domain::11	IPR036767::ApaG domain superfamily::11	IPR001810::F-box domain::10	IPR036047::F-box-like domain superfamily::10	IPR018958::Knr4/Smi1-like domain::3	IPR037883::Knr4/Smi1-like domain superfamily::2	IPR028388::F-box only protein 3::1	NA	NA	NA
mcl_17017	124	172	1	1	0	0	1	0	0	0.333	0	0	0	0	0	0	0.083	0	0	0	0	0	0	0	IPR001841::Zinc finger; RING-type::7	IPR013083::Zinc finger; RING/FYVE/PHD-type::6	IPR017907::Zinc finger; RING-type; conserved site::6	IPR027370::RING-type zinc-finger; LisH dimerisation motif::4	IPR000315::B-box-type zinc finger::4	IPR019786::Zinc finger; PHD-type; conserved site::1	IPR001965::Zinc finger; PHD-type::1	IPR011011::Zinc finger; FYVE/PHD-type::1	IPR019787::Zinc finger; PHD-finger::1	IPR018957::Zinc finger; C3HC4 RING-type::1
mcl_2990	124	172	1	1	0	1	0	1	1	1	0	0.286	1	0.875	1	0	0.333	0	0	0	0	0	0	0	IPR004316::SWEET sugar transporter::71	IPR036259::MFS transporter superfamily::1	IPR000315::B-box-type zinc finger::1	IPR018178::Putative SWEET transporter; Insecta::1	NA	NA	NA	NA	NA	NA
mcl_5558	124	172	1	0	1	0	1	0	1	0.833	0	0.143	1	0.875	1	1	0.583	0	0	0	0	0	0	0	IPR037696::Coiled-coil domain-containing protein 77::32	NA	NA	NA	NA	NA	NA	NA	NA	NA
mcl_6696	124	172	1	1	0	0	0	1	0	0.833	0	0	0	0.875	0	0	0.333	0	0	0	0	0	0	0	IPR001619::Sec1-like protein::23	IPR036045::Sec1-like superfamily::22	IPR027482::Sec1-like; domain 2::19	IPR043127::Sec1-like; domain 3a::2	NA	NA	NA	NA	NA	NA
mcl_7346	124	172	1	1	0	1	1	0.5	0.5	1	0	0	0	0	1	0	0.583	0	0	0	0	0	0	0	IPR002809::Integral membrane protein EMC3/TMCO1-like::24	IPR008559::Calcium load-activated calcium channel::23	NA	NA	NA	NA	NA	NA	NA	NA
mcl_11528	125	172	0	1	1	0	0	0	0	0	0	0.143	0	0	0	0	0.417	0	0	0	0	0	0	0	IPR033961::Exocyst complex component Exo84::7	IPR016159::Cullin repeat-like-containing domain superfamily::6	IPR032403::Exocyst component Exo84; C-terminal::6	IPR042561::Exocyst component Exo84; C-terminal; subdomain 1::5	IPR042560::Exocyst component Exo84; C-terminal; subdomain 2::3	IPR011993::PH-like domain superfamily::1	NA	NA	NA	NA
mcl_7800	125	172	0	1	0	1	1	0	0.5	0.833	1	0	0	0	0	0	0.333	0	0	0	0	0	0	0	IPR029008::Rab5-interacting protein family::14	IPR010742::Rab5-interacting protein::13	IPR009057::Homeobox-like domain superfamily::1	IPR008422::Homeobox KN domain::1	IPR001356::Homeobox domain::1	NA	NA	NA	NA	NA
mcl_9698	125	172	0	0.5	0	1	0	0	0.5	1	0	0	0	0	0	0	0.083	0	0	0	0	0	0	0	IPR004012::RUN domain::21	IPR037213::RUN domain superfamily::21	IPR011011::Zinc finger; FYVE/PHD-type::11	IPR000306::FYVE zinc finger::11	IPR013083::Zinc finger; RING/FYVE/PHD-type::11	IPR017455::Zinc finger; FYVE-related::10	IPR001841::Zinc finger; RING-type::2	IPR025984::dCTP pyrophosphatase 1::1	IPR042939::RUN and FYVE domain-containing protein 4::1	NA
mcl_12947	127	172	0	0	1	0	0	0	0	0.833	0	0.143	1	0.75	1	1	0.083	0	0	0	0	0	0	0	IPR005821::Ion transport domain::54	IPR027359::Voltage-dependent channel domain superfamily::47	IPR028746::Cation channel sperm-associated protein 1::19	IPR043203::Voltage-gated cation channel calcium and sodium::19	IPR002077::Voltage-dependent calcium channel; alpha-1 subunit::2	NA	NA	NA	NA	NA
mcl_5251	127	172	0	0	1	1	1	1	0.5	0.167	0	0.286	0	0.5	0	1	0.417	0	0	0	0	0	0	0	IPR018461::Na+/H+ antiporter; NhaC-like; C-terminal::30	IPR000726::Glycoside hydrolase; family 19; catalytic::1	IPR023346::Lysozyme-like domain superfamily::1	IPR011990::Tetratricopeptide-like helical domain superfamily::1	NA	NA	NA	NA	NA	NA
mcl_10470	128	172	0	0	0	1	1	0	0.5	0.833	0	0	0	0.625	0	0	0.083	0	0	0	0	0	0	0	IPR001841::Zinc finger; RING-type::14	IPR013083::Zinc finger; RING/FYVE/PHD-type::14	IPR022170::E3 Ubiquitin ligase MUL1-like::8	NA	NA	NA	NA	NA	NA	NA
mcl_17743	128	172	0	0	0	0	1	0	0.5	0.667	0	0	0	0.75	0	0	0.083	0	0	0	0	0	0	0	IPR014876::DEK; C-terminal::11	IPR036361::SAP domain superfamily::6	IPR003034::SAP domain::6	IPR009071::High mobility group box domain::2	IPR036910::High mobility group box domain superfamily::2	NA	NA	NA	NA	NA
mcl_6970	128	172	0	0	0	1	1	1	0	0.667	0	0.143	0	0.75	0	0	0.417	0	0	0	0	0	0	0	IPR000306::FYVE zinc finger::7	IPR013083::Zinc finger; RING/FYVE/PHD-type::7	IPR017455::Zinc finger; FYVE-related::7	IPR011011::Zinc finger; FYVE/PHD-type::7	IPR043269::Lateral signaling target protein 2; FYVE domain::3	NA	NA	NA	NA	NA
mcl_7184	128	172	0	0	0	0	1	1	0	0	0	0.143	0	0.375	1	0	0.833	0	0	0	0	0	0	0	IPR025368::Protein of unknown function DUF4272::3	NA	NA	NA	NA	NA	NA	NA	NA	NA
mcl_10028	124	186	1	0	1	0	1	0	0	0.5	0	0	0	0.375	1	0	0.667	0.857	0	0	0	0	0	0	IPR010729::Ribosomal protein L47; mitochondrial::33	IPR038340::MRP-L47 superfamily; mitochondrial::33	IPR036049::Ribosomal protein L29/L35 superfamily::24	IPR001854::Ribosomal protein L29/L35::1	NA	NA	NA	NA	NA	NA
mcl_10555	124	186	1	0.5	1	1	1	0	1	0.333	0	0	0	0.25	0	0	0.083	0.071	0	0	0	0	0	0	IPR036922::Rieske [2Fe-2S] iron-sulphur domain superfamily::21	IPR017941::Rieske [2Fe-2S] iron-sulphur domain::21	IPR044043::Vanillate O-demethylase oxygenase-like; C-terminal catalytic domain::6	IPR012748::Rieske-like [2Fe-2S] domain; NirD-type::5	IPR013626::Pheophorbide a oxygenase::2	NA	NA	NA	NA	NA
mcl_10725	124	186	1	0.5	0	0	0	0	0	0	0	0	1	0.875	0	0	0.833	0.357	0	0	0	0	0	0	IPR036322::WD40-repeat-containing domain superfamily::28	IPR001680::WD40 repeat::26	IPR015943::WD40/YVTN repeat-like-containing domain superfamily::24	IPR017986::WD40-repeat-containing domain::24	IPR040323::EARP and GARP complex-interacting protein 1::24	IPR019775::WD40 repeat; conserved site::13	NA	NA	NA	NA
mcl_11704	124	186	1	1	1	1	0	0	0.5	0.333	0	0	0	0	0	0	0	0.786	0	0	0	0	0	0	IPR027819::Guanine nucleotide exchange C9orf72::21	NA	NA	NA	NA	NA	NA	NA	NA	NA
mcl_12466	124	186	1	1	1	0	0	0	1	0	0	0	0	0	0	0	0	0.071	0	0	0	0	0	0	IPR029021::Protein-tyrosine phosphatase-like::8	IPR016130::Protein-tyrosine phosphatase; active site::6	IPR000340::Dual specificity phosphatase; catalytic domain::4	IPR000387::Tyrosine specific protein phosphatases domain::3	NA	NA	NA	NA	NA	NA
mcl_1265	124	186	1	1	1	1	1	1	1	0.833	1	0.143	1	0.75	0.5	0	0	0.5	0	0	0	0	0	0	IPR010734::Copine::140	IPR036465::von Willebrand factor A-like domain superfamily::132	IPR035892::C2 domain superfamily::118	IPR000008::C2 domain::117	IPR037768::Copine; C2B domain::111	IPR002035::von Willebrand factor; type A::96	IPR031115::Copine domain protein CPNA-1::10	IPR013761::Sterile alpha motif/pointed domain superfamily::1	NA	NA
mcl_3158	124	186	1	0	1	0	0	0	0	1	0	0.429	1	0.75	1	1	1	0.857	0	0	0	0	0	0	IPR025749::Sphingomyelin synthase-like domain::93	IPR001660::Sterile alpha motif domain::8	IPR013761::Sterile alpha motif/pointed domain superfamily::8	IPR036938::Phosphatidic acid phosphatase type 2/haloperoxidase superfamily::4	NA	NA	NA	NA	NA	NA
mcl_3367	124	186	1	0	1	0	1	0	0.5	0.833	1	1	1	1	1	1	0.583	0.929	0	0	0	0	0	0	IPR000007::Tubby; C-terminal::67	IPR025659::Tubby-like; C-terminal::67	IPR018066::Tubby; C-terminal; conserved site::9	IPR021110::DNA replication/checkpoint protein::4	IPR005398::Tubby; N-terminal::3	NA	NA	NA	NA	NA
mcl_3603	124	186	1	1	1	1	1	0	0	0.5	1	0.429	1	0.875	1	0	0.833	1	0	0	0	0	0	0	IPR005636::DTW::62	NA	NA	NA	NA	NA	NA	NA	NA	NA
mcl_3642	124	186	1	1	1	1	1	1	1	0.667	1	0.286	1	0.375	1	0	0.75	0.929	0	0	0	0	0	0	IPR029499::ATP:cob(I)alamin adenosyltransferase; PduO-type::68	IPR036451::Cobalamin adenosyltransferase-like superfamily::68	IPR016030::Cobalamin adenosyltransferase-like::68	IPR032675::Leucine-rich repeat domain superfamily::1	IPR006553::Leucine-rich repeat; cysteine-containing subtype::1	IPR007305::Vesicle transport protein; Got1/SFT2-like::1	NA	NA	NA	NA
mcl_3671	124	186	1	1	1	1	1	1	1	1	1	0.286	1	0.5	1	0	0.75	1	0	0	0	0	0	0	IPR001273::Aromatic amino acid hydroxylase::68	IPR019774::Aromatic amino acid hydroxylase; C-terminal::68	IPR036329::Aromatic amino acid monoxygenase; C-terminal domain superfamily::68	IPR036951::Aromatic amino acid hydroxylase superfamily::68	IPR019773::Tyrosine 3-monooxygenase-like::58	IPR018301::Aromatic amino acid hydroxylase; iron/copper binding site::58	IPR002912::ACT domain::54	IPR018528::Prephenate dehydratase; conserved site::32	IPR041912::Eukaryotic phenylalanine-4-hydroxylase; catalytic domain::29	IPR041903::Tyrosine 3-monooxygenase; catalytic domain::3
mcl_3693	124	186	1	1	1	0	1	0	1	1	1	0.143	1	1	0.5	0	0.417	0.929	0	0	0	0	0	0	IPR011992::EF-hand domain pair::82	IPR018247::EF-Hand 1; calcium-binding site::79	IPR002048::EF-hand domain::68	IPR041534::PP2A regulatory subunit B''; EF-hand domain::56	IPR039865::Serine/threonine-protein phosphatase 2A regulatory subunit B'' subunit gamma::20	IPR011009::Protein kinase-like domain superfamily::1	IPR000719::Protein kinase domain::1	IPR008271::Serine/threonine-protein kinase; active site::1	IPR028375::KA1 domain/Ssp2; C-terminal::1	NA
mcl_3819	124	186	1	1	0	1	1	1	0.5	1	1	0.286	1	1	0	0	0.75	1	0	0	0	0	0	0	IPR035974::Rap/Ran-GAP superfamily::78	IPR000331::Rap GTPase activating protein domain::75	IPR039930::Ral GTPase-activating protein subunit beta::60	IPR027107::Tuberin/Ral GTPase-activating protein subunit alpha::42	IPR016024::Armadillo-type fold::32	IPR018731::Autophagy-related protein 13; N-terminal::1	IPR036570::HORMA domain superfamily::1	IPR002925::Dienelactone hydrolase::1	IPR029058::Alpha/Beta hydrolase fold::1	NA
mcl_3872	124	186	1	1	1	1	1	0.5	1	1	0	0.286	1	0.875	0.5	0	0.833	0.929	0	0	0	0	0	0	IPR029448::Fanconi anaemia protein FANCD2::57	IPR016024::Armadillo-type fold::9	IPR011989::Armadillo-like helical::1	IPR036867::R3H domain superfamily::1	IPR024771::SUZ domain::1	IPR024041::Ammonium transporter AmtB-like domain::1	IPR008271::Serine/threonine-protein kinase; active site::1	IPR029020::Ammonium/urea transporter::1	IPR000719::Protein kinase domain::1	IPR011009::Protein kinase-like domain superfamily::1
mcl_3930	124	186	1	1	1	1	1	1	1	0.667	1	0.143	1	1	1	0	0.833	0.786	0	0	0	0	0	0	IPR000836::Phosphoribosyltransferase domain::55	IPR029057::Phosphoribosyltransferase-like::55	IPR005904::Hypoxanthine phosphoribosyl transferase::48	NA	NA	NA	NA	NA	NA	NA
mcl_3950	124	186	1	0.5	1	1	1	0.5	1	0.833	1	0.429	1	1	1	0	0.833	0.929	0	0	0	0	0	0	IPR039720::Transmembrane protein 94::59	IPR023298::P-type ATPase; transmembrane domain superfamily::49	IPR023299::P-type ATPase; cytoplasmic domain N::36	IPR023214::HAD superfamily::31	IPR036412::HAD-like superfamily::26	IPR006068::Cation-transporting P-type ATPase; C-terminal::21	IPR008250::P-type ATPase; A domain superfamily::5	IPR000406::Rho protein GDP-dissociation inhibitor::1	IPR014756::Immunoglobulin E-set::1	IPR024792::Rho GDP-dissociation inhibitor domain superfamily::1
mcl_4102	124	186	1	0.5	1	0	1	1	0	0	0	0.143	0	0.75	0	0	1	1	0	0	0	0	0	0	IPR009057::Homeobox-like domain superfamily::62	IPR017877::Myb-like domain::58	IPR001005::SANT/Myb domain::42	IPR013083::Zinc finger; RING/FYVE/PHD-type::41	IPR003613::U box domain::8	IPR009719::GBF-interacting protein 1::1	IPR003903::Ubiquitin interacting motif::1	IPR035979::RNA-binding domain superfamily::1	IPR008564::Golgi apparatus membrane protein TVP23-like::1	IPR017930::Myb domain::1
mcl_4105	124	186	1	0.5	1	1	1	1	1	1	0	0.714	0	0.875	1	0	0.667	0.857	0	0	0	0	0	0	IPR040176::RING finger protein RNF121/RNF175::54	IPR001841::Zinc finger; RING-type::53	IPR013083::Zinc finger; RING/FYVE/PHD-type::51	IPR018957::Zinc finger; C3HC4 RING-type::6	IPR024991::Anaphase-promoting complex subunit 11; RING-H2 finger::1	IPR011016::Zinc finger; RING-CH-type::1	IPR024766::Zinc finger; RING-H2-type::1	NA	NA	NA
mcl_4111	124	186	1	1	1	1	1	0.5	1	1	0	0	0	0.375	0	0	0.583	0.571	0	0	0	0	0	0	IPR008380::HAD-superfamily hydrolase; subfamily IG; 5'-nucleotidase::58	IPR036412::HAD-like superfamily::58	IPR023214::HAD superfamily::57	IPR016695::Purine 5'-nucleotidase::22	NA	NA	NA	NA	NA	NA
mcl_4122	124	186	1	1	1	1	1	1	0.5	0.5	1	0.286	1	0.875	1	1	0.917	0.857	0	0	0	0	0	0	IPR019351::Protein of unknown function DUF2039::50	IPR036280::Multiheme cytochrome superfamily::2	IPR028217::Ribosome-assembly protein 3; C-terminal::2	NA	NA	NA	NA	NA	NA	NA
mcl_4282	124	186	1	1	1	1	1	1	0	0.833	1	0.143	0	0.5	0	0	0.833	0.786	0	0	0	0	0	0	IPR007956::Malonyl-CoA decarboxylase; C-terminal::44	IPR042303::Malonyl-CoA decarboxylase; C-terminal domain superfamily::44	IPR038917::Malonyl-CoA decarboxylase::43	IPR038351::Malonyl-CoA decarboxylase; N-terminal domain superfamily::31	IPR035372::Malonyl-CoA decarboxylase; N-terminal::28	IPR029058::Alpha/Beta hydrolase fold::1	IPR002921::Fungal lipase-like domain::1	NA	NA	NA
mcl_4322	124	186	1	1	1	1	0	0.5	0	0.833	0	0.143	1	1	1	0	0.667	0.857	0	0	0	0	0	0	IPR022709::Protein SCAI::52	IPR016607::Protein SCAI; metazoan/viridiplantae::2	IPR013951::Histone deacetylation protein Rxt3::1	IPR016137::RGS domain::1	IPR007590::Saf4/Yju2 protein::1	NA	NA	NA	NA	NA
mcl_4357	124	186	1	1	1	1	1	1	1	0.667	1	0.286	1	0.375	1	0	0.75	0.5	0	0	0	0	0	0	IPR016176::Cobalamin (vitamin B12)-dependent enzyme; catalytic::47	IPR006099::Methylmalonyl-CoA mutase; alpha/beta chain; catalytic::47	IPR006098::Methylmalonyl-CoA mutase; alpha chain; catalytic::45	IPR006158::Cobalamin (vitamin B12)-binding domain::44	IPR036724::Cobalamin-binding domain superfamily::44	IPR006159::Methylmalonyl-CoA mutase; C-terminal::44	IPR027409::GroEL-like apical domain superfamily::1	IPR002423::Chaperonin Cpn60/TCP-1 family::1	IPR017998::Chaperone tailless complex polypeptide 1 (TCP-1)::1	IPR012717::T-complex protein 1; delta subunit::1
mcl_4406	124	186	1	1	1	1	1	0.5	0.5	0.833	0	0	0	0.75	1	0	0.5	0.929	0	0	0	0	0	0	IPR044037::FANCL; UBC-like domain 3::41	IPR026848::E3 ubiquitin-protein ligase FANCL::41	IPR043003::FancL central domain; N-terminal::41	IPR026850::FANCL C-terminal domain::38	IPR013083::Zinc finger; RING/FYVE/PHD-type::38	IPR016135::Ubiquitin-conjugating enzyme/RWD-like::31	IPR043898::FANCL; UBC-like domain 2::30	IPR019162::Fanconi anemia complex; subunit FancL; WD-repeat containing domain::25	IPR001841::Zinc finger; RING-type::13	NA
mcl_4459	124	186	1	0	0	1	0	0	0	0.167	0	0	0	0	0	1	0	1	0	0	0	0	0	0	IPR012444::Protein of unknown function DUF1647::8	IPR029044::Nucleotide-diphospho-sugar transferases::2	IPR001791::Laminin G domain::1	IPR013320::Concanavalin A-like lectin/glucanase domain superfamily::1	NA	NA	NA	NA	NA	NA
mcl_4466	124	186	1	0.5	1	0	0	0.5	1	0.667	1	0.143	0	1	0.5	1	0	0.714	0	0	0	0	0	0	IPR029787::Nucleotide cyclase::77	IPR001054::Adenylyl cyclase class-3/4/guanylyl cyclase::60	IPR027417::P-loop containing nucleoside triphosphate hydrolase::46	IPR041664::Orc1-like; AAA ATPase domain::16	IPR011990::Tetratricopeptide-like helical domain superfamily::16	IPR019734::Tetratricopeptide repeat::2	IPR025662::Sigma-54 interaction domain; ATP-binding site 1::1	IPR016577::Adenylate cyclase; type 10::1	IPR003593::AAA+ ATPase domain::1	IPR000048::IQ motif; EF-hand binding site::1
mcl_4487	124	186	1	0.5	1	0	0	1	0.5	0	0	0.286	1	0.75	1	0	0.833	0.929	0	0	0	0	0	0	IPR043132::Branched-chain-amino-acid aminotransferase-like; C-terminal::46	IPR036038::Aminotransferase-like; PLP-dependent enzymes::46	IPR001544::Aminotransferase class IV::45	IPR043131::Branched-chain-amino-acid aminotransferase-like; N-terminal::7	NA	NA	NA	NA	NA	NA
mcl_4536	124	186	1	1	1	1	1	0	0.5	1	0	0.143	1	0.375	1	0	0.667	0.786	0	0	0	0	0	0	IPR003929::Calcium-activated potassium channel BK; alpha subunit::94	IPR013099::Potassium channel domain::52	IPR036291::NAD(P)-binding domain superfamily::27	IPR027359::Voltage-dependent channel domain superfamily::18	IPR024939::Calcium-activated potassium channel Slo-1::10	IPR005821::Ion transport domain::9	IPR003148::Regulator of K+ conductance; N-terminal::6	IPR036721::Regulator of K+ conductance; C-terminal domain superfamily::2	IPR003280::Two pore domain potassium channel::1	NA
mcl_4592	124	186	1	0.5	1	0	1	1	1	0.333	0	0	0	0.25	1	0	0	0.143	0	0	0	0	0	0	IPR015424::Pyridoxal phosphate-dependent transferase::41	IPR000192::Aminotransferase class V domain::37	IPR015421::Pyridoxal phosphate-dependent transferase; major domain::35	IPR015422::Pyridoxal phosphate-dependent transferase domain 1::20	IPR011063::tRNA(Ile)-lysidine/2-thiocytidine synthase; N-terminal::10	IPR014729::Rossmann-like alpha/beta/alpha sandwich fold::10	IPR013087::Zinc finger C2H2-type::2	NA	NA	NA
mcl_4619	124	186	1	1	1	1	0	1	0.5	1	0	0	0	0.75	0	0	0.667	0.929	0	0	0	0	0	0	IPR006942::TH1 protein::44	IPR016024::Armadillo-type fold::1	NA	NA	NA	NA	NA	NA	NA	NA
mcl_4653	124	186	1	1	1	1	0	1	0	0.667	1	0.429	0	0	0.5	1	0.667	0.857	0	0	0	0	0	0	IPR007694::DNA helicase; DnaB-like; C-terminal::38	IPR027417::P-loop containing nucleoside triphosphate hydrolase::38	IPR034154::Archaeal primase DnaG/twinkle; TOPRIM domain::23	IPR003593::AAA+ ATPase domain::5	IPR006171::TOPRIM domain::3	NA	NA	NA	NA	NA
mcl_4667	124	186	1	1	1	1	0	0	1	0.833	0	0.143	0	0.75	0	0	0.5	1	0	0	0	0	0	0	IPR016024::Armadillo-type fold::40	IPR011989::Armadillo-like helical::32	IPR026003::HEAT repeat associated with sister chromatid cohesion protein::4	IPR032682::Condensin complex subunit 1; C-terminal::3	IPR000357::HEAT repeat::2	IPR036396::Cytochrome P450 superfamily::1	IPR002401::Cytochrome P450; E-class; group I::1	IPR001128::Cytochrome P450::1	IPR021133::HEAT; type 2::1	NA
mcl_4674	124	186	1	1	1	1	1	1	1	1	0	1	0	0	0	1	0	0.929	0	0	0	0	0	0	IPR036390::Winged helix DNA-binding domain superfamily::57	IPR003316::E2F/DP family; winged-helix DNA-binding domain::57	IPR036388::Winged helix-like DNA-binding domain superfamily::57	IPR015633::E2F Family::56	IPR037241::E2F-DP heterodimerization region::47	IPR032198::E2F transcription factor; CC-MB domain::37	IPR028312::Transcription factor E2F4::1	IPR028316::Transcription factor E2F5::1	IPR015635::Transcription factor E2F6::1	IPR019175::Prp31 C-terminal::1
mcl_4681	124	186	1	1	1	1	1	0.5	1	0.833	1	0	0	0.125	0	0	0.167	0.429	0	0	0	0	0	0	IPR013662::RyR/IP3R Homology associated domain::41	IPR035910::RyR/IP3 receptor binding core; RIH domain superfamily::40	IPR036300::Mir domain superfamily::39	IPR016093::MIR motif::38	IPR014821::Inositol 1;4;5-trisphosphate/ryanodine receptor::38	IPR000699::RIH domain::36	IPR005821::Ion transport domain::32	IPR000493::Inositol 1;4;5-trisphosphate receptor::27	IPR016024::Armadillo-type fold::12	NA
mcl_4715	124	186	1	0.5	1	1	0	0	0.5	1	0	0.143	1	0.75	0	0	0.5	1	0	0	0	0	0	0	IPR015943::WD40/YVTN repeat-like-containing domain superfamily::41	IPR001680::WD40 repeat::36	IPR036322::WD40-repeat-containing domain superfamily::26	IPR017986::WD40-repeat-containing domain::12	IPR019775::WD40 repeat; conserved site::8	IPR024977::Anaphase-promoting complex subunit 4; WD40 domain::7	IPR011659::WD40-like Beta Propeller::1	NA	NA	NA
mcl_4722	124	186	1	0.5	1	1	1	0.5	1	0.667	0	0.143	0	1	0	0	0	0.929	0	0	0	0	0	0	IPR016024::Armadillo-type fold::39	IPR012582::NUC194::34	IPR011009::Protein kinase-like domain superfamily::31	IPR036940::Phosphatidylinositol 3-/4-kinase; catalytic domain superfamily::31	IPR000403::Phosphatidylinositol 3-/4-kinase; catalytic domain::31	IPR003152::FATC domain::29	IPR014009::PIK-related kinase::28	IPR037706::DNA-dependent protein kinase catalytic subunit; catalytic domain::28	IPR018936::Phosphatidylinositol 3/4-kinase; conserved site::25	IPR003151::PIK-related kinase; FAT::23
mcl_4768	124	186	1	0.5	0	1	1	1	0	0.833	0	0	1	0.75	0	0	0.417	0.786	0	0	0	0	0	0	IPR018610::UV-stimulated scaffold protein A::41	IPR008942::ENTH/VHS::4	IPR023214::HAD superfamily::1	IPR023299::P-type ATPase; cytoplasmic domain N::1	IPR039720::Transmembrane protein 94::1	IPR036412::HAD-like superfamily::1	IPR023298::P-type ATPase; transmembrane domain superfamily::1	NA	NA	NA
mcl_4770	124	186	1	1	1	1	1	1	0.5	1	0	0	0	0.625	0	0	0.25	0.929	0	0	0	0	0	0	IPR019142::Dymeclin::38	NA	NA	NA	NA	NA	NA	NA	NA	NA
mcl_4776	124	186	1	1	1	1	1	0	0	0	0	0	1	0.625	1	0	0.667	1	0	0	0	0	0	0	IPR036754::YbaK/aminoacyl-tRNA synthetase-associated domain superfamily::38	IPR007214::YbaK/aminoacyl-tRNA synthetase-associated domain::20	NA	NA	NA	NA	NA	NA	NA	NA
mcl_4789	124	186	1	0.5	1	1	1	1	1	0.833	0	0.286	1	0.625	1	1	0.583	0.143	0	0	0	0	0	0	IPR038983::C2 domain-containing protein 5::36	IPR000008::C2 domain::33	IPR035892::C2 domain superfamily::33	IPR037785::C2CD5; C2 domain::18	IPR035439::UPF0145 domain superfamily::5	IPR001565::Synaptotagmin::2	NA	NA	NA	NA
mcl_4855	124	186	1	0	0	0	1	1	0	0.833	1	0	0	0	0	0	0	0.071	0	0	0	0	0	0	IPR002350::Kazal domain::35	IPR036058::Kazal domain superfamily::35	IPR003645::Follistatin-like; N-terminal::5	IPR036773::TGF-beta binding (TB) domain superfamily::4	IPR017878::TB domain::2	IPR015369::Follistatin/Osteonectin EGF domain::2	IPR018247::EF-Hand 1; calcium-binding site::1	IPR000716::Thyroglobulin type-1::1	IPR036857::Thyroglobulin type-1 superfamily::1	IPR001239::Proteinase inhibitor I1; Kazal-type; metazoa::1
mcl_4952	124	186	1	1	0	0	1	1	1	0	1	0.143	1	0.875	1	0	0.667	0.643	0	0	0	0	0	0	IPR040072::Methyltransferase (Class A)::44	IPR013785::Aldolase-type TIM barrel::43	IPR007197::Radical SAM::42	IPR004383::Ribosomal RNA large subunit methyltransferase RlmN/Cfr::38	IPR027492::Dual-specificity RNA methyltransferase RlmN::28	IPR006638::Elp3/MiaB/NifB::1	IPR000261::EH domain::1	IPR012338::Beta-lactamase/transpeptidase-like::1	IPR011992::EF-hand domain pair::1	IPR001683::Phox homology::1
mcl_4980	124	186	1	0.5	1	1	1	0.5	0.5	1	0	0.143	1	0.75	0	0	0.667	0.857	0	0	0	0	0	0	IPR026171::Fanconi anemia group I protein::47	IPR029308::FANCI solenoid 1 domain::43	IPR029315::FANCI solenoid 2 domain::39	IPR029310::FANCI helical domain 1::38	IPR029314::FANCI solenoid 4 domain::36	IPR029312::FANCI helical domain 2::35	IPR029313::FANCI solenoid 3 domain::18	IPR016024::Armadillo-type fold::15	IPR029305::FANCI solenoid 1 cap::1	IPR036514::SGNH hydrolase superfamily::1
mcl_4986	124	186	1	0.5	1	1	1	0	0.5	0.833	1	0.143	0	0.5	0	0	0.5	0.929	0	0	0	0	0	0	IPR039724::WD repeat-containing protein 91::38	IPR036322::WD40-repeat-containing domain superfamily::35	IPR015943::WD40/YVTN repeat-like-containing domain superfamily::34	IPR001680::WD40 repeat::32	IPR017986::WD40-repeat-containing domain::31	IPR006594::LIS1 homology motif::12	IPR024977::Anaphase-promoting complex subunit 4; WD40 domain::5	IPR019775::WD40 repeat; conserved site::3	IPR000789::Cyclin-dependent kinase; regulatory subunit::2	IPR036858::Cyclin-dependent kinase; regulatory subunit superfamily::2
mcl_5049	124	186	1	1	1	1	0	0.5	0.5	1	1	0.571	0	0.625	1	0	0.5	0.714	0	0	0	0	0	0	IPR037381::E3 ubiquitin-protein ligase RFWD3::48	IPR015943::WD40/YVTN repeat-like-containing domain superfamily::41	IPR001841::Zinc finger; RING-type::40	IPR036322::WD40-repeat-containing domain superfamily::40	IPR013083::Zinc finger; RING/FYVE/PHD-type::39	IPR001680::WD40 repeat::20	IPR017986::WD40-repeat-containing domain::4	IPR011044::Quinoprotein amine dehydrogenase; beta chain-like::2	IPR017907::Zinc finger; RING-type; conserved site::2	IPR027370::RING-type zinc-finger; LisH dimerisation motif::2
mcl_5065	124	186	1	0.5	0	0	0	1	0	0	0	0	0	0	0	0	0.667	0.929	0	0	0	0	0	0	IPR039461::Peptidase family M49::29	IPR006925::Vps16; C-terminal::2	IPR017946::PLC-like phosphodiesterase; TIM beta/alpha-barrel domain superfamily::1	IPR016534::Vacuolar protein sorting-associated protein 16::1	IPR038132::Vps16; C-terminal domain superfamily::1	NA	NA	NA	NA	NA
mcl_5108	124	186	1	0.5	1	1	1	1	0	0.667	0	0	0	0.75	0	0	0.833	0.929	0	0	0	0	0	0	IPR015019::Ragulator complex protein LAMTOR3::44	NA	NA	NA	NA	NA	NA	NA	NA	NA
mcl_5120	124	186	1	1	1	1	0	0	1	1	0	0.143	0	0.75	0	0	0.667	0.786	0	0	0	0	0	0	IPR019333::Integrator complex subunit 3::41	IPR016024::Armadillo-type fold::5	IPR000048::IQ motif; EF-hand binding site::1	NA	NA	NA	NA	NA	NA	NA
mcl_5298	124	186	1	1	1	0	1	1	0	0.667	1	0.286	0	0.5	0	0	0.417	0.643	0	0	0	0	0	0	IPR002903::Ribosomal RNA small subunit methyltransferase H::33	IPR023397::S-adenosyl-L-methionine-dependent methyltransferase; MraW; recognition domain superfamily::33	IPR029063::S-adenosyl-L-methionine-dependent methyltransferase::32	IPR000626::Ubiquitin-like domain::1	IPR038738::Nedd8-like ubiquitin::1	IPR029071::Ubiquitin-like domain superfamily::1	IPR019954::Ubiquitin conserved site::1	NA	NA	NA
mcl_5310	124	186	1	1	1	1	0	0.5	1	1	1	0	0	0.875	0	0	0.583	0.357	0	0	0	0	0	0	IPR002035::von Willebrand factor; type A::20	IPR036465::von Willebrand factor A-like domain superfamily::20	IPR029307::INTS6/SAGE1/DDX26B/CT45; C-terminal::5	IPR002816::TraB family::1	IPR044078::Mot1; ATP-binding domain::1	NA	NA	NA	NA	NA
mcl_5314	124	186	1	1	0	1	0	0.5	0	1	0	0.143	0	0.875	0	0	0.167	0.929	0	0	0	0	0	0	IPR033060::Integrator complex subunit 7::34	IPR016024::Armadillo-type fold::31	IPR011989::Armadillo-like helical::8	NA	NA	NA	NA	NA	NA	NA
mcl_5322	124	186	1	0	1	1	1	0	0	0	0	0.143	0	0.625	0	0	0.583	0.929	0	0	0	0	0	0	IPR001680::WD40 repeat::34	IPR015943::WD40/YVTN repeat-like-containing domain superfamily::32	IPR036322::WD40-repeat-containing domain superfamily::32	IPR017986::WD40-repeat-containing domain::24	IPR011047::Quinoprotein alcohol dehydrogenase-like superfamily::4	IPR011009::Protein kinase-like domain superfamily::1	NA	NA	NA	NA
mcl_5406	124	186	1	0.5	1	1	1	0.5	1	0.667	0	0.286	1	0.875	0	1	0.083	0.214	0	0	0	0	0	0	IPR008614::Acidic fibroblast growth factor intracellular-binding protein::30	IPR008936::Rho GTPase activation protein::1	IPR001849::Pleckstrin homology domain::1	IPR001936::Ras GTPase-activating domain::1	IPR023152::Ras GTPase-activating protein; conserved site::1	IPR011993::PH-like domain superfamily::1	NA	NA	NA	NA
mcl_5474	124	186	1	0.5	0	1	0	1	1	1	1	0	0	0.125	1	0	0	0.214	0	0	0	0	0	0	IPR015894::Guanylate-binding protein; N-terminal::73	IPR027417::P-loop containing nucleoside triphosphate hydrolase::71	IPR030386::GB1/RHD3-type guanine nucleotide-binding (G) domain::61	IPR036543::Guanylate-binding protein; C-terminal domain superfamily::47	IPR003191::Guanylate-binding protein/Atlastin; C-terminal::31	IPR037684::Guanylate-binding protein; C-terminal::7	IPR001841::Zinc finger; RING-type::1	IPR013083::Zinc finger; RING/FYVE/PHD-type::1	IPR018957::Zinc finger; C3HC4 RING-type::1	NA
mcl_5479	124	186	1	0	0	0	0	1	0	1	0	0	0	0.625	1	0	0.167	0.214	0	0	0	0	0	0	IPR039787::Poly(U)-specific endoribonuclease::28	IPR018998::EndoU ribonuclease; C-terminal::28	IPR037227::Endoribonuclease EndoU-like::28	IPR001212::Somatomedin B domain::2	IPR036024::Somatomedin B-like domain superfamily::2	IPR020436::Somatomedin B; chordata::1	NA	NA	NA	NA
mcl_5508	124	186	1	0	1	0	0	0	0	1	0	0	0	1	1	1	0	0.214	0	0	0	0	0	0	IPR007965::Gcn5-related N-acetyltransferase (GNAT) domain; ATAT-type::31	IPR038746::Alpha-tubulin N-acetyltransferase::31	IPR016181::Acyl-CoA N-acyltransferase::5	NA	NA	NA	NA	NA	NA	NA
mcl_5590	124	186	1	0.5	0	1	1	0.5	1	0.833	0	0	0	0.875	0	0	0.083	0.857	0	0	0	0	0	0	IPR026721::Transmembrane protein 18::33	NA	NA	NA	NA	NA	NA	NA	NA	NA
mcl_5664	124	186	1	0.5	1	1	0	1	0.5	1	0	0	0	0.625	0	0	0.417	0.857	0	0	0	0	0	0	IPR002877::Ribosomal RNA methyltransferase FtsJ domain::40	IPR029063::S-adenosyl-L-methionine-dependent methyltransferase::34	IPR030376::Cap-specific mRNA (nucleoside-2-O-)-methyltransferase 1::33	IPR025816::RrmJ-type ribose 2-O-methyltransferase domain::24	IPR000467::G-patch domain::12	IPR001202::WW domain::4	IPR025807::Adrift-type ribose 2-O-methyltransferase domain::4	NA	NA	NA
mcl_5675	124	186	1	0	1	0	1	0	1	0.833	0	0	1	1	1	1	0	0.429	0	0	0	0	0	0	IPR016024::Armadillo-type fold::36	IPR011989::Armadillo-like helical::28	IPR021133::HEAT; type 2::3	IPR034085::TOG domain::1	IPR000357::HEAT repeat::1	IPR032682::Condensin complex subunit 1; C-terminal::1	NA	NA	NA	NA
mcl_5727	124	186	1	0	1	0	0	0.5	0	0.5	1	0	0	0.5	0	0	0.5	0.857	0	0	0	0	0	0	IPR019371::Uncharacterised domain KxDL::30	IPR039843::KxDL motif-containing protein 1-like::25	NA	NA	NA	NA	NA	NA	NA	NA
mcl_5959	124	186	1	0.5	0	0	0	0	0	0.833	0	0	0	0.625	0	0	0.333	0.929	0	0	0	0	0	0	IPR019314::BLOC-1-related complex subunit 6::28	NA	NA	NA	NA	NA	NA	NA	NA	NA
mcl_6078	124	186	1	0.5	1	1	0	1	1	0.333	0	0	0	0.5	1	0	0	0.929	0	0	0	0	0	0	IPR026669::Arsenite methyltransferase-like::32	IPR029063::S-adenosyl-L-methionine-dependent methyltransferase::30	IPR013216::Methyltransferase type 11::4	IPR025714::Methyltransferase domain::2	IPR022642::MCP methyltransferase; CheR-type; SAM-binding domain; C-terminal::2	IPR025789::Histone-lysine N-methyltransferase DOT1 domain::1	IPR030382::SAM-dependent methyltransferase TRM5/TYW2-type::1	NA	NA	NA
mcl_6253	124	186	1	0.5	1	1	1	0.5	0	0.667	0	0	0	0.625	0	0	0.167	0.929	0	0	0	0	0	0	IPR028086::Folliculin-interacting protein; C-terminal domain::33	IPR028085::Folliculin-interacting protein; middle domain::32	IPR037545::Tripartite DENN domain; FNIP1/2-type::30	IPR026156::Folliculin-interacting protein family::28	IPR028084::Folliculin-interacting protein; N-terminal domain::27	NA	NA	NA	NA	NA
mcl_6545	124	186	1	0	1	0	0	0	0.5	0.833	0	0.143	0	0	0	0	0.083	0.214	0	0	0	0	0	0	IPR016202::Deoxyribonuclease I::22	IPR036691::Endonuclease/exonuclease/phosphatase superfamily::22	IPR005135::Endonuclease/exonuclease/phosphatase::12	IPR033125::Deoxyribonuclease I; conservied site::9	IPR018057::Deoxyribonuclease I; active site::4	NA	NA	NA	NA	NA
mcl_6571	124	186	1	0.5	0	1	0	0	0.5	0.833	0	0	1	0.75	0	0	0.5	0.786	0	0	0	0	0	0	IPR032839::Rab3-GAP regulatory subunit; N-terminal::36	IPR026059::Rab3-GAP regulatory subunit::36	IPR029257::Rab3GAP regulatory subunit; C-terminal::10	IPR036322::WD40-repeat-containing domain superfamily::6	IPR011047::Quinoprotein alcohol dehydrogenase-like superfamily::2	IPR015943::WD40/YVTN repeat-like-containing domain superfamily::1	NA	NA	NA	NA
mcl_6597	124	186	1	1	1	0	0	1	0.5	0.833	0	0	0	0.375	0	0	0.083	0.643	0	0	0	0	0	0	IPR005123::Oxoglutarate/iron-dependent dioxygenase::27	IPR006620::Prolyl 4-hydroxylase; alpha subunit::26	IPR021067::Glycosyltransferase; GlcNAc::14	IPR029044::Nucleotide-diphospho-sugar transferases::9	IPR002893::Zinc finger; MYND-type::3	NA	NA	NA	NA	NA
mcl_6741	124	186	1	1	0	0	0	0	0	0	1	0.429	1	0.5	0	0	0.167	0.571	0	0	0	0	0	0	IPR004456::2;3-bisphosphoglycerate-independent phosphoglycerate mutase::23	IPR017850::Alkaline-phosphatase-like; core domain superfamily::23	IPR006124::Metalloenzyme::21	IPR042253::2;3-bisphosphoglycerate-independent phosphoglycerate mutase superfamily::19	NA	NA	NA	NA	NA	NA
mcl_6788	124	186	1	1	0	1	1	1	1	0	1	0	0	0.125	1	0	0.083	0.143	0	0	0	0	0	0	IPR040763::Ribonucleotide reductase; alpha helical domain::16	IPR013345::Ribonucleoside-triphosphate reductase; adenosylcobalamin-dependent::1	NA	NA	NA	NA	NA	NA	NA	NA
mcl_6945	124	186	1	0.5	1	1	0	1	0.5	0.667	0	0.286	1	1	1	0	0.667	0.143	0	0	0	0	0	0	IPR019176::Cytochrome B561-related::36	IPR012578::Nuclear pore complex component::3	NA	NA	NA	NA	NA	NA	NA	NA
mcl_7039	124	186	1	0.5	1	1	1	0	1	0.167	0	0.143	0	0.25	1	1	0.083	0.071	0	0	0	0	0	0	IPR037171::NagB/RpiA transferase-like::21	IPR038460::Acetyl-CoA hydrolase/transferase; C-terminal domain superfamily::20	IPR026888::Acetyl-CoA hydrolase/transferase C-terminal domain::20	IPR003702::Acetyl-CoA hydrolase/transferase::18	IPR002999::Tudor domain::1	IPR040663::DNA polymerase delta subunit; OB-fold domain::1	IPR007185::DNA polymerase alpha/delta/epsilon; subunit B::1	NA	NA	NA
mcl_7045	124	186	1	1	1	1	0	0	0	0.833	0	0	0	0	0	0	0	0.071	0	0	0	0	0	0	IPR031314::Deoxynucleoside kinase domain::21	IPR027417::P-loop containing nucleoside triphosphate hydrolase::21	IPR002624::Deoxynucleoside kinase::9	NA	NA	NA	NA	NA	NA	NA
mcl_7108	124	186	1	0.5	1	0	0	1	0.5	0.167	1	0	1	0.375	0.5	0	0.25	0.5	0	0	0	0	0	0	IPR042216::Iron sulphur domain-containing; mitoNEET; C-terminal::30	IPR018967::Iron sulphur-containing domain; CDGSH-type::27	NA	NA	NA	NA	NA	NA	NA	NA
mcl_7188	124	186	1	0.5	1	1	0	0	0	0	0	0	0	0.625	1	1	0.333	0.214	0	0	0	0	0	0	IPR004843::Calcineurin-like phosphoesterase domain; ApaH type::15	IPR029052::Metallo-dependent phosphatase-like::15	IPR024654::Calcineurin-like phosphoesterase domain; lpxH-type::1	NA	NA	NA	NA	NA	NA	NA
mcl_7216	124	186	1	1	0	0	0	0	0	0	0	0	0	0.375	1	0	0	1	0	0	0	0	0	0	IPR036812::NADP-dependent oxidoreductase domain superfamily::27	IPR023210::NADP-dependent oxidoreductase domain::26	IPR020471::Aldo/keto reductase::21	IPR002347::Short-chain dehydrogenase/reductase SDR::1	IPR036291::NAD(P)-binding domain superfamily::1	NA	NA	NA	NA	NA
mcl_7336	124	186	1	0	1	1	0	1	0.5	0	1	0	0	0	1	0	0	0.929	0	0	0	0	0	0	IPR027961::Protein of unknown function DUF4442::31	IPR029069::HotDog domain superfamily::31	IPR003736::Phenylacetic acid degradation-related domain::1	NA	NA	NA	NA	NA	NA	NA
mcl_7427	124	186	1	1	0	0	0	0	0	0	0	0	0	0.5	0	0	0.167	0.143	0	0	0	0	0	0	IPR004245::Protein of unknown function DUF229::24	IPR017850::Alkaline-phosphatase-like; core domain superfamily::22	NA	NA	NA	NA	NA	NA	NA	NA
mcl_7493	124	186	1	1	1	1	1	1	0.5	1	0	0.143	0	0.125	0	0	0.25	0.071	0	0	0	0	0	0	IPR008829::SepSecS/SepCysS family::24	IPR019872::O-phosphoseryl-tRNA(Sec) selenium transferase::23	IPR015424::Pyridoxal phosphate-dependent transferase::23	IPR015421::Pyridoxal phosphate-dependent transferase; major domain::21	IPR015422::Pyridoxal phosphate-dependent transferase domain 1::4	IPR012677::Nucleotide-binding alpha-beta plait domain superfamily::1	IPR000504::RNA recognition motif domain::1	IPR035979::RNA-binding domain superfamily::1	IPR019793::Peroxidases heam-ligand binding site::1	NA
mcl_7541	124	186	1	0.5	1	1	1	1	1	1	0	0	0	0	0	0	0.25	0.214	0	0	0	0	0	0	IPR032350::Next to BRCA1; central domain::27	IPR013783::Immunoglobulin-like fold::27	IPR009060::UBA-like superfamily::16	IPR039517::C6orf106; UBA-like domain::11	IPR000270::PB1 domain::5	IPR015940::Ubiquitin-associated domain::4	IPR000433::Zinc finger; ZZ-type::2	IPR043145::Zinc finger; ZZ-type superfamily::2	IPR000626::Ubiquitin-like domain::1	IPR029071::Ubiquitin-like domain superfamily::1
mcl_7724	124	186	1	1	0	1	1	0	0.5	1	1	0.143	1	0.75	0	0	0	0.071	0	0	0	0	0	0	IPR016024::Armadillo-type fold::29	IPR040016::Exportin-6::29	IPR013598::Exportin-1/Importin-beta-like::22	IPR001494::Importin-beta; N-terminal domain::14	IPR011989::Armadillo-like helical::5	IPR000195::Rab-GTPase-TBC domain::2	IPR035969::Rab-GTPase-TBC domain superfamily::2	IPR019184::Uncharacterised protein family; transmembrane-17::1	NA	NA
mcl_7738	124	186	1	1	1	1	0	0.5	0.5	1	0	0	0	0.5	0	0	0	0.786	0	0	0	0	0	0	IPR018611::E3 UFM1-protein ligase 1::28	NA	NA	NA	NA	NA	NA	NA	NA	NA
mcl_7844	124	186	1	0.5	0	1	1	1	1	1	0	0.429	0	0.125	0	0	0	0.429	0	0	0	0	0	0	IPR003316::E2F/DP family; winged-helix DNA-binding domain::28	IPR015648::Transcription factor DP::28	IPR036390::Winged helix DNA-binding domain superfamily::28	IPR036388::Winged helix-like DNA-binding domain superfamily::28	IPR038168::Transcription factor DP; C-terminal domain superfamily::28	IPR037241::E2F-DP heterodimerization region::26	IPR014889::Transcription factor DP; C-terminal::24	IPR028313::Transcription factor DP1::1	IPR028315::Transcription factor TFDP3::1	NA
mcl_7893	124	186	1	1	0	0	0	0	0	0.667	0	0	0	0.5	1	0	0	0.786	0	0	0	0	0	0	IPR039177::Protein SMG9::24	IPR027417::P-loop containing nucleoside triphosphate hydrolase::21	IPR019354::Smg8/Smg9::3	NA	NA	NA	NA	NA	NA	NA
mcl_8137	124	186	1	0.5	0	1	0	0	1	1	1	0	0	0	0	0	0	0.643	0	0	0	0	0	0	IPR007829::TM2 domain::40	NA	NA	NA	NA	NA	NA	NA	NA	NA
mcl_8155	124	186	1	1	0	0	1	0	0.5	0.5	0	0	0	0.5	0	0	0.083	0.929	0	0	0	0	0	0	IPR000409::BEACH domain::27	IPR036372::BEACH domain superfamily::27	IPR011009::Protein kinase-like domain superfamily::24	IPR036322::WD40-repeat-containing domain superfamily::18	IPR015943::WD40/YVTN repeat-like-containing domain superfamily::18	IPR001680::WD40 repeat::17	IPR017986::WD40-repeat-containing domain::16	IPR016024::Armadillo-type fold::13	IPR000719::Protein kinase domain::12	IPR019775::WD40 repeat; conserved site::2
mcl_8296	124	186	1	1	0	0	0	0	0	0	1	0	0	0.375	0	0	0.167	0.286	0	0	0	0	0	0	IPR027417::P-loop containing nucleoside triphosphate hydrolase::14	NA	NA	NA	NA	NA	NA	NA	NA	NA
mcl_8318	124	186	1	0	1	0	0	0	0.5	0.667	0	0	0	0.875	0.5	0	0	0.071	0	0	0	0	0	0	IPR000315::B-box-type zinc finger::17	IPR013083::Zinc finger; RING/FYVE/PHD-type::17	IPR008974::TRAF-like::16	IPR002083::MATH/TRAF domain::14	IPR001841::Zinc finger; RING-type::14	IPR037299::TRIM37; MATH domain::7	IPR003649::B-box; C-terminal::3	NA	NA	NA
mcl_8712	124	186	1	0.5	1	0	0	0	0	0.167	0	0	0	0	0	0	0	0.286	0	0	0	0	0	0	IPR021122::RNA ligase domain; REL/Rln2::17	IPR040609::RNA ligase 2; C-terminal::15	IPR041948::RNA ligase 2; C-terminal domain superfamily::12	NA	NA	NA	NA	NA	NA	NA
mcl_8873	124	186	1	1	1	1	0	0	1	1	0	0	0	0	0	0	0	0.357	0	0	0	0	0	0	IPR038765::Papain-like cysteine peptidase superfamily::24	IPR028889::Ubiquitin specific protease domain::24	IPR001394::Peptidase C19; ubiquitin carboxyl-terminal hydrolase::24	IPR018200::Ubiquitin specific protease; conserved site::24	IPR016024::Armadillo-type fold::19	IPR021905::Domain of unknown function DUF3517::19	IPR000626::Ubiquitin-like domain::8	IPR029071::Ubiquitin-like domain superfamily::8	IPR031226::Probable ubiquitin carboxyl-terminal hydrolase FAF-X::3	IPR015940::Ubiquitin-associated domain::2
mcl_9006	124	186	1	1	1	1	1	0.5	0.5	0	0	0	0	0.125	0	0	0	0.143	0	0	0	0	0	0	IPR011009::Protein kinase-like domain superfamily::16	IPR004119::Ecdysteroid kinase-like::9	IPR002575::Aminoglycoside phosphotransferase::6	IPR012877::Uncharacterised oxidoreductase Dhs-27::1	IPR015897::CHK kinase-like::1	NA	NA	NA	NA	NA
mcl_9014	124	186	1	0.5	1	0	0	0	0	0.667	0	0	0	0.125	0	0	0	0.143	0	0	0	0	0	0	IPR007657::Glycosyltransferase 61::25	IPR002913::START domain::3	IPR023393::START-like domain superfamily::3	IPR003859::Beta-1;4-galactosyltransferase::1	IPR029044::Nucleotide-diphospho-sugar transferases::1	IPR027791::Galactosyltransferase; C-terminal::1	IPR039477::ILEI/PANDER domain::1	IPR027995::Galactosyltransferase; N-terminal::1	NA	NA
mcl_9457	124	186	1	0.5	1	0	1	0	0	1	0	0.143	1	0	0	0	0	0.071	0	0	0	0	0	0	IPR002719::Retinoblastoma-associated protein; B-box::16	IPR036915::Cyclin-like superfamily::16	IPR002720::Retinoblastoma-associated protein; A-box::16	IPR028309::Retinoblastoma protein family::16	IPR024599::Retinoblastoma-associated protein; N-terminal::13	IPR013763::Cyclin-like::6	IPR015030::Retinoblastoma-associated protein; C-terminal::5	IPR028310::Retinoblastoma-like protein 1::3	IPR028308::Retinoblastoma-like protein 2::1	NA
mcl_9932	124	186	1	0.5	1	0	1	0.5	0	0.5	0	0	1	0.25	1	0	0.083	0.643	0	0	0	0	0	0	IPR040415::SET domain-containing protein 9::27	IPR001214::SET domain::1	NA	NA	NA	NA	NA	NA	NA	NA
mcl_10212	125	186	0	1	1	1	0	0	0.5	0.667	0	0	0	0	0	0	0.083	0.143	0	0	0	0	0	0	IPR001452::SH3 domain::12	IPR036028::SH3-like domain superfamily::12	IPR028457::ABI family::10	IPR012849::Abl-interactor; homeo-domain homologous domain::6	IPR000727::Target SNARE coiled-coil homology domain::3	IPR036993::ABL interactor 2::3	IPR035725::Abl Interactor 1; SH3 domain::1	IPR028456::Abl interactor 1::1	IPR028455::ABI gene family member 3::1	IPR035726::Abl interactor 2; SH3 domain::1
mcl_10422	125	186	0	0.5	0	1	0	0	0	0.5	0	0.143	0	0.75	0	0	0.333	0.571	0	0	0	0	0	0	IPR029327::HAUS augmin-like complex subunit 4::25	IPR026214::HAUS augmin-like complex subunit 4; metazoa::3	NA	NA	NA	NA	NA	NA	NA	NA
mcl_10710	125	186	0	0.5	0	0	0	0	0	0.167	0	0	0	0.5	0	0	0	0.857	0	0	0	0	0	0	IPR031559::Serine/threonine-protein kinase SMG1::19	IPR011009::Protein kinase-like domain superfamily::18	IPR036940::Phosphatidylinositol 3-/4-kinase; catalytic domain superfamily::18	IPR018936::Phosphatidylinositol 3/4-kinase; conserved site::18	IPR000403::Phosphatidylinositol 3-/4-kinase; catalytic domain::18	IPR039414::SMG1; PIKK catalytic domain::16	IPR016024::Armadillo-type fold::15	IPR003152::FATC domain::14	IPR014009::PIK-related kinase::13	IPR011990::Tetratricopeptide-like helical domain superfamily::2
mcl_10809	125	186	0	0.5	0	0	0	0	0	0	0	0	0	0.875	0	0	0.333	0.714	0	0	0	0	0	0	IPR035203::Cell division control protein 24; OB domain 3::22	IPR012340::Nucleic acid-binding; OB-fold::16	IPR035201::Cell division control protein 24; OB domain 1::15	IPR035200::Cell division control protein 24; OB domain 2::14	NA	NA	NA	NA	NA	NA
mcl_12344	125	186	0	0.5	0	0	0	0	0	0.833	0	0	0	0	0	0	0.083	0.071	0	0	0	0	0	0	IPR003613::U box domain::9	IPR013083::Zinc finger; RING/FYVE/PHD-type::9	IPR039847::RING finger protein 37::9	IPR039925::RNF37; RING-Ubox::6	IPR001841::Zinc finger; RING-type::4	IPR017907::Zinc finger; RING-type; conserved site::3	NA	NA	NA	NA
mcl_12955	125	186	0	0.5	0	0	0	0	0	0	0	0	0	0	0	0	0	0.714	0	0	0	0	0	0	NA	NA	NA	NA	NA	NA	NA	NA	NA	NA
mcl_13256	125	186	0	1	1	1	1	0	0.5	0.167	0	0.143	0	0.375	0	0	0	0.143	0	0	0	0	0	0	IPR014825::DNA alkylation repair enzyme::15	IPR016024::Armadillo-type fold::12	NA	NA	NA	NA	NA	NA	NA	NA
mcl_14025	125	186	0	0.5	1	0	0	0	0	0.333	0	0	0	0.125	0	0	0.083	0.714	0	0	0	0	0	0	IPR020993::Centromere protein Cenp-K::16	NA	NA	NA	NA	NA	NA	NA	NA	NA
mcl_14088	125	186	0	0.5	0	0	0	0	0	0	0	0	0	0.375	0	0	0	0.714	0	0	0	0	0	0	IPR019355::Cell cycle regulator Mat89Bb::8	NA	NA	NA	NA	NA	NA	NA	NA	NA
mcl_14295	125	186	0	0.5	0	1	0	0	0	0.667	0	0	0	0.125	0	0	0.083	0.857	0	0	0	0	0	0	IPR019320::BLOC-1-related complex subunit 8::20	IPR013087::Zinc finger C2H2-type::1	NA	NA	NA	NA	NA	NA	NA	NA
mcl_14756	125	186	0	1	0	1	0	0	0	0.667	0	0	0	0.125	0	0	0.167	0.857	0	0	0	0	0	0	IPR040024::Protein phosphatase 1 regulatory subunit 21::26	IPR019343::Uncharacterised domain KLRAQ/TTKRSYEDQ; N-terminal::23	IPR019348::Uncharacterised domain KLRAQ/TTKRSYEDQ; C-terminal::20	NA	NA	NA	NA	NA	NA	NA
mcl_15251	125	186	0	0.5	0	1	0	0	0	0	0	0	0	0.875	0	0	0	0.071	0	0	0	0	0	0	IPR013083::Zinc finger; RING/FYVE/PHD-type::10	IPR001841::Zinc finger; RING-type::10	IPR039043::Zinc finger protein-like 1::8	NA	NA	NA	NA	NA	NA	NA
mcl_1786	125	186	0	1	1	1	1	1	1	1	0	0.286	0	0.125	1	0	0	0.357	0	0	0	0	0	0	IPR036259::MFS transporter superfamily::145	IPR011701::Major facilitator superfamily::139	IPR020846::Major facilitator superfamily domain::128	IPR000849::Sugar phosphate transporter::26	IPR005829::Sugar transporter; conserved site::4	IPR004745::Na-dependent inorganic phosphate cotransporter::3	IPR021159::Glycerate/sugar phosphate transporter; conserved site::2	IPR036397::Ribonuclease H superfamily::1	IPR012337::Ribonuclease H-like superfamily::1	NA
mcl_259	125	186	0	0.5	0	1	1	1	0.5	1	0	0.429	0	0.875	1	0	0.083	0.786	0	0	0	0	0	0	IPR017978::GPCR family 3; C-terminal::439	IPR028082::Periplasmic binding protein-like I::436	IPR001828::Receptor; ligand binding region::388	IPR002455::GPCR family 3; GABA-B receptor::291	IPR000337::GPCR; family 3::250	IPR038550::GPCR; family 3; nine cysteines domain superfamily::100	IPR011500::GPCR; family 3; nine cysteines domain::52	IPR017979::GPCR; family 3; conserved site::25	IPR003760::ABC transporter substrate-binding protein PnrA-like::23	IPR000068::GPCR; family 3; extracellular calcium-sensing receptor-related::21
mcl_26362	125	186	0	0.5	0	0	0	0	0	0	0	0	0	0	0	0	0.167	0.714	0	0	0	0	0	0	IPR018464::Centromere protein O::13	NA	NA	NA	NA	NA	NA	NA	NA	NA
mcl_2711	125	186	0	1	1	0	1	0.5	1	1	0	1	1	0.25	0	0	0	0.786	0	0	0	0	0	0	IPR036259::MFS transporter superfamily::128	IPR024989::Major facilitator superfamily associated domain::119	IPR020846::Major facilitator superfamily domain::44	IPR036047::F-box-like domain superfamily::1	IPR032675::Leucine-rich repeat domain superfamily::1	IPR001810::F-box domain::1	IPR005013::Dolichyl-diphosphooligosaccharide--protein glycosyltransferase 48kDa subunit::1	NA	NA	NA
mcl_3247	125	186	0	1	1	1	1	1	0	1	1	1	1	0	0	0	0.667	1	0	0	0	0	0	0	IPR001666::Phosphatidylinositol transfer protein::83	IPR023393::START-like domain superfamily::83	IPR004177::DDHD domain::8	IPR031315::LNS2/PITP::8	IPR036412::HAD-like superfamily::7	IPR023214::HAD superfamily::1	NA	NA	NA	NA
mcl_3278	125	186	0	1	1	1	1	0	0.5	0.833	1	0.429	1	0.875	0	1	0.667	0.929	0	0	0	0	0	0	IPR027417::P-loop containing nucleoside triphosphate hydrolase::70	IPR030381::Dynamin-type guanine nucleotide-binding (G) domain::66	IPR040990::Domain of unknown function DUF5600::65	IPR031692::EH domain-containing protein; N-terminal::64	IPR022812::Dynamin superfamily::62	IPR000261::EH domain::57	IPR011992::EF-hand domain pair::57	IPR002048::EF-hand domain::49	IPR018247::EF-Hand 1; calcium-binding site::30	IPR029945::EH domain-containing protein 2::17
mcl_3323	125	186	0	1	1	1	1	1	1	1	1	0	0	0.25	0	0	0.167	0.571	0	0	0	0	0	0	IPR016064::NAD kinase/diacylglycerol kinase-like domain superfamily::82	IPR037607::Diacylglycerol kinase::82	IPR000756::Diacylglycerol kinase; accessory domain::81	IPR001206::Diacylglycerol kinase; catalytic domain::77	IPR017438::Inorganic polyphosphate/ATP-NAD kinase; N-terminal::74	IPR002219::Protein kinase C-like; phorbol ester/diacylglycerol-binding domain::43	IPR002048::EF-hand domain::11	IPR011992::EF-hand domain pair::11	IPR018247::EF-Hand 1; calcium-binding site::10	IPR001849::Pleckstrin homology domain::9
mcl_3331	125	186	0	0.5	1	1	1	1	1	1	1	0.143	0	0.5	0.5	1	0.75	1	0	0	0	0	0	0	IPR000058::Zinc finger; AN1-type::69	IPR035896::AN1-like Zinc finger::69	IPR002653::Zinc finger; A20-type::49	NA	NA	NA	NA	NA	NA	NA
mcl_3550	125	186	0	1	1	1	0	1	1	1	1	0.143	1	1	1	1	0.833	0.929	0	0	0	0	0	0	IPR009828::CYRIA/CYRIB ; Rac1 binding domain::70	IPR039789::CYFIP-related Rac1 interactor::70	IPR016024::Armadillo-type fold::4	IPR002156::Ribonuclease H domain::1	IPR036397::Ribonuclease H superfamily::1	IPR012337::Ribonuclease H-like superfamily::1	IPR018466::Kre9/Knh1 family::1	NA	NA	NA
mcl_3725	125	186	0	1	1	1	1	1	1	1	1	0.143	1	1	1	0	0.167	0.857	0	0	0	0	0	0	IPR001108::Peptidase A22A; presenilin::58	IPR042524::Presenilin; C-terminal::54	IPR006639::Presenilin/signal peptide peptidase::53	IPR002893::Zinc finger; MYND-type::17	IPR001493::Peptidase A22A; presenilin 2::1	IPR002031::Peptidase A22A; presenilin 1::1	IPR006212::Furin-like repeat::1	NA	NA	NA
mcl_3995	125	186	0	0.5	0	1	1	1	0	1	0	0.143	1	0.5	0.5	1	0.5	0.714	0	0	0	0	0	0	IPR008928::Six-hairpin glycosidase superfamily::55	IPR008734::Phosphorylase kinase alpha/beta subunit::55	IPR011613::GH15-like domain::55	IPR012341::Six-hairpin glycosidase-like superfamily::46	IPR039477::ILEI/PANDER domain::24	IPR013881::Pre-mRNA-splicing factor 3::1	NA	NA	NA	NA
mcl_4153	125	186	0	0.5	1	1	1	1	1	1	1	0	1	0.75	0	0	0.5	1	0	0	0	0	0	0	IPR026147::Rab3 GTPase-activating protein catalytic subunit::54	IPR043128::Reverse transcriptase/Diguanylate cyclase domain::1	IPR043502::DNA/RNA polymerase superfamily::1	IPR036875::Zinc finger; CCHC-type superfamily::1	IPR001878::Zinc finger; CCHC-type::1	NA	NA	NA	NA	NA
mcl_4217	125	186	0	0.5	1	1	1	1	1	0.833	0	0	0	0.125	0	0	0.75	0.786	0	0	0	0	0	0	IPR025202::Phospholipase D-like domain::51	IPR001736::Phospholipase D/Transphosphatidylase::49	IPR000571::Zinc finger; CCCH-type::3	IPR004088::K Homology domain; type 1::3	IPR036612::K Homology domain; type 1 superfamily::3	IPR004087::K Homology domain::2	IPR036855::Zinc finger; CCCH-type superfamily::1	NA	NA	NA
mcl_4249	125	186	0	0.5	1	1	1	1	1	1	1	0.429	1	0.875	1	0	0.417	0.643	0	0	0	0	0	0	IPR032816::SNARE associated Golgi protein::19	IPR003034::SAP domain::6	IPR036361::SAP domain superfamily::6	IPR008929::Chondroitin AC/alginate lyase::1	IPR008397::Alginate lyase domain::1	NA	NA	NA	NA	NA
mcl_4329	125	186	0	1	1	1	1	1	1	1	0	0.143	1	1	1	0	0.083	0.714	0	0	0	0	0	0	IPR008710::Nicastrin::44	IPR041084::Nicastrin; small lobe::40	IPR026720::Cilia- and flagella-associated protein 91::1	IPR032840::CFAP91 domain::1	NA	NA	NA	NA	NA	NA
mcl_4415	125	186	0	1	1	1	1	1	0	1	1	0.143	0	0.75	0	0	0.833	1	0	0	0	0	0	0	IPR013907::Sds3-like::82	NA	NA	NA	NA	NA	NA	NA	NA	NA
mcl_4422	125	186	0	0.5	1	0	0	0.5	1	0.833	0	0.286	1	0.625	0.5	0	0.917	0.929	0	0	0	0	0	0	IPR012388::CDK5 and ABL1 enzyme substrate 1/2::52	IPR036915::Cyclin-like superfamily::48	IPR006671::Cyclin; N-terminal::43	IPR013763::Cyclin-like::33	NA	NA	NA	NA	NA	NA
mcl_4486	125	186	0	1	1	1	1	1	1	1	1	0	1	0.75	1	0	0.167	0.786	0	0	0	0	0	0	IPR009294::Gamma-secretase subunit Aph-1::43	NA	NA	NA	NA	NA	NA	NA	NA	NA
mcl_4500	125	186	0	0.5	0	0	0	0.5	0.5	0.833	1	0.143	0	0	0	0	0	0.143	0	0	0	0	0	0	IPR027350::Glycosyltransferase family 23 (GT23) domain::45	IPR036028::SH3-like domain superfamily::14	IPR035653::Alpha-(1;6)-fucosyltransferase; SH3 domain::12	IPR001452::SH3 domain::10	IPR015827::Alpha-(1;6)-fucosyltransferase::5	IPR019378::GDP-fucose protein O-fucosyltransferase::1	NA	NA	NA	NA
mcl_4520	125	186	0	1	1	1	1	1	0.5	0.833	0	0.143	0	0	0.5	0	0.583	1	0	0	0	0	0	0	IPR027417::P-loop containing nucleoside triphosphate hydrolase::36	IPR006073::GTP binding domain::35	IPR015946::K homology domain-like; alpha/beta::33	IPR005225::Small GTP-binding protein domain::32	IPR009019::K homology domain superfamily; prokaryotic type::31	IPR030388::Era-type guanine nucleotide-binding (G) domain::29	IPR004044::K Homology domain; type 2::24	IPR005662::GTP-binding protein Era::23	NA	NA
mcl_4569	125	186	0	1	1	1	1	0	0.5	0.833	0	0.143	1	0.125	1	1	0.25	0.786	0	0	0	0	0	0	IPR026508::Transmembrane protein 164::47	NA	NA	NA	NA	NA	NA	NA	NA	NA
mcl_4570	125	186	0	1	1	1	1	0	1	1	0	0.143	1	0.875	0	0	0.167	0.143	0	0	0	0	0	0	IPR021832::Ankyrin repeat domain-containing protein 13::70	IPR036770::Ankyrin repeat-containing domain superfamily::66	IPR020683::Ankyrin repeat-containing domain::64	IPR002110::Ankyrin repeat::61	IPR003903::Ubiquitin interacting motif::10	NA	NA	NA	NA	NA
mcl_4627	125	186	0	1	1	1	1	1	1	0.833	0	0.143	1	0.375	1	0	0.75	0.429	0	0	0	0	0	0	IPR005129::SIMIBI class G3E GTPase; ArgK/MeaB::43	IPR027417::P-loop containing nucleoside triphosphate hydrolase::43	IPR003593::AAA+ ATPase domain::9	IPR011701::Major facilitator superfamily::1	IPR036440::Peptidase C15; pyroglutamyl peptidase I-like superfamily::1	IPR005829::Sugar transporter; conserved site::1	IPR016125::Peptidase C15; pyroglutamyl peptidase I-like::1	IPR000816::Peptidase C15; pyroglutamyl peptidase I::1	IPR020846::Major facilitator superfamily domain::1	IPR036259::MFS transporter superfamily::1
mcl_4632	125	186	0	1	1	1	0	0	1	0.667	1	0.143	1	0.25	1	0	0.167	0.5	0	0	0	0	0	0	IPR040464::Inositol 1;3;4-trisphosphate 5/6-kinase; ATP-grasp domain::29	IPR008656::Inositol-tetrakisphosphate 1-kinase::28	IPR041429::Inositol-tetrakisphosphate 1-kinase; N-terminal::20	IPR011761::ATP-grasp fold::5	NA	NA	NA	NA	NA	NA
mcl_4742	125	186	0	1	1	1	0	1	0.5	1	0	0	0	0.25	0	0	0.583	0.857	0	0	0	0	0	0	IPR010405::Cofactor of BRCA1::38	NA	NA	NA	NA	NA	NA	NA	NA	NA
mcl_4783	125	186	0	1	1	1	1	1	1	0.833	1	0.286	1	0.25	1	0	0.667	0.429	0	0	0	0	0	0	IPR029068::Glyoxalase/Bleomycin resistance protein/Dihydroxybiphenyl dioxygenase::42	IPR037523::Vicinal oxygen chelate (VOC) domain::41	IPR017515::Methylmalonyl-CoA epimerase::40	IPR001806::Small GTPase::1	IPR027417::P-loop containing nucleoside triphosphate hydrolase::1	IPR005225::Small GTP-binding protein domain::1	NA	NA	NA	NA
mcl_4819	125	186	0	1	1	1	0	1	1	0.833	1	0	0	0.625	0	0	0.5	0.929	0	0	0	0	0	0	IPR019370::E2F-associated phosphoprotein::42	NA	NA	NA	NA	NA	NA	NA	NA	NA
mcl_4851	125	186	0	1	1	1	1	1	0.5	0.667	1	0	1	0.375	0.5	0	0.75	0.786	0	0	0	0	0	0	IPR019362::Methylmalonic aciduria and homocystinuria type D protein::41	NA	NA	NA	NA	NA	NA	NA	NA	NA
mcl_4853	125	186	0	1	1	1	0	0.5	0	1	1	0	0	0.625	0	0	0	0.143	0	0	0	0	0	0	IPR008209::Phosphoenolpyruvate carboxykinase; GTP-utilising::40	IPR008210::Phosphoenolpyruvate carboxykinase; N-terminal::40	IPR035078::Phosphoenolpyruvate carboxykinase; GTP-utilising; N-terminal::40	IPR013035::Phosphoenolpyruvate carboxykinase; C-terminal::39	IPR035077::Phosphoenolpyruvate carboxykinase; C-terminal P-loop domain::39	IPR018091::Phosphoenolpyruvate carboxykinase; GTP-utilising; conserved site::38	NA	NA	NA	NA
mcl_5051	125	186	0	0.5	1	1	1	0.5	0.5	0.667	1	0	0	0.75	1	0	0.25	0.929	0	0	0	0	0	0	IPR019379::Gamma-secretase aspartyl protease complex; presenilin enhancer-2 subunit::37	NA	NA	NA	NA	NA	NA	NA	NA	NA
mcl_5057	125	186	0	0.5	1	1	1	1	0	0	0	0	0	0.875	0	0	0.75	1	0	0	0	0	0	0	IPR009057::Homeobox-like domain superfamily::34	IPR017877::Myb-like domain::21	IPR001005::SANT/Myb domain::16	IPR019787::Zinc finger; PHD-finger::3	IPR013083::Zinc finger; RING/FYVE/PHD-type::3	IPR001965::Zinc finger; PHD-type::3	IPR019786::Zinc finger; PHD-type; conserved site::3	IPR011011::Zinc finger; FYVE/PHD-type::3	NA	NA
mcl_5076	125	186	0	0.5	0	1	0	1	0.5	1	0	0	0	1	0.5	1	0.5	0.929	0	0	0	0	0	0	IPR012916::RED-like; N-terminal::41	IPR039896::Protein Red-like::41	IPR012492::Protein RED; C-terminal::32	IPR000719::Protein kinase domain::1	IPR011009::Protein kinase-like domain superfamily::1	IPR008271::Serine/threonine-protein kinase; active site::1	IPR030509::Casein kinase I::1	NA	NA	NA
mcl_5213	125	186	0	1	0	1	1	0	0	0	0	0	0	0.875	1	1	0.417	1	0	0	0	0	0	0	IPR037485::Peroxisome biogenesis protein 22::39	NA	NA	NA	NA	NA	NA	NA	NA	NA
mcl_5217	125	186	0	0.5	0	1	1	1	0.5	1	0	0	1	1	0.5	0	0.667	0.929	0	0	0	0	0	0	IPR037518::MPN domain::69	IPR000555::JAB1/MPN/MOV34 metalloenzyme domain::68	IPR033497::Histone H2A deubiquitinase MYSM1::62	IPR009057::Homeobox-like domain superfamily::56	IPR001005::SANT/Myb domain::47	IPR017930::Myb domain::40	IPR007526::SWIRM domain::33	IPR006447::Myb domain; plants::8	IPR040843::Restriction enzyme adenine methylase associated::6	IPR036388::Winged helix-like DNA-binding domain superfamily::3
mcl_5232	125	186	0	1	1	1	0	0.5	0	0.833	0	0	0	0.5	0	0	0.5	1	0	0	0	0	0	0	IPR024135::Ragulator complex protein LAMTOR5::34	IPR004942::Roadblock/LAMTOR2 domain::1	NA	NA	NA	NA	NA	NA	NA	NA
mcl_5317	125	186	0	0.5	0	1	1	1	0	1	0	0	0	0.375	1	0	0.417	0.857	0	0	0	0	0	0	IPR030482::p53 and DNA damage-regulated protein 1::25	IPR002777::Prefoldin beta-like::14	IPR009053::Prefoldin::7	NA	NA	NA	NA	NA	NA	NA
mcl_5350	125	186	0	1	0	1	1	1	0	0	0	0.286	0	1	1	1	0.5	1	0	0	0	0	0	0	IPR039725::Coiled-coil and C2 domain-containing protein 1::39	IPR035892::C2 domain superfamily::23	IPR006608::Domain of unknown function DM14::22	IPR000008::C2 domain::16	IPR015940::Ubiquitin-associated domain::7	IPR009060::UBA-like superfamily::7	NA	NA	NA	NA
mcl_5395	125	186	0	0.5	0	1	1	1	0	0.833	1	0	0	0	1	0	0.333	0.857	0	0	0	0	0	0	IPR039169::Protein Abitram::29	IPR011053::Single hybrid motif::24	IPR033753::Glycine cleavage system H-protein/Simiate::12	NA	NA	NA	NA	NA	NA	NA
mcl_5400	125	186	0	0.5	1	1	0	0	0.5	1	1	0.286	0	0.75	0	0	0.417	0.929	0	0	0	0	0	0	IPR012340::Nucleic acid-binding; OB-fold::39	IPR004365::OB-fold nucleic acid binding domain; AA-tRNA synthetase-type::2	NA	NA	NA	NA	NA	NA	NA	NA
mcl_5490	125	186	0	1	1	1	0	0	0	1	0	0	0	0.875	0	0	0.333	0.929	0	0	0	0	0	0	IPR029321::Integrator complex subunit 2::46	IPR026236::Integrator complex subunit 2; metazoa::12	IPR016024::Armadillo-type fold::3	NA	NA	NA	NA	NA	NA	NA
mcl_5571	125	186	0	1	1	1	1	0.5	1	0.667	0	0	0	0	0.5	0	0.167	0.643	0	0	0	0	0	0	IPR009637::Transmembrane protein GPR107/GPR108-like::25	NA	NA	NA	NA	NA	NA	NA	NA	NA
mcl_5633	125	186	0	1	0	0	1	1	1	0.833	1	0.143	1	0.75	0	0	0.583	0.357	0	0	0	0	0	0	IPR004182::GRAM domain::37	IPR011993::PH-like domain superfamily::37	IPR035969::Rab-GTPase-TBC domain superfamily::34	IPR000195::Rab-GTPase-TBC domain::34	IPR011992::EF-hand domain pair::17	IPR002048::EF-hand domain::14	IPR018247::EF-Hand 1; calcium-binding site::7	IPR036017::TCB1D9/TCB1D9B; PH-GRAM domain 2::6	IPR036014::TCB1D9/TCB1D9B; PH-GRAM domain 1::5	IPR036015::TBC1D8B; PH-GRAM domain 2::1
mcl_5673	125	186	0	0.5	0	1	1	1	1	1	0	0	1	0.875	0	0	0.25	0.929	0	0	0	0	0	0	IPR019311::Protein of unknown function DUF2362::44	IPR009060::UBA-like superfamily::26	IPR015940::Ubiquitin-associated domain::26	IPR043472::Macro domain-like::4	IPR003892::Ubiquitin system component CUE::1	NA	NA	NA	NA	NA
mcl_5747	125	186	0	0.5	0	1	0	1	0	0	0	0.143	0	0.75	1	0	0.333	0.714	0	0	0	0	0	0	IPR029071::Ubiquitin-like domain superfamily::20	IPR000626::Ubiquitin-like domain::8	NA	NA	NA	NA	NA	NA	NA	NA
mcl_5777	125	186	0	1	0	0	0	0	0	0.333	1	0	0	0	0	0	0	0.857	0	0	0	0	0	0	IPR007709::N-formylglutamate amidohydrolase::1	NA	NA	NA	NA	NA	NA	NA	NA	NA
mcl_5962	125	186	0	1	1	1	0	0	0	0.667	0	0.429	0	0.5	0	0	0.5	1	0	0	0	0	0	0	IPR019188::Small nuclear RNA activating complex (SNAPc); subunit SNAP43::35	NA	NA	NA	NA	NA	NA	NA	NA	NA
mcl_601	125	186	0	1	1	0	1	0	0	0	0	0.429	0	0.625	1	0	1	0.286	0	0	0	0	0	0	IPR035940::CAP superfamily::218	IPR014044::CAP domain::209	IPR005089::Carbohydrate-binding module family 19::1	IPR001781::Zinc finger; LIM-type::1	NA	NA	NA	NA	NA	NA
mcl_6239	125	186	0	0.5	0	0	0	1	0	0.333	0	0	0	0.75	0	0	0.417	0.571	0	0	0	0	0	0	IPR036322::WD40-repeat-containing domain superfamily::19	NA	NA	NA	NA	NA	NA	NA	NA	NA
mcl_6240	125	186	0	0.5	0	1	0	1	0.5	1	0	0.286	0	0.875	0	0	0.5	0.5	0	0	0	0	0	0	IPR019138::De-etiolated protein 1; Det1::37	NA	NA	NA	NA	NA	NA	NA	NA	NA
mcl_6289	125	186	0	0.5	0	1	0	0	0	0.5	0	0	0	0.25	0	0	0.417	0.714	0	0	0	0	0	0	IPR018616::Protein GUCD1::23	NA	NA	NA	NA	NA	NA	NA	NA	NA
mcl_6355	125	186	0	0.5	1	1	1	0.5	0.5	1	1	0	0	0.375	0	0	0	0.643	0	0	0	0	0	0	IPR029063::S-adenosyl-L-methionine-dependent methyltransferase::28	IPR026170::N-lysine methyltransferase FAM173A/B::28	IPR025789::Histone-lysine N-methyltransferase DOT1 domain::5	IPR025714::Methyltransferase domain::3	IPR041698::Methyltransferase domain 25::2	IPR007848::Methyltransferase small domain::1	IPR001810::F-box domain::1	IPR036047::F-box-like domain superfamily::1	IPR015943::WD40/YVTN repeat-like-containing domain superfamily::1	IPR036322::WD40-repeat-containing domain superfamily::1
mcl_6385	125	186	0	0.5	0	1	0	0	0	0.667	1	0.143	0	0.625	0	0	0.083	0.857	0	0	0	0	0	0	IPR042462::Armadillo repeat-containing protein 7::25	IPR016024::Armadillo-type fold::23	IPR011989::Armadillo-like helical::20	IPR000225::Armadillo::5	IPR006911::Armadillo repeat-containing domain::2	NA	NA	NA	NA	NA
mcl_6469	125	186	0	0.5	1	0	1	1	0	1	1	0.143	1	1	0	0	0.833	0.429	0	0	0	0	0	0	IPR019141::Protein of unknown function DUF2045::39	NA	NA	NA	NA	NA	NA	NA	NA	NA
mcl_6714	125	186	0	1	0	0	0	1	0.5	0.167	0	0	0	0.875	0	0	0.25	0.643	0	0	0	0	0	0	IPR029146::CST complex subunit Ten1; animal and plant type::24	NA	NA	NA	NA	NA	NA	NA	NA	NA
mcl_6760	125	186	0	0.5	0	0	0	0	0	1	0	0	0	0.625	0	1	0.333	0.714	0	0	0	0	0	0	IPR040610::SNRNP25; ubiquitin-like domain::23	IPR029071::Ubiquitin-like domain superfamily::20	IPR039690::U11/U12 small nuclear ribonucleoprotein 25kDa protein::20	IPR000626::Ubiquitin-like domain::2	NA	NA	NA	NA	NA	NA
mcl_6798	125	186	0	0.5	0	1	0	1	0	0.667	0	0	1	0.75	1	0	0	0.714	0	0	0	0	0	0	IPR015943::WD40/YVTN repeat-like-containing domain superfamily::32	IPR036322::WD40-repeat-containing domain superfamily::31	IPR001680::WD40 repeat::30	IPR017986::WD40-repeat-containing domain::29	IPR019775::WD40 repeat; conserved site::17	IPR011044::Quinoprotein amine dehydrogenase; beta chain-like::2	NA	NA	NA	NA
mcl_6906	125	186	0	1	0	1	1	0.5	0	0.833	0	0	0	0	1	0	0.083	0.929	0	0	0	0	0	0	IPR029982::Kaptin::31	IPR036322::WD40-repeat-containing domain superfamily::9	NA	NA	NA	NA	NA	NA	NA	NA
mcl_7007	125	186	0	0.5	0	0	1	1	1	0	1	0	0	0.375	0	0	0	0.786	0	0	0	0	0	0	IPR029044::Nucleotide-diphospho-sugar transferases::32	IPR005835::Nucleotidyl transferase domain::23	IPR020568::Ribosomal protein S5 domain 2-type fold::18	IPR036554::GHMP kinase; C-terminal domain superfamily::17	IPR006204::GHMP kinase N-terminal domain::17	IPR014721::Ribosomal protein S5 domain 2-type fold; subgroup::6	IPR013750::GHMP kinase; C-terminal domain::3	IPR025877::MobA-like NTP transferase::1	IPR007307::Low temperature viability protein Ltv1::1	IPR015168::SsuA/THI5-like::1
mcl_7153	125	186	0	0.5	1	0	0	0.5	1	0.833	0	0	0	0	0	0	0	0.143	0	0	0	0	0	0	IPR039396::Deltex; C-terminal::23	IPR039399::Deltex; C-terminal domain superfamily::23	IPR039398::Deltex family::23	IPR001841::Zinc finger; RING-type::22	IPR013083::Zinc finger; RING/FYVE/PHD-type::20	IPR004170::WWE domain::10	IPR037197::WWE domain superfamily::10	IPR018123::WWE domain; subgroup::8	IPR018957::Zinc finger; C3HC4 RING-type::5	IPR012317::Poly(ADP-ribose) polymerase; catalytic domain::2
mcl_7154	125	186	0	0.5	1	0	0	0	0	0	0	0	0	0.375	1	0	0.083	0.929	0	0	0	0	0	0	IPR036249::Thioredoxin-like superfamily::1	NA	NA	NA	NA	NA	NA	NA	NA	NA
mcl_7378	125	186	0	0.5	0	0	0	1	0	0.667	0	0	0	0.375	0	0	0	0.786	0	0	0	0	0	0	IPR009422::Gemin6::19	IPR010920::LSM domain superfamily::1	NA	NA	NA	NA	NA	NA	NA	NA
mcl_7397	125	186	0	1	0	0	0	0	0	0	0	0	1	0.75	0	0	0.333	0.286	0	0	0	0	0	0	IPR029057::Phosphoribosyltransferase-like::22	IPR000836::Phosphoribosyltransferase domain::20	NA	NA	NA	NA	NA	NA	NA	NA
mcl_7401	125	186	0	0.5	0	1	1	0	0.5	0.667	0	0.286	1	0.875	0	0	0.083	0.143	0	0	0	0	0	0	IPR007707::Transforming acidic coiled-coil-containing protein; C-terminal::27	IPR039915::TACC family::24	NA	NA	NA	NA	NA	NA	NA	NA
mcl_7413	125	186	0	0.5	0	0	0	0	0	0	0	0	0	0.625	0	0	0.333	1	0	0	0	0	0	0	IPR019680::Mediator complex; subunit Med1::25	IPR000718::Peptidase M13::1	NA	NA	NA	NA	NA	NA	NA	NA
mcl_7415	125	186	0	0.5	0	1	0	0	0	0.833	0	0.143	0	0.375	0	0	0	0.786	0	0	0	0	0	0	IPR039599::RNA-binding protein 48::21	IPR035979::RNA-binding domain superfamily::16	IPR012677::Nucleotide-binding alpha-beta plait domain superfamily::12	IPR000504::RNA recognition motif domain::10	IPR034264::RBM48; RNA recognition motif::5	NA	NA	NA	NA	NA
mcl_7418	125	186	0	0.5	1	1	1	1	1	0.667	1	0.143	0	0.375	1	0	0	0.071	0	0	0	0	0	0	IPR007732::Cytochrome b558 alpha-subunit::17	IPR013714::Golgi apparatus membrane protein TVP15::2	IPR001202::WW domain::1	IPR036020::WW domain superfamily::1	NA	NA	NA	NA	NA	NA
mcl_7610	125	186	0	1	0	0	0	0	0	0.5	0	0	0	0.625	0	0	0.167	1	0	0	0	0	0	0	IPR018544::KICSTOR complex protein C12orf66-like::27	IPR038060::KICSTOR complex protein C12orf66-like; central domain superfamily::26	NA	NA	NA	NA	NA	NA	NA	NA
mcl_7618	125	186	0	1	0	0	1	0.5	0	0.833	0	0	0	0.125	0	0	0.167	0.214	0	0	0	0	0	0	IPR008075::Lipocalin-interacting membrane receptor::16	IPR006876::LMBR1-like membrane protein::16	NA	NA	NA	NA	NA	NA	NA	NA
mcl_7906	125	186	0	1	1	1	1	1	0	0.667	0	0	0	0.5	1	0	0.167	0.786	0	0	0	0	0	0	IPR031793::Integrin-alpha FG-GAP repeat-containing protein 2::31	IPR036322::WD40-repeat-containing domain superfamily::7	IPR011047::Quinoprotein alcohol dehydrogenase-like superfamily::2	IPR015943::WD40/YVTN repeat-like-containing domain superfamily::1	IPR036770::Ankyrin repeat-containing domain superfamily::1	IPR020683::Ankyrin repeat-containing domain::1	IPR002110::Ankyrin repeat::1	NA	NA	NA
mcl_7924	125	186	0	0.5	1	1	0	0	0.5	0	0	0	0	0.625	0	0	0	0.714	0	0	0	0	0	0	IPR000684::RNA polymerase II; heptapeptide repeat; eukaryotic::2	IPR025574::Nucleoporin FG repeat::1	IPR003903::Ubiquitin interacting motif::1	IPR001650::Helicase; C-terminal::1	IPR014014::RNA helicase; DEAD-box type; Q motif::1	IPR000629::ATP-dependent RNA helicase DEAD-box; conserved site::1	IPR014001::Helicase superfamily 1/2; ATP-binding domain::1	IPR011545::DEAD/DEAH box helicase domain::1	IPR027417::P-loop containing nucleoside triphosphate hydrolase::1	NA
mcl_808	125	186	0	1	1	1	1	1	1	0.833	1	0.143	1	1	1	1	0.417	0.929	0	0	0	0	0	0	IPR000331::Rap GTPase activating protein domain::169	IPR035974::Rap/Ran-GAP superfamily::169	IPR001180::Citron homology (CNH) domain::22	IPR001781::Zinc finger; LIM-type::9	IPR001849::Pleckstrin homology domain::5	IPR027107::Tuberin/Ral GTPase-activating protein subunit alpha::5	IPR001611::Leucine-rich repeat::4	IPR003591::Leucine-rich repeat; typical subtype::4	IPR032675::Leucine-rich repeat domain superfamily::4	IPR011993::PH-like domain superfamily::4
mcl_8081	125	186	0	0.5	0	0	0	1	0	0.833	0	0	0	0.125	0.5	0	0.083	0.786	0	0	0	0	0	0	IPR040050::Zinc finger protein 830::22	IPR036236::Zinc finger C2H2 superfamily::16	IPR003604::Matrin/U1-C-like; C2H2-type zinc finger::10	IPR022755::Zinc finger; double-stranded RNA binding::4	NA	NA	NA	NA	NA	NA
mcl_8128	125	186	0	0.5	0	0	0	0	0	0	0	0	0	0.125	0	0	0.417	0.786	0	0	0	0	0	0	NA	NA	NA	NA	NA	NA	NA	NA	NA	NA
mcl_8613	125	186	0	1	1	1	1	0	0	0.5	1	0	0	0.125	0	0	0	0.357	0	0	0	0	0	0	IPR006694::Fatty acid hydroxylase::25	NA	NA	NA	NA	NA	NA	NA	NA	NA
mcl_8650	125	186	0	1	1	0	0	1	1	0	0	0.143	1	0.5	0	0	0	0.214	0	0	0	0	0	0	IPR036223::Adenylate cyclase-associated CAP; C-terminal superfamily::18	IPR013912::Adenylate cyclase-associated CAP; C-terminal::17	IPR016098::Cyclase-associated protein CAP/septum formation inhibitor MinC; C-terminal::17	IPR004027::SEC-C motif::10	IPR017901::C-CAP/cofactor C-like domain::3	NA	NA	NA	NA	NA
mcl_9497	125	186	0	0.5	0	1	0	0	0	0.333	0	0	0	0.75	0	0	0	0.571	0	0	0	0	0	0	IPR023238::FAM175 family::19	IPR023240::FAM175 family; BRISC complex; Abro1 subunit::1	IPR037518::MPN domain::1	NA	NA	NA	NA	NA	NA	NA
mcl_9758	125	186	0	0.5	1	1	1	0	0.5	1	0	0	0	0.75	1	0	0	0.143	0	0	0	0	0	0	IPR013083::Zinc finger; RING/FYVE/PHD-type::21	IPR001841::Zinc finger; RING-type::20	NA	NA	NA	NA	NA	NA	NA	NA
mcl_10077	127	186	0	0	1	0	1	0	0.5	1	0	0	1	1	1	0	0.167	0.071	0	0	0	0	0	0	IPR035969::Rab-GTPase-TBC domain superfamily::22	IPR000195::Rab-GTPase-TBC domain::21	IPR036322::WD40-repeat-containing domain superfamily::19	IPR015943::WD40/YVTN repeat-like-containing domain superfamily::18	IPR001680::WD40 repeat::16	IPR017986::WD40-repeat-containing domain::14	IPR019775::WD40 repeat; conserved site::11	IPR000719::Protein kinase domain::1	IPR011009::Protein kinase-like domain superfamily::1	NA
mcl_12117	127	186	0	0	1	1	0	1	1	0.833	0	0	0	0.25	0	0	0.25	0.071	0	0	0	0	0	0	IPR039272::CLEC16A/TT9::18	IPR019155::CLEC16A/TT9; N-terminal::17	IPR016024::Armadillo-type fold::3	NA	NA	NA	NA	NA	NA	NA
mcl_2774	127	186	0	0	1	0	0	0	0.5	1	0	0	0	0	0	0	0	0.214	0	0	0	0	0	0	IPR001506::Peptidase M12A::119	IPR024079::Metallopeptidase; catalytic domain superfamily::117	IPR006026::Peptidase; metallopeptidase::106	IPR035914::Spermadhesin; CUB domain superfamily::88	IPR000859::CUB domain::88	IPR034035::Astacin-like metallopeptidase domain::76	IPR003582::ShKT domain::22	IPR000742::EGF-like domain::20	IPR001881::EGF-like calcium-binding domain::15	IPR000152::EGF-type aspartate/asparagine hydroxylation site::14
mcl_4737	127	186	0	0	1	1	0	0	0.5	1	0	0	0	0.25	0	0	0	0.071	0	0	0	0	0	0	IPR008977::PHM/PNGase F domain superfamily::52	IPR024548::Copper type II ascorbate-dependent monooxygenase; C-terminal::50	IPR000323::Copper type II; ascorbate-dependent monooxygenase; N-terminal::48	IPR036939::Copper type II; ascorbate-dependent monooxygenase; N-terminal domain superfamily::48	IPR014784::Copper type II; ascorbate-dependent monooxygenase-like; C-terminal::45	IPR000945::Dopamine beta-hydroxylase-like::38	IPR005018::DOMON domain::36	IPR028460::Tyramine beta-hydroxylase/Dopamine beta-hydroxylase::21	IPR038697::CHD; cytochrome domain superfamily::12	IPR000720::Peptidylglycine alpha-hydroxylating monooxygenase/peptidyl-hydroxyglycine alpha-amidating lyase::11
mcl_5098	127	186	0	0	1	0	1	0	1	0.5	0	0.143	1	0.25	1	0	0.583	0.929	0	0	0	0	0	0	IPR029058::Alpha/Beta hydrolase fold::1	IPR000073::Alpha/beta hydrolase fold-1::1	IPR036691::Endonuclease/exonuclease/phosphatase superfamily::1	NA	NA	NA	NA	NA	NA	NA
mcl_5276	127	186	0	0	1	0	1	0	0.5	1	0	0.143	1	0.375	0	0	0	1	0	0	0	0	0	0	IPR011989::Armadillo-like helical::28	IPR016024::Armadillo-type fold::27	IPR034085::TOG domain::15	IPR008979::Galactose-binding-like domain superfamily::10	IPR021133::HEAT; type 2::2	IPR001943::UVR domain::1	NA	NA	NA	NA
mcl_6633	127	186	0	0	1	1	0	0	1	0.5	0	0.143	1	0.75	1	0	0.167	0.071	0	0	0	0	0	0	IPR019527::RZZ complex; subunit KNTC1/ROD; C-terminal::20	IPR036322::WD40-repeat-containing domain superfamily::10	IPR015943::WD40/YVTN repeat-like-containing domain superfamily::5	IPR011047::Quinoprotein alcohol dehydrogenase-like superfamily::3	IPR019374::Ribosomal protein S22; mitochondrial::2	IPR016024::Armadillo-type fold::1	IPR011044::Quinoprotein amine dehydrogenase; beta chain-like::1	NA	NA	NA
mcl_7370	127	186	0	0	1	0	0	0	1	0.833	0	0.143	1	0.875	1	1	0	0.071	0	0	0	0	0	0	IPR008907::P25-alpha::30	IPR011992::EF-hand domain pair::19	IPR036572::Doublecortin domain superfamily::7	IPR030794::Tubulin polymerisation-promoting protein family member 2::6	IPR003533::Doublecortin domain::3	IPR030795::Tubulin polymerisation-promoting protein family member 3::1	IPR030792::Tubulin polymerisation-promoting protein family member 1::1	NA	NA	NA
mcl_7410	127	186	0	0	1	0	1	0	0	0.333	0	0.143	0	0.25	0.5	0	0.167	0.786	0	0	0	0	0	0	NA	NA	NA	NA	NA	NA	NA	NA	NA	NA
mcl_7861	127	186	0	0	1	1	0	0	0	0.167	1	0	0	0.5	0	0	0	0.786	0	0	0	0	0	0	IPR016024::Armadillo-type fold::24	IPR013083::Zinc finger; RING/FYVE/PHD-type::23	IPR011011::Zinc finger; FYVE/PHD-type::23	IPR000306::FYVE zinc finger::20	IPR017455::Zinc finger; FYVE-related::20	IPR011989::Armadillo-like helical::18	IPR000225::Armadillo::4	IPR039959::Fimbrin/Plastin::1	NA	NA
mcl_8214	127	186	0	0	1	0	0	0	0	0	0	0.286	0	0.25	0.5	0	0.417	0.786	0	0	0	0	0	0	IPR009097::Cyclic phosphodiesterase::1	NA	NA	NA	NA	NA	NA	NA	NA	NA
mcl_8540	127	186	0	0	1	0	1	1	1	0	0	0	0	0.875	0	1	0	0.214	0	0	0	0	0	0	IPR036282::Glutathione S-transferase; C-terminal domain superfamily::16	IPR036249::Thioredoxin-like superfamily::8	IPR004045::Glutathione S-transferase; N-terminal::6	IPR004046::Glutathione S-transferase; C-terminal::2	IPR010987::Glutathione S-transferase; C-terminal-like::1	IPR002995::Surfeit locus 4::1	IPR000595::Cyclic nucleotide-binding domain::1	IPR018490::Cyclic nucleotide-binding-like::1	IPR014710::RmlC-like jelly roll fold::1	IPR018488::Cyclic nucleotide-binding; conserved site::1
mcl_10078	128	186	0	0	0	1	1	0.5	0.5	1	0	0.143	0	0.5	0	0	0.25	0.571	0	0	0	0	0	0	IPR017986::WD40-repeat-containing domain::29	IPR001680::WD40 repeat::29	IPR036427::Bromodomain-like superfamily::29	IPR001487::Bromodomain::28	IPR015943::WD40/YVTN repeat-like-containing domain superfamily::28	IPR036322::WD40-repeat-containing domain superfamily::28	IPR019775::WD40 repeat; conserved site::26	IPR018359::Bromodomain; conserved site::13	IPR020472::G-protein beta WD-40 repeat::6	IPR006594::LIS1 homology motif::1
mcl_10286	128	186	0	0	0	1	1	1	1	1	0	0	0	0.375	0	0	0.083	0.714	0	0	0	0	0	0	IPR041086::YAP binding domain::33	IPR000818::TEA/ATTS domain::29	IPR038096::TEA/ATTS domain superfamily::29	IPR016361::Transcriptional enhancer factor; metazoa::9	IPR027255::Transcriptional enhancer factor TEF-3 (TEAD4)::1	IPR027253::Transcriptional enhancer factor TEF-5 (TEAD3)::1	NA	NA	NA	NA
mcl_10701	128	186	0	0	0	0	0	0	0.5	0.167	0	0	0	0.625	0	0	0	0.929	0	0	0	0	0	0	IPR000237::GRIP domain::18	IPR032023::GCC2; Rab binding domain::2	NA	NA	NA	NA	NA	NA	NA	NA
mcl_11070	128	186	0	0	0	0	0	0	0	0.667	0	0	0	0.875	0	0	0.25	0.571	0	0	0	0	0	0	IPR018780::BLOC-1-related complex subunit 5::21	NA	NA	NA	NA	NA	NA	NA	NA	NA
mcl_11090	128	186	0	0	0	0	1	0.5	0	0	0	0	0	0	0	0	0	0.714	0	0	0	0	0	0	NA	NA	NA	NA	NA	NA	NA	NA	NA	NA
mcl_11138	128	186	0	0	0	1	0	0	0.5	0.833	0	0	0	0	0	0	0	0.714	0	0	0	0	0	0	IPR029651::Ectopic P granules protein 5::18	NA	NA	NA	NA	NA	NA	NA	NA	NA
mcl_11776	128	186	0	0	0	0	0	0	0	0.833	0	0	0	0	0	0	0	0.071	0	0	0	0	0	0	IPR008826::Selenium-binding protein::7	IPR015943::WD40/YVTN repeat-like-containing domain superfamily::3	NA	NA	NA	NA	NA	NA	NA	NA
mcl_12433	128	186	0	0	0	0	0	0	0	0.833	0	0	0	0.75	0	0	0.25	0.071	0	0	0	0	0	0	IPR014939::CDT1 Geminin-binding domain-like::15	IPR032054::DNA replication factor Cdt1; C-terminal::15	IPR036390::Winged helix DNA-binding domain superfamily::15	NA	NA	NA	NA	NA	NA	NA
mcl_13903	128	186	0	0	0	0	0	0	0.5	0.833	0	0	0	0.875	0	0	0	0.429	0	0	0	0	0	0	IPR043560::Zinc finger CCCH-type with G patch domain-containing protein::21	IPR000467::G-patch domain::20	IPR000571::Zinc finger; CCCH-type::11	IPR041367::E3 ligase; CCCH-type zinc finger::2	IPR036855::Zinc finger; CCCH-type superfamily::2	IPR016197::Chromo-like domain superfamily::2	NA	NA	NA	NA
mcl_14103	128	186	0	0	0	0	1	1	0	0	0	0	0	0.125	1	0	0.5	0.714	0	0	0	0	0	0	IPR012533::YcnI-like::29	IPR038507::YcnI-like superfamily::28	NA	NA	NA	NA	NA	NA	NA	NA
mcl_14301	128	186	0	0	0	0	0	0	0	0.833	0	0	0	0.5	0	0	0.083	0.143	0	0	0	0	0	0	IPR024861::Donson::12	IPR038717::Tc1-like transposase; DDE domain::1	NA	NA	NA	NA	NA	NA	NA	NA
mcl_17247	128	186	0	0	0	0	0	0	0.5	0.833	0	0.143	0	0.75	0	1	0	0.071	0	0	0	0	0	0	IPR032675::Leucine-rich repeat domain superfamily::19	IPR001611::Leucine-rich repeat::17	NA	NA	NA	NA	NA	NA	NA	NA
mcl_17810	128	186	0	0	0	0	0	0	0	0.833	0	0.143	0	0	0	0	0	0.143	0	0	0	0	0	0	IPR019135::Polycomb protein; VEFS-Box::9	NA	NA	NA	NA	NA	NA	NA	NA	NA
mcl_19508	128	186	0	0	0	0	0	0	0	0.833	0	0	0	0	0	0	0.083	0.571	0	0	0	0	0	0	IPR037517::Hepatitis delta antigen (HDAg) domain::4	NA	NA	NA	NA	NA	NA	NA	NA	NA
mcl_3267	128	186	0	0	0	0	0	0	0	0.833	0	0	0	0	0	0	0	0.071	0	0	0	0	0	0	IPR001841::Zinc finger; RING-type::119	IPR000315::B-box-type zinc finger::115	IPR013083::Zinc finger; RING/FYVE/PHD-type::115	IPR013320::Concanavalin A-like lectin/glucanase domain superfamily::106	IPR001870::B30.2/SPRY domain::106	IPR043136::B30.2/SPRY domain superfamily::105	IPR017907::Zinc finger; RING-type; conserved site::99	IPR003877::SPRY domain::95	IPR003879::Butyrophylin-like; SPRY domain::94	IPR006574::SPRY-associated::71
mcl_3654	128	186	0	0	0	1	0	1	0	1	0	0.429	0	0.25	0	0	0	0.286	0	0	0	0	0	0	IPR001699::Transcription factor; T-box::73	IPR008967::p53-like transcription factor; DNA-binding::73	IPR036960::T-box superfamily::73	IPR018186::Transcription factor; T-box; conserved site::48	IPR002070::Transcription factor; Brachyury::19	IPR022582::Transcription factor; T-box; region of unknown function::2	IPR032385::T-box transcription factor-associated::2	IPR021101::Optomotor-blind protein; N-terminal::1	NA	NA
mcl_3838	128	186	0	0	0	1	1	0	0	0.667	1	0.286	1	0.75	1	0	0.833	0.929	0	0	0	0	0	0	IPR004843::Calcineurin-like phosphoesterase domain; ApaH type::55	IPR029052::Metallo-dependent phosphatase-like::55	IPR041871::TMEM62; metallophosphatase domain::3	IPR013783::Immunoglobulin-like fold::2	IPR036612::K Homology domain; type 1 superfamily::1	IPR004087::K Homology domain::1	IPR004088::K Homology domain; type 1::1	IPR036322::WD40-repeat-containing domain superfamily::1	IPR001680::WD40 repeat::1	IPR017986::WD40-repeat-containing domain::1
mcl_5000	128	186	0	0	0	0	0	0	0	0.167	0	0	1	0.625	0.5	0	0.833	0.643	0	0	0	0	0	0	IPR030676::Citrate carrier CitT-related::34	IPR001898::Solute carrier family 13::34	NA	NA	NA	NA	NA	NA	NA	NA
mcl_5034	128	186	0	0	0	0	0	0	0	0.5	0	0.143	0	0.625	1	1	0.25	0.786	0	0	0	0	0	0	IPR002861::Reeler domain::41	IPR042307::Reeler domain superfamily::13	IPR029920::Uridine-cytidine kinase 1::1	IPR000764::Uridine kinase-like::1	IPR027417::P-loop containing nucleoside triphosphate hydrolase::1	IPR006083::Phosphoribulokinase/uridine kinase::1	NA	NA	NA	NA
mcl_5222	128	186	0	0	0	0	0	0	0	0.667	0	0	0	0.875	0	1	0.333	0.786	0	0	0	0	0	0	IPR028209::LAMTOR1/MEH1::20	NA	NA	NA	NA	NA	NA	NA	NA	NA
mcl_5545	128	186	0	0	0	1	1	1	0	0	0	0	0	0.625	0	0	0.833	0.714	0	0	0	0	0	0	IPR001005::SANT/Myb domain::22	IPR009057::Homeobox-like domain superfamily::22	IPR017877::Myb-like domain::1	IPR039768::Ribosomal export protein Nmd3::1	NA	NA	NA	NA	NA	NA
mcl_5816	128	186	0	0	0	0	0	0.5	0	0.833	1	0	0	0.875	0	1	0.083	0.786	0	0	0	0	0	0	IPR019147::Suppressor of white apricot; N-terminal domain::30	IPR040397::Suppressor of white apricot::29	NA	NA	NA	NA	NA	NA	NA	NA
mcl_5839	128	186	0	0	0	0	1	1	0	0.333	0	0	1	0.875	1	0	0.25	0.786	0	0	0	0	0	0	IPR016024::Armadillo-type fold::37	IPR011989::Armadillo-like helical::32	IPR043136::B30.2/SPRY domain superfamily::30	IPR013320::Concanavalin A-like lectin/glucanase domain superfamily::29	IPR003877::SPRY domain::28	IPR001870::B30.2/SPRY domain::27	IPR000225::Armadillo::18	IPR013333::Ryanodine receptor::2	IPR004908::ATPase; V1 complex; subunit H::2	IPR001611::Leucine-rich repeat::2
mcl_5984	128	186	0	0	0	0	0	0.5	1	0	0	0	1	0.25	1	1	0.167	0.714	0	0	0	0	0	0	NA	NA	NA	NA	NA	NA	NA	NA	NA	NA
mcl_5989	128	186	0	0	0	0	0	0	0	1	1	0.143	0	0.75	0	0	0	0.857	0	0	0	0	0	0	IPR035979::RNA-binding domain superfamily::25	IPR000504::RNA recognition motif domain::24	IPR012677::Nucleotide-binding alpha-beta plait domain superfamily::24	IPR034147::RBM40; RNA recognition motif 1::4	NA	NA	NA	NA	NA	NA
mcl_6087	128	186	0	0	0	1	0	0.5	0	0.667	1	0	0	0	0.5	0	0.083	0.929	0	0	0	0	0	0	IPR008590::Protein of unknown function DUF872; transmembrane::21	IPR000731::Sterol-sensing domain::2	NA	NA	NA	NA	NA	NA	NA	NA
mcl_6124	128	186	0	0	0	0	1	1	0	0	0	0.143	0	0.625	0	0	0.833	0.571	0	0	0	0	0	0	IPR036291::NAD(P)-binding domain superfamily::1	IPR003781::CoA-binding::1	NA	NA	NA	NA	NA	NA	NA	NA
mcl_6247	128	186	0	0	0	0	0	1	0.5	0.667	0	0	0	0.75	0	0	0.167	0.714	0	0	0	0	0	0	IPR040397::Suppressor of white apricot::25	IPR000061::SWAP/Surp::23	IPR035967::SWAP/Surp superfamily::22	IPR019147::Suppressor of white apricot; N-terminal domain::22	NA	NA	NA	NA	NA	NA
mcl_6715	128	186	0	0	0	0	1	1	1	0.833	0	0.143	1	0.25	0	0	0	0.714	0	0	0	0	0	0	IPR006153::Cation/H+ exchanger::26	IPR038770::Sodium/solute symporter superfamily::26	IPR003929::Calcium-activated potassium channel BK; alpha subunit::1	IPR013099::Potassium channel domain::1	NA	NA	NA	NA	NA	NA
mcl_6735	128	186	0	0	0	1	0	0	0	1	0	0	0	0	0	0	0.833	1	0	0	0	0	0	0	IPR021629::Mediator complex; subunit Med23::31	NA	NA	NA	NA	NA	NA	NA	NA	NA
mcl_6740	128	186	0	0	0	0	0	0	0	0.833	0	0	0	0.5	0	0	0.167	0.857	0	0	0	0	0	0	IPR036236::Zinc finger C2H2 superfamily::22	IPR013085::U1-C; C2H2-type zinc finger::22	IPR000571::Zinc finger; CCCH-type::17	IPR036855::Zinc finger; CCCH-type superfamily::12	IPR003604::Matrin/U1-C-like; C2H2-type zinc finger::9	IPR000690::Matrin/U1-C; C2H2-type zinc finger::7	IPR041367::E3 ligase; CCCH-type zinc finger::1	NA	NA	NA
mcl_6787	128	186	0	0	0	0	1	0	0	0	0	0	0	0.5	0	0	0.667	0.786	0	0	0	0	0	0	IPR029063::S-adenosyl-L-methionine-dependent methyltransferase::25	IPR013083::Zinc finger; RING/FYVE/PHD-type::23	IPR034732::Extended PHD (ePHD) domain::21	IPR001965::Zinc finger; PHD-type::20	IPR019786::Zinc finger; PHD-type; conserved site::19	IPR000679::Zinc finger; GATA-type::11	IPR016197::Chromo-like domain superfamily::9	IPR011011::Zinc finger; FYVE/PHD-type::7	IPR031099::BRCA1-associated::6	IPR043145::Zinc finger; ZZ-type superfamily::4
mcl_6822	128	186	0	0	0	0	0	0	0.5	0.833	0	0.143	1	1	1	1	0	0.071	0	0	0	0	0	0	IPR038558::SAS-6; N-terminal domain superfamily::23	IPR032396::Spindle assembly abnormal protein 6; N-terminal::23	IPR041513::SAS-6 coiled-coil domain::2	IPR000048::IQ motif; EF-hand binding site::1	IPR002347::Short-chain dehydrogenase/reductase SDR::1	IPR027640::Kinesin-like protein::1	IPR001752::Kinesin motor domain::1	IPR027417::P-loop containing nucleoside triphosphate hydrolase::1	IPR036961::Kinesin motor domain superfamily::1	IPR020904::Short-chain dehydrogenase/reductase; conserved site::1
mcl_6872	128	186	0	0	0	0	0	1	0	0	0	0.143	0	0	1	0	0.333	0.857	0	0	0	0	0	0	IPR036922::Rieske [2Fe-2S] iron-sulphur domain superfamily::33	IPR017941::Rieske [2Fe-2S] iron-sulphur domain::32	IPR025256::Domain of unknown function DUF4203::1	IPR040236::Transmembrane protein 198::1	NA	NA	NA	NA	NA	NA
mcl_6947	128	186	0	0	0	1	1	0	0	0	1	0	1	1	1	0	0	0.286	0	0	0	0	0	0	IPR009029::Hydroxymethylglutaryl-CoA reductase; class I/II; substrate-binding domain superfamily::22	IPR002202::Hydroxymethylglutaryl-CoA reductase; class I/II::22	IPR009023::Hydroxymethylglutaryl-CoA reductase; class I/II; NAD/NADP-binding domain superfamily::22	IPR023074::Hydroxymethylglutaryl-CoA reductase; class I/II; catalytic domain superfamily::21	IPR023076::Hydroxymethylglutaryl-CoA reductase; class I/II; conserved site::20	IPR004553::Hydroxymethylglutaryl-CoA reductase; bacterial-type::15	NA	NA	NA	NA
mcl_7695	128	186	0	0	0	0	1	0	0	0.333	0	0	0	0.375	1	0	0.083	0.786	0	0	0	0	0	0	IPR029058::Alpha/Beta hydrolase fold::20	IPR022742::Serine aminopeptidase; S33::8	IPR000073::Alpha/beta hydrolase fold-1::2	IPR019147::Suppressor of white apricot; N-terminal domain::1	IPR040397::Suppressor of white apricot::1	NA	NA	NA	NA	NA
mcl_8029	128	186	0	0	0	0	0	0.5	0.5	1	0	0	0	0.5	0	0	0.083	0.429	0	0	0	0	0	0	IPR039037::Calcium homeostasis endoplasmic reticulum protein::18	IPR008942::ENTH/VHS::17	IPR006569::CID domain::17	IPR000467::G-patch domain::15	IPR035967::SWAP/Surp superfamily::8	IPR000061::SWAP/Surp::7	IPR001878::Zinc finger; CCHC-type::7	IPR036875::Zinc finger; CCHC-type superfamily::6	IPR022701::Glycosyltransferase family 1; N-terminal::5	IPR001296::Glycosyl transferase; family 1::4
mcl_8143	128	186	0	0	0	1	0	0.5	0	0	1	0	0	0.5	0	0	0.167	1	0	0	0	0	0	0	IPR011425::Mediator of RNA polymerase II transcription subunit 9::16	IPR037212::Mediator complex; subunit Med7/Med21-like::1	NA	NA	NA	NA	NA	NA	NA	NA
mcl_8476	128	186	0	0	0	0	0	1	0	1	0	0	0	0	0	0	0	0.786	0	0	0	0	0	0	IPR023395::Mitochondrial carrier domain superfamily::21	IPR018108::Mitochondrial substrate/solute carrier::20	IPR039158::Solute carrier family 25 member 46::20	NA	NA	NA	NA	NA	NA	NA
mcl_8541	128	186	0	0	0	0	1	1	1	0	0	0	0	0	0	0	0.167	0.857	0	0	0	0	0	0	IPR020301::MIOREX complex component 7::6	NA	NA	NA	NA	NA	NA	NA	NA	NA
mcl_8583	128	186	0	0	0	1	0	0	1	0	0	0	0	0	0	0	0	0.786	0	0	0	0	0	0	IPR018383::Uncharacterised protein family UPF0324; prokaryote::17	NA	NA	NA	NA	NA	NA	NA	NA	NA
mcl_8662	128	186	0	0	0	0	0	0	0	0.333	0	0	0	0	0	0	0.5	0.857	0	0	0	0	0	0	IPR018305::Ribosomal protein L50; mitochondria::14	IPR036736::ACP-like superfamily::1	NA	NA	NA	NA	NA	NA	NA	NA
mcl_9394	128	186	0	0	0	1	0	0	0	0	0	0	0	0.125	0	0	0.083	0.786	0	0	0	0	0	0	IPR025271::Coiled-coil domain-containing protein 28::12	NA	NA	NA	NA	NA	NA	NA	NA	NA
mcl_9468	128	186	0	0	0	1	0	0	0	0	0	0.143	0	0.75	0	0	0.75	0.786	0	0	0	0	0	0	IPR020529::Origin recognition complex; subunit 6; metazoa/plant::27	IPR008721::Origin recognition complex; subunit 6::2	IPR017956::AT hook; DNA-binding motif::1	NA	NA	NA	NA	NA	NA	NA
mcl_9594	128	186	0	0	0	1	0	0	0	0	0	0	0	0	0	0	0	0.786	0	0	0	0	0	0	IPR032072::Protein of unknown function DUF4807::15	NA	NA	NA	NA	NA	NA	NA	NA	NA
mcl_4686	140	186	0	0	0	0	0	0	0	0	1	0.143	0	0.75	1	0	0.333	0.071	0	0	0	0	0	0	IPR029052::Metallo-dependent phosphatase-like::41	IPR004843::Calcineurin-like phosphoesterase domain; ApaH type::29	IPR039331::Purple acid phosphatase-like::7	IPR036861::Endochitinase-like superfamily::3	IPR001002::Chitin-binding; type 1::3	IPR018371::Chitin-binding; type 1; conserved site::1	NA	NA	NA	NA

## Sheet: Supplementary Data 2b
Supplementary Data 2b. Enriched functional categories among HGs (540) lost during fungal evolution. The matrix contains only the significantly enriched (p-value <= 0.05) terms for each node where the indicated clades split off from the tree. Abbreviation n.s. means not significant.
GOs	Term	Nuclearia	RM clade	Aphelidomycota	Chytridiomycota	Blastocladiomycota	Olpidiomycota	Zoopagomycota	Mucoromycota
GO:0008270	zinc ion binding	n.s.	n.s.	n.s.	n.s.	n.s.	n.s.	n.s.	1e-30
GO:0007205	protein kinase C-activating G protein-co...	n.s.	n.s.	n.s.	n.s.	n.s.	n.s.	n.s.	2.2e-19
GO:0004143	diacylglycerol kinase activity	n.s.	n.s.	n.s.	n.s.	n.s.	n.s.	n.s.	6.7e-18
GO:0004965	G protein-coupled GABA receptor activity	n.s.	n.s.	n.s.	n.s.	n.s.	n.s.	n.s.	9.1e-15
GO:0003951	NAD+ kinase activity	n.s.	n.s.	n.s.	n.s.	n.s.	n.s.	n.s.	1.8e-13
GO:0071929	alpha-tubulin acetylation	n.s.	n.s.	n.s.	n.s.	n.s.	n.s.	n.s.	1.4e-12
GO:0019799	tubulin N-acetyltransferase activity	n.s.	n.s.	n.s.	n.s.	n.s.	n.s.	n.s.	1.2e-11
GO:0005515	protein binding	n.s.	n.s.	n.s.	n.s.	n.s.	n.s.	n.s.	1.9e-09
GO:0005667	transcription regulator complex	n.s.	n.s.	n.s.	n.s.	n.s.	n.s.	n.s.	6.7e-09
GO:0016567	protein ubiquitination	n.s.	n.s.	n.s.	n.s.	n.s.	n.s.	n.s.	2.5e-07
GO:0005634	nucleus	n.s.	n.s.	n.s.	n.s.	n.s.	n.s.	n.s.	1.2e-06
GO:0006308	DNA catabolic process	n.s.	n.s.	n.s.	n.s.	n.s.	n.s.	n.s.	2.5e-06
GO:0035329	hippo signaling	n.s.	n.s.	n.s.	n.s.	n.s.	n.s.	n.s.	5.8e-06
GO:0005548	phospholipid transporter activity	n.s.	n.s.	n.s.	n.s.	n.s.	n.s.	n.s.	1.1e-05
GO:0004613	phosphoenolpyruvate carboxykinase (GTP) ...	n.s.	n.s.	n.s.	n.s.	n.s.	n.s.	n.s.	2.1e-05
GO:0005874	microtubule	n.s.	n.s.	n.s.	n.s.	n.s.	n.s.	n.s.	2.1e-05
GO:0005220	inositol 1;4;5-trisphosphate-sensitive c...	n.s.	n.s.	n.s.	n.s.	n.s.	n.s.	n.s.	2.1e-05
GO:0032456	endocytic recycling	0.01731	n.s.	n.s.	n.s.	n.s.	n.s.	n.s.	3.3e-05
GO:0007219	Notch signaling pathway	n.s.	2.5e-30	n.s.	n.s.	n.s.	n.s.	n.s.	4.1e-05
GO:0051726	regulation of cell cycle	n.s.	n.s.	n.s.	n.s.	n.s.	n.s.	n.s.	9.3e-05
GO:0051056	regulation of small GTPase mediated sign...	n.s.	n.s.	n.s.	n.s.	n.s.	n.s.	n.s.	0.00016
GO:0016485	protein processing	n.s.	n.s.	n.s.	n.s.	n.s.	n.s.	n.s.	0.00016
GO:0003700	DNA-binding transcription factor activit...	n.s.	n.s.	n.s.	n.s.	n.s.	n.s.	n.s.	0.00019
GO:0009072	aromatic amino acid family metabolic pro...	n.s.	n.s.	n.s.	n.s.	n.s.	n.s.	n.s.	0.00028
GO:0070679	inositol 1;4;5 trisphosphate binding	n.s.	n.s.	n.s.	n.s.	n.s.	n.s.	n.s.	0.0004
GO:0042427	serotonin biosynthetic process	n.s.	n.s.	n.s.	n.s.	n.s.	n.s.	n.s.	0.00042
GO:0032957	inositol trisphosphate metabolic process	n.s.	n.s.	n.s.	n.s.	n.s.	n.s.	n.s.	0.00042
GO:0042987	amyloid precursor protein catabolic proc...	n.s.	n.s.	n.s.	n.s.	n.s.	n.s.	n.s.	0.00042
GO:0015914	phospholipid transport	n.s.	n.s.	n.s.	n.s.	n.s.	n.s.	n.s.	0.00045
GO:0071986	Ragulator complex	n.s.	n.s.	n.s.	n.s.	n.s.	n.s.	n.s.	0.00075
GO:0004510	tryptophan 5-monooxygenase activity	n.s.	n.s.	n.s.	n.s.	n.s.	n.s.	n.s.	0.00077
GO:0005161	platelet-derived growth factor receptor ...	n.s.	n.s.	n.s.	n.s.	n.s.	n.s.	n.s.	0.00077
GO:0052725	inositol-1;3;4-trisphosphate 6-kinase ac...	n.s.	n.s.	n.s.	n.s.	n.s.	n.s.	n.s.	0.00077
GO:0052726	inositol-1;3;4-trisphosphate 5-kinase ac...	n.s.	n.s.	n.s.	n.s.	n.s.	n.s.	n.s.	0.00077
GO:0047325	inositol tetrakisphosphate 1-kinase acti...	n.s.	n.s.	n.s.	n.s.	n.s.	n.s.	n.s.	0.00077
GO:0004422	hypoxanthine phosphoribosyltransferase a...	n.s.	n.s.	n.s.	n.s.	n.s.	n.s.	n.s.	0.00077
GO:0004500	dopamine beta-monooxygenase activity	n.s.	n.s.	n.s.	n.s.	n.s.	n.s.	n.s.	0.00077
GO:0006094	gluconeogenesis	n.s.	n.s.	n.s.	n.s.	n.s.	n.s.	n.s.	0.00093
GO:0005525	GTP binding	n.s.	n.s.	n.s.	n.s.	n.s.	n.s.	n.s.	0.00098
GO:0006166	purine ribonucleoside salvage	n.s.	n.s.	n.s.	n.s.	n.s.	n.s.	n.s.	0.00125
GO:0032418	lysosome localization	n.s.	n.s.	n.s.	n.s.	n.s.	n.s.	n.s.	0.00125
GO:0005977	glycogen metabolic process	n.s.	n.s.	n.s.	n.s.	n.s.	n.s.	n.s.	0.00125
GO:0035556	intracellular signal transduction	n.s.	n.s.	n.s.	n.s.	4.8e-06	0.00765	n.s.	0.0013
GO:0004536	deoxyribonuclease activity	n.s.	n.s.	n.s.	n.s.	n.s.	n.s.	n.s.	0.00164
GO:0046872	metal ion binding	n.s.	n.s.	n.s.	n.s.	n.s.	n.s.	0.0083	0.00191
GO:0042500	aspartic endopeptidase activity; intrame...	n.s.	n.s.	n.s.	n.s.	n.s.	n.s.	n.s.	0.00227
GO:0048008	platelet-derived growth factor receptor ...	n.s.	n.s.	n.s.	n.s.	n.s.	n.s.	n.s.	0.00246
GO:0005096	GTPase activator activity	n.s.	n.s.	n.s.	n.s.	n.s.	n.s.	n.s.	0.00344
GO:0022857	transmembrane transporter activity	n.s.	n.s.	n.s.	n.s.	n.s.	7.9e-05	n.s.	0.00382
GO:0004842	ubiquitin-protein transferase activity	n.s.	n.s.	n.s.	n.s.	n.s.	n.s.	n.s.	0.00382
GO:0032039	integrator complex	n.s.	n.s.	n.s.	n.s.	n.s.	n.s.	n.s.	0.00507
GO:0070652	HAUS complex	n.s.	n.s.	n.s.	n.s.	n.s.	n.s.	n.s.	0.00507
GO:0008154	actin polymerization or depolymerization	0.01322	n.s.	n.s.	n.s.	n.s.	n.s.	n.s.	0.01078
GO:0016180	snRNA processing	n.s.	n.s.	n.s.	n.s.	n.s.	n.s.	n.s.	0.01086
GO:0005689	U12-type spliceosomal complex	n.s.	n.s.	n.s.	n.s.	n.s.	n.s.	n.s.	0.01602
GO:0007052	mitotic spindle organization	n.s.	n.s.	n.s.	n.s.	n.s.	n.s.	n.s.	0.01699
GO:0097056	selenocysteinyl-tRNA(Sec) biosynthetic p...	n.s.	n.s.	n.s.	n.s.	n.s.	n.s.	n.s.	0.02056
GO:0009411	response to UV	n.s.	n.s.	n.s.	n.s.	n.s.	n.s.	n.s.	0.02056
GO:0001919	regulation of receptor recycling	n.s.	n.s.	n.s.	n.s.	n.s.	n.s.	n.s.	0.02056
GO:0043551	regulation of phosphatidylinositol 3-kin...	n.s.	n.s.	n.s.	n.s.	n.s.	n.s.	n.s.	0.02056
GO:0033578	protein glycosylation in Golgi	n.s.	n.s.	n.s.	n.s.	n.s.	n.s.	n.s.	0.02056
GO:0006611	protein export from nucleus	n.s.	n.s.	n.s.	n.s.	n.s.	n.s.	n.s.	0.02056
GO:0001778	plasma membrane repair	n.s.	n.s.	n.s.	n.s.	n.s.	n.s.	n.s.	0.02056
GO:0043154	negative regulation of cysteine-type end...	n.s.	n.s.	n.s.	n.s.	n.s.	n.s.	n.s.	0.02056
GO:0035522	monoubiquitinated histone H2A deubiquiti...	n.s.	n.s.	n.s.	n.s.	n.s.	n.s.	n.s.	0.02056
GO:0090149	mitochondrial membrane fission	n.s.	n.s.	n.s.	n.s.	n.s.	n.s.	n.s.	0.02056
GO:0045022	early endosome to late endosome transpor...	n.s.	n.s.	n.s.	n.s.	n.s.	n.s.	n.s.	0.02056
GO:0009235	cobalamin metabolic process	n.s.	n.s.	n.s.	n.s.	n.s.	n.s.	n.s.	0.02056
GO:0042423	catecholamine biosynthetic process	n.s.	n.s.	n.s.	n.s.	n.s.	n.s.	n.s.	0.02056
GO:0036297	interstrand cross-link repair	n.s.	n.s.	n.s.	n.s.	n.s.	n.s.	n.s.	0.02425
GO:0004511	tyrosine 3-monooxygenase activity	n.s.	n.s.	n.s.	n.s.	n.s.	n.s.	n.s.	0.02781
GO:0016785	selenotransferase activity	n.s.	n.s.	n.s.	n.s.	n.s.	n.s.	n.s.	0.02781
GO:0004505	phenylalanine 4-monooxygenase activity	n.s.	n.s.	n.s.	n.s.	n.s.	n.s.	n.s.	0.02781
GO:0004483	mRNA (nucleoside-2'-O-)-methyltransferas...	n.s.	n.s.	n.s.	n.s.	n.s.	n.s.	n.s.	0.02781
GO:0004494	methylmalonyl-CoA mutase activity	n.s.	n.s.	n.s.	n.s.	n.s.	n.s.	n.s.	0.02781
GO:0060072	large conductance calcium-activated pota...	n.s.	n.s.	n.s.	n.s.	n.s.	n.s.	n.s.	0.02781
GO:0008424	glycoprotein 6-alpha-L-fucosyltransferas...	n.s.	n.s.	n.s.	n.s.	n.s.	n.s.	n.s.	0.02781
GO:0017134	fibroblast growth factor binding	n.s.	n.s.	n.s.	n.s.	n.s.	n.s.	n.s.	0.02781
GO:0004677	DNA-dependent protein kinase activity	n.s.	n.s.	n.s.	n.s.	n.s.	n.s.	n.s.	0.02781
GO:0046785	microtubule polymerization	n.s.	n.s.	n.s.	n.s.	n.s.	n.s.	n.s.	0.02828
GO:0051302	regulation of cell division	n.s.	n.s.	n.s.	n.s.	n.s.	n.s.	n.s.	0.03256
GO:0001578	microtubule bundle formation	n.s.	n.s.	n.s.	n.s.	n.s.	n.s.	n.s.	0.03256
GO:0055085	transmembrane transport	n.s.	n.s.	n.s.	n.s.	2.5e-06	0.00041	n.s.	0.03624
GO:0051225	spindle assembly	n.s.	n.s.	n.s.	n.s.	n.s.	n.s.	n.s.	0.03706
GO:0005507	copper ion binding	n.s.	n.s.	n.s.	n.s.	n.s.	n.s.	n.s.	0.0381
GO:2000312	regulation of kainate selective glutamat...	n.s.	n.s.	n.s.	n.s.	n.s.	n.s.	n.s.	0.0407
GO:0035435	phosphate ion transmembrane transport	n.s.	n.s.	n.s.	n.s.	n.s.	n.s.	n.s.	0.0407
GO:0080009	mRNA methylation	n.s.	n.s.	n.s.	n.s.	n.s.	n.s.	n.s.	0.0407
GO:0006559	L-phenylalanine catabolic process	n.s.	n.s.	n.s.	n.s.	n.s.	n.s.	n.s.	0.0407
GO:0071230	cellular response to amino acid stimulus	n.s.	n.s.	n.s.	n.s.	n.s.	n.s.	n.s.	0.0407
GO:0003924	GTPase activity	n.s.	n.s.	n.s.	n.s.	n.s.	n.s.	n.s.	0.04596
GO:0043085	positive regulation of catalytic activit...	n.s.	n.s.	n.s.	n.s.	n.s.	n.s.	n.s.	0.04627
GO:0005516	calmodulin binding	n.s.	n.s.	n.s.	n.s.	n.s.	n.s.	n.s.	0.04978
GO:0032469	endoplasmic reticulum calcium ion homeos...	n.s.	n.s.	n.s.	n.s.	n.s.	n.s.	0.00064	n.s.
GO:0016239	positive regulation of macroautophagy	n.s.	n.s.	n.s.	n.s.	n.s.	n.s.	0.00128	n.s.
GO:0036128	CatSper complex	n.s.	n.s.	n.s.	n.s.	0.00695	n.s.	0.0052	n.s.
GO:0030317	flagellated sperm motility	n.s.	n.s.	n.s.	n.s.	0.00658	n.s.	0.00769	n.s.
GO:0006904	vesicle docking involved in exocytosis	n.s.	n.s.	n.s.	n.s.	n.s.	n.s.	0.00896	n.s.
GO:0005227	calcium activated cation channel activit...	n.s.	n.s.	n.s.	n.s.	0.01412	n.s.	0.0138	n.s.
GO:0030176	integral component of endoplasmic reticu...	n.s.	n.s.	n.s.	n.s.	n.s.	n.s.	0.0218	n.s.
GO:0005262	calcium channel activity	n.s.	n.s.	n.s.	n.s.	n.s.	n.s.	0.0322	n.s.
GO:0004181	metallocarboxypeptidase activity	n.s.	n.s.	n.s.	n.s.	n.s.	2.2e-11	n.s.	n.s.
GO:0070286	axonemal dynein complex assembly	n.s.	n.s.	n.s.	n.s.	n.s.	2.7e-08	n.s.	n.s.
GO:0005912	adherens junction	n.s.	n.s.	n.s.	n.s.	n.s.	8.2e-08	n.s.	n.s.
GO:0071108	protein K48-linked deubiquitination	n.s.	n.s.	n.s.	n.s.	n.s.	6.3e-07	n.s.	n.s.
GO:1990380	Lys48-specific deubiquitinase activity	n.s.	n.s.	n.s.	n.s.	n.s.	2.6e-06	n.s.	n.s.
GO:0001534	radial spoke	n.s.	n.s.	n.s.	n.s.	n.s.	4.4e-06	n.s.	n.s.
GO:0045296	cadherin binding	n.s.	n.s.	n.s.	n.s.	n.s.	4.5e-06	n.s.	n.s.
GO:0051015	actin filament binding	n.s.	n.s.	n.s.	n.s.	n.s.	1.6e-05	n.s.	n.s.
GO:0035735	intraciliary transport involved in ciliu...	n.s.	n.s.	n.s.	n.s.	n.s.	3e-05	n.s.	n.s.
GO:0090136	epithelial cell-cell adhesion	n.s.	n.s.	n.s.	n.s.	n.s.	3e-05	n.s.	n.s.
GO:0005085	guanyl-nucleotide exchange factor activi...	n.s.	n.s.	n.s.	n.s.	n.s.	5.3e-05	n.s.	n.s.
GO:0005868	cytoplasmic dynein complex	n.s.	n.s.	n.s.	n.s.	n.s.	6.5e-05	n.s.	n.s.
GO:0005858	axonemal dynein complex	n.s.	n.s.	n.s.	n.s.	n.s.	6.5e-05	n.s.	n.s.
GO:0030041	actin filament polymerization	n.s.	n.s.	n.s.	n.s.	n.s.	8.1e-05	n.s.	n.s.
GO:0007264	small GTPase mediated signal transductio...	n.s.	n.s.	n.s.	n.s.	n.s.	0.00027	n.s.	n.s.
GO:0042073	intraciliary transport	n.s.	n.s.	n.s.	n.s.	0.00213	0.00041	n.s.	n.s.
GO:0000079	regulation of cyclin-dependent protein s...	n.s.	n.s.	n.s.	n.s.	n.s.	0.00044	n.s.	n.s.
GO:0005929	cilium	n.s.	n.s.	n.s.	n.s.	n.s.	0.00044	n.s.	n.s.
GO:0015629	actin cytoskeleton	n.s.	n.s.	n.s.	n.s.	n.s.	0.00075	n.s.	n.s.
GO:0003341	cilium movement	n.s.	n.s.	n.s.	n.s.	n.s.	0.00077	n.s.	n.s.
GO:0005930	axoneme	n.s.	n.s.	n.s.	n.s.	n.s.	0.00159	n.s.	n.s.
GO:0008013	beta-catenin binding	n.s.	n.s.	n.s.	n.s.	n.s.	0.0026	n.s.	n.s.
GO:0030833	regulation of actin filament polymerizat...	n.s.	n.s.	n.s.	n.s.	n.s.	0.0029	n.s.	n.s.
GO:0060294	cilium movement involved in cell motilit...	n.s.	n.s.	n.s.	n.s.	n.s.	0.00299	n.s.	n.s.
GO:0005509	calcium ion binding	n.s.	1e-30	n.s.	n.s.	n.s.	0.0038	n.s.	n.s.
GO:0005829	cytosol	n.s.	n.s.	n.s.	n.s.	n.s.	0.00447	n.s.	n.s.
GO:0030215	semaphorin receptor binding	n.s.	n.s.	n.s.	n.s.	n.s.	0.0046	n.s.	n.s.
GO:0045503	dynein light chain binding	n.s.	n.s.	n.s.	n.s.	n.s.	0.0051	n.s.	n.s.
GO:0045504	dynein heavy chain binding	n.s.	n.s.	n.s.	n.s.	n.s.	0.0051	n.s.	n.s.
GO:0036159	inner dynein arm assembly	n.s.	n.s.	n.s.	n.s.	n.s.	0.00551	n.s.	n.s.
GO:0048854	brain morphogenesis	n.s.	n.s.	n.s.	n.s.	n.s.	0.00551	n.s.	n.s.
GO:0019901	protein kinase binding	n.s.	n.s.	n.s.	n.s.	n.s.	0.0056	n.s.	n.s.
GO:0060271	cilium assembly	n.s.	n.s.	n.s.	n.s.	0.00091	0.00652	n.s.	n.s.
GO:0007015	actin filament organization	n.s.	n.s.	n.s.	n.s.	n.s.	0.0088	n.s.	n.s.
GO:0035082	axoneme assembly	n.s.	n.s.	n.s.	n.s.	n.s.	0.01008	n.s.	n.s.
GO:0097730	non-motile cilium	n.s.	n.s.	n.s.	n.s.	n.s.	0.01078	n.s.	n.s.
GO:0035721	intraciliary retrograde transport	n.s.	n.s.	n.s.	n.s.	0.02064	0.01099	n.s.	n.s.
GO:0004843	thiol-dependent deubiquitinase	n.s.	n.s.	n.s.	n.s.	n.s.	0.0167	n.s.	n.s.
GO:0008017	microtubule binding	n.s.	n.s.	n.s.	n.s.	n.s.	0.0184	n.s.	n.s.
GO:1902017	regulation of cilium assembly	n.s.	n.s.	n.s.	n.s.	n.s.	0.02185	n.s.	n.s.
GO:0006508	proteolysis	n.s.	n.s.	n.s.	n.s.	2.7e-24	0.02358	n.s.	n.s.
GO:0090090	negative regulation of canonical Wnt sig...	n.s.	n.s.	n.s.	n.s.	n.s.	0.02724	n.s.	n.s.
GO:0030111	regulation of Wnt signaling pathway	n.s.	n.s.	n.s.	n.s.	n.s.	0.04261	n.s.	n.s.
GO:0004222	metalloendopeptidase activity	n.s.	n.s.	n.s.	n.s.	1e-30	n.s.	n.s.	n.s.
GO:0005856	cytoskeleton	n.s.	n.s.	n.s.	n.s.	1.3e-23	n.s.	n.s.	n.s.
GO:0006171	cAMP biosynthetic process	n.s.	n.s.	n.s.	n.s.	1e-17	n.s.	n.s.	n.s.
GO:0004016	adenylate cyclase activity	n.s.	n.s.	n.s.	n.s.	1.5e-17	n.s.	n.s.	n.s.
GO:0005249	voltage-gated potassium channel activity	n.s.	n.s.	n.s.	n.s.	1.1e-16	n.s.	n.s.	n.s.
GO:0008092	cytoskeletal protein binding	n.s.	n.s.	n.s.	n.s.	4.5e-11	n.s.	n.s.	n.s.
GO:0005887	integral component of plasma membrane	n.s.	n.s.	n.s.	0.00728	1.1e-10	n.s.	n.s.	n.s.
GO:0006182	cGMP biosynthetic process	n.s.	n.s.	n.s.	n.s.	1.1e-10	n.s.	n.s.	n.s.
GO:0004383	guanylate cyclase activity	n.s.	n.s.	n.s.	n.s.	1.4e-10	n.s.	n.s.	n.s.
GO:0006813	potassium ion transport	n.s.	n.s.	n.s.	1.8e-06	1.9e-09	n.s.	n.s.	n.s.
GO:0009190	cyclic nucleotide biosynthetic process	n.s.	n.s.	n.s.	n.s.	6.5e-09	n.s.	n.s.	n.s.
GO:0016849	phosphorus-oxygen lyase activity	n.s.	n.s.	n.s.	n.s.	1.3e-07	n.s.	n.s.	n.s.
GO:0003779	actin binding	0.0086	n.s.	n.s.	n.s.	2.9e-07	n.s.	n.s.	n.s.
GO:0008241	peptidyl-dipeptidase activity	n.s.	n.s.	n.s.	n.s.	1.2e-06	n.s.	n.s.	n.s.
GO:0071805	potassium ion transmembrane transport	n.s.	n.s.	n.s.	n.s.	3.2e-06	n.s.	n.s.	n.s.
GO:0030866	cortical actin cytoskeleton organization	n.s.	n.s.	n.s.	n.s.	4.3e-06	n.s.	n.s.	n.s.
GO:0006851	mitochondrial calcium ion transmembrane ...	n.s.	n.s.	n.s.	n.s.	5.9e-05	n.s.	n.s.	n.s.
GO:0005221	intracellular cyclic nucleotide activate...	n.s.	n.s.	n.s.	n.s.	0.00011	n.s.	n.s.	n.s.
GO:0016316	phosphatidylinositol-3;4-bisphosphate 4-...	n.s.	n.s.	n.s.	n.s.	0.00012	n.s.	n.s.	n.s.
GO:0098655	cation transmembrane transport	n.s.	n.s.	n.s.	n.s.	0.00019	n.s.	n.s.	n.s.
GO:0001726	ruffle	n.s.	n.s.	n.s.	n.s.	0.00021	n.s.	n.s.	n.s.
GO:0062023	collagen-containing extracellular matrix	n.s.	4.1e-07	n.s.	n.s.	0.00028	n.s.	n.s.	n.s.
GO:0005886	plasma membrane	n.s.	n.s.	n.s.	n.s.	0.00035	n.s.	n.s.	n.s.
GO:0030992	intraciliary transport particle B	n.s.	n.s.	n.s.	n.s.	0.00061	n.s.	n.s.	n.s.
GO:0036064	ciliary basal body	n.s.	n.s.	n.s.	n.s.	0.00061	n.s.	n.s.	n.s.
GO:0007601	visual perception	n.s.	n.s.	n.s.	9.4e-07	0.00091	n.s.	n.s.	n.s.
GO:0005925	focal adhesion	n.s.	n.s.	n.s.	n.s.	0.00298	n.s.	n.s.	n.s.
GO:0006811	ion transport	n.s.	n.s.	n.s.	n.s.	0.0078	n.s.	n.s.	n.s.
GO:0005216	ion channel activity	n.s.	n.s.	n.s.	n.s.	0.00813	n.s.	n.s.	n.s.
GO:0035600	tRNA methylthiolation	n.s.	n.s.	n.s.	n.s.	0.01037	n.s.	n.s.	n.s.
GO:0016153	urocanate hydratase activity	n.s.	n.s.	n.s.	n.s.	0.01078	n.s.	n.s.	n.s.
GO:0035598	N6-threonylcarbomyladenosine methylthiot...	n.s.	n.s.	n.s.	n.s.	0.01078	n.s.	n.s.	n.s.
GO:0005223	intracellular cGMP-activated cation chan...	n.s.	n.s.	n.s.	n.s.	0.01078	n.s.	n.s.	n.s.
GO:0005222	intracellular cAMP-activated cation chan...	n.s.	n.s.	n.s.	n.s.	0.01078	n.s.	n.s.	n.s.
GO:0030552	cAMP binding	n.s.	n.s.	n.s.	n.s.	0.01078	n.s.	n.s.	n.s.
GO:0032391	photoreceptor connecting cilium	n.s.	n.s.	n.s.	n.s.	0.01443	n.s.	n.s.	n.s.
GO:0008237	metallopeptidase activity	n.s.	n.s.	n.s.	n.s.	0.01793	n.s.	n.s.	n.s.
GO:0007338	single fertilization	n.s.	n.s.	n.s.	n.s.	0.01969	n.s.	n.s.	n.s.
GO:0006509	membrane protein ectodomain proteolysis	n.s.	n.s.	n.s.	n.s.	0.02064	n.s.	n.s.	n.s.
GO:0001736	establishment of planar polarity	n.s.	n.s.	n.s.	n.s.	0.02064	n.s.	n.s.	n.s.
GO:0035725	sodium ion transmembrane transport	n.s.	n.s.	n.s.	n.s.	0.0308	n.s.	n.s.	n.s.
GO:0042462	eye photoreceptor cell development	n.s.	n.s.	n.s.	n.s.	0.0308	n.s.	n.s.	n.s.
GO:0070830	bicellular tight junction assembly	n.s.	n.s.	n.s.	n.s.	0.0308	n.s.	n.s.	n.s.
GO:0017124	SH3 domain binding	1.7e-05	n.s.	n.s.	n.s.	0.032	n.s.	n.s.	n.s.
GO:0019894	kinesin binding	n.s.	n.s.	n.s.	n.s.	0.032	n.s.	n.s.	n.s.
GO:0048487	beta-tubulin binding	n.s.	n.s.	n.s.	n.s.	0.04244	n.s.	n.s.	n.s.
GO:0016021	integral component of membrane	n.s.	0.0013	n.s.	1e-30	n.s.	n.s.	n.s.	n.s.
GO:0007186	G protein-coupled receptor signaling pat...	n.s.	n.s.	n.s.	1e-30	n.s.	n.s.	n.s.	n.s.
GO:0004930	G protein-coupled receptor activity	n.s.	n.s.	n.s.	1e-30	n.s.	n.s.	n.s.	n.s.
GO:0006814	sodium ion transport	n.s.	n.s.	n.s.	6e-22	n.s.	n.s.	n.s.	n.s.
GO:0006935	chemotaxis	n.s.	n.s.	n.s.	1.1e-18	n.s.	n.s.	n.s.	n.s.
GO:0004993	G protein-coupled serotonin receptor act...	n.s.	n.s.	n.s.	1.8e-17	n.s.	n.s.	n.s.	n.s.
GO:0005242	inward rectifier potassium channel activ...	n.s.	n.s.	n.s.	5.3e-16	n.s.	n.s.	n.s.	n.s.
GO:0045028	G protein-coupled purinergic nucleotide ...	n.s.	n.s.	n.s.	5.9e-16	n.s.	n.s.	n.s.	n.s.
GO:0005248	voltage-gated sodium channel activity	n.s.	n.s.	n.s.	6.1e-16	n.s.	n.s.	n.s.	n.s.
GO:0004983	neuropeptide Y receptor activity	n.s.	n.s.	n.s.	6.1e-16	n.s.	n.s.	n.s.	n.s.
GO:0016493	C-C chemokine receptor activity	n.s.	n.s.	n.s.	6.1e-16	n.s.	n.s.	n.s.	n.s.
GO:0005523	tropomyosin binding	n.s.	n.s.	n.s.	2.3e-11	n.s.	n.s.	n.s.	n.s.
GO:0001518	voltage-gated sodium channel complex	n.s.	n.s.	n.s.	2.7e-11	n.s.	n.s.	n.s.	n.s.
GO:0034464	BBSome	n.s.	n.s.	n.s.	4.3e-11	n.s.	n.s.	n.s.	n.s.
GO:0051694	pointed-end actin filament capping	n.s.	n.s.	n.s.	4.7e-11	n.s.	n.s.	n.s.	n.s.
GO:0005245	voltage-gated calcium channel activity	n.s.	n.s.	n.s.	1.6e-10	n.s.	n.s.	n.s.	n.s.
GO:0042310	vasoconstriction	n.s.	n.s.	n.s.	3.1e-10	n.s.	n.s.	n.s.	n.s.
GO:0008188	neuropeptide receptor activity	n.s.	n.s.	n.s.	5e-10	n.s.	n.s.	n.s.	n.s.
GO:0001594	trace-amine receptor activity	n.s.	n.s.	n.s.	7.6e-10	n.s.	n.s.	n.s.	n.s.
GO:0015280	ligand-gated sodium channel activity	n.s.	n.s.	n.s.	7.6e-10	n.s.	n.s.	n.s.	n.s.
GO:0004974	leukotriene receptor activity	n.s.	n.s.	n.s.	7.6e-10	n.s.	n.s.	n.s.	n.s.
GO:0004952	dopamine neurotransmitter receptor activ...	n.s.	n.s.	n.s.	7.6e-10	n.s.	n.s.	n.s.	n.s.
GO:0008146	sulfotransferase activity	n.s.	n.s.	n.s.	1.1e-09	n.s.	n.s.	n.s.	n.s.
GO:0007602	phototransduction	n.s.	n.s.	n.s.	1.6e-09	n.s.	n.s.	n.s.	n.s.
GO:0019229	regulation of vasoconstriction	n.s.	n.s.	n.s.	5e-09	n.s.	n.s.	n.s.	n.s.
GO:0005000	vasopressin receptor activity	n.s.	n.s.	n.s.	2.5e-08	n.s.	n.s.	n.s.	n.s.
GO:0004994	somatostatin receptor activity	n.s.	n.s.	n.s.	2.5e-08	n.s.	n.s.	n.s.	n.s.
GO:0016907	G protein-coupled acetylcholine receptor...	n.s.	n.s.	n.s.	2.5e-08	n.s.	n.s.	n.s.	n.s.
GO:0016494	C-X-C chemokine receptor activity	n.s.	n.s.	n.s.	2.5e-08	n.s.	n.s.	n.s.	n.s.
GO:0005891	voltage-gated calcium channel complex	n.s.	n.s.	n.s.	5.2e-08	n.s.	n.s.	n.s.	n.s.
GO:0004950	chemokine receptor activity	n.s.	n.s.	n.s.	1.2e-07	n.s.	n.s.	n.s.	n.s.
GO:1905515	non-motile cilium assembly	n.s.	n.s.	n.s.	2.5e-07	n.s.	n.s.	n.s.	n.s.
GO:0007194	negative regulation of adenylate cyclase...	n.s.	n.s.	n.s.	2.5e-07	n.s.	n.s.	n.s.	n.s.
GO:0007189	adenylate cyclase-activating G protein-c...	n.s.	n.s.	n.s.	2.5e-07	n.s.	n.s.	n.s.	n.s.
GO:0006954	inflammatory response	n.s.	n.s.	n.s.	4.3e-07	n.s.	n.s.	n.s.	n.s.
GO:0005272	sodium channel activity	n.s.	n.s.	n.s.	7.2e-07	n.s.	n.s.	n.s.	n.s.
GO:0004957	prostaglandin E receptor activity	n.s.	n.s.	n.s.	8.4e-07	n.s.	n.s.	n.s.	n.s.
GO:0015467	G-protein activated inward rectifier pot...	n.s.	n.s.	n.s.	8.4e-07	n.s.	n.s.	n.s.	n.s.
GO:0050795	regulation of behavior	n.s.	n.s.	n.s.	1.3e-06	n.s.	n.s.	n.s.	n.s.
GO:0007195	adenylate cyclase-inhibiting dopamine re...	n.s.	n.s.	n.s.	1.3e-06	n.s.	n.s.	n.s.	n.s.
GO:0070588	calcium ion transmembrane transport	n.s.	n.s.	n.s.	1.4e-06	n.s.	n.s.	n.s.	n.s.
GO:0097746	blood vessel diameter maintenance	n.s.	n.s.	n.s.	5.2e-06	n.s.	n.s.	n.s.	n.s.
GO:0006939	smooth muscle contraction	n.s.	n.s.	n.s.	5.9e-06	n.s.	n.s.	n.s.	n.s.
GO:0006940	regulation of smooth muscle contraction	n.s.	n.s.	n.s.	6.1e-06	n.s.	n.s.	n.s.	n.s.
GO:0007204	positive regulation of cytosolic calcium...	n.s.	n.s.	n.s.	1.8e-05	n.s.	n.s.	n.s.	n.s.
GO:0004977	melanocortin receptor activity	n.s.	n.s.	n.s.	2.7e-05	n.s.	n.s.	n.s.	n.s.
GO:0004995	tachykinin receptor activity	n.s.	n.s.	n.s.	2.8e-05	n.s.	n.s.	n.s.	n.s.
GO:0008475	procollagen-lysine 5-dioxygenase activit...	n.s.	n.s.	n.s.	2.8e-05	n.s.	n.s.	n.s.	n.s.
GO:0004982	N-formyl peptide receptor activity	n.s.	n.s.	n.s.	2.8e-05	n.s.	n.s.	n.s.	n.s.
GO:0008502	melatonin receptor activity	n.s.	n.s.	n.s.	2.8e-05	n.s.	n.s.	n.s.	n.s.
GO:0003920	GMP reductase activity	n.s.	n.s.	n.s.	2.8e-05	n.s.	n.s.	n.s.	n.s.
GO:0004966	galanin receptor activity	n.s.	n.s.	n.s.	2.8e-05	n.s.	n.s.	n.s.	n.s.
GO:0004938	alpha2-adrenergic receptor activity	n.s.	n.s.	n.s.	2.8e-05	n.s.	n.s.	n.s.	n.s.
GO:0004937	alpha1-adrenergic receptor activity	n.s.	n.s.	n.s.	2.8e-05	n.s.	n.s.	n.s.	n.s.
GO:0040012	regulation of locomotion	n.s.	n.s.	n.s.	3.7e-05	n.s.	n.s.	n.s.	n.s.
GO:0001609	G protein-coupled adenosine receptor act...	n.s.	n.s.	n.s.	0.00011	n.s.	n.s.	n.s.	n.s.
GO:1902560	GMP reductase complex	n.s.	n.s.	n.s.	0.00013	n.s.	n.s.	n.s.	n.s.
GO:0001973	G protein-coupled adenosine receptor sig...	n.s.	n.s.	n.s.	0.00015	n.s.	n.s.	n.s.	n.s.
GO:0038036	sphingosine-1-phosphate receptor activit...	n.s.	n.s.	n.s.	0.00027	n.s.	n.s.	n.s.	n.s.
GO:0004969	histamine receptor activity	n.s.	n.s.	n.s.	0.00027	n.s.	n.s.	n.s.	n.s.
GO:0030168	platelet activation	n.s.	n.s.	n.s.	0.00035	n.s.	n.s.	n.s.	n.s.
GO:0007631	feeding behavior	n.s.	n.s.	n.s.	0.00036	n.s.	n.s.	n.s.	n.s.
GO:0016499	orexin receptor activity	n.s.	n.s.	n.s.	0.00092	n.s.	n.s.	n.s.	n.s.
GO:0001626	nociceptin receptor activity	n.s.	n.s.	n.s.	0.00092	n.s.	n.s.	n.s.	n.s.
GO:0001607	neuromedin U receptor activity	n.s.	n.s.	n.s.	0.00092	n.s.	n.s.	n.s.	n.s.
GO:0019959	interleukin-8 binding	n.s.	n.s.	n.s.	0.00092	n.s.	n.s.	n.s.	n.s.
GO:0016492	G protein-coupled neurotensin receptor a...	n.s.	n.s.	n.s.	0.00092	n.s.	n.s.	n.s.	n.s.
GO:0004962	endothelin receptor activity	n.s.	n.s.	n.s.	0.00092	n.s.	n.s.	n.s.	n.s.
GO:0004878	complement component C5a receptor activi...	n.s.	n.s.	n.s.	0.00092	n.s.	n.s.	n.s.	n.s.
GO:0004949	cannabinoid receptor activity	n.s.	n.s.	n.s.	0.00092	n.s.	n.s.	n.s.	n.s.
GO:0004947	bradykinin receptor activity	n.s.	n.s.	n.s.	0.00092	n.s.	n.s.	n.s.	n.s.
GO:0004946	bombesin receptor activity	n.s.	n.s.	n.s.	0.00092	n.s.	n.s.	n.s.	n.s.
GO:0015272	ATP-activated inward rectifier potassium...	n.s.	n.s.	n.s.	0.00092	n.s.	n.s.	n.s.	n.s.
GO:0004945	angiotensin type II receptor activity	n.s.	n.s.	n.s.	0.00092	n.s.	n.s.	n.s.	n.s.
GO:0046541	saliva secretion	n.s.	n.s.	n.s.	0.00113	n.s.	n.s.	n.s.	n.s.
GO:0055117	regulation of cardiac muscle contraction	n.s.	n.s.	n.s.	0.00113	n.s.	n.s.	n.s.	n.s.
GO:0090026	positive regulation of monocyte chemotax...	n.s.	n.s.	n.s.	0.00113	n.s.	n.s.	n.s.	n.s.
GO:0048484	enteric nervous system development	n.s.	n.s.	n.s.	0.00113	n.s.	n.s.	n.s.	n.s.
GO:0031989	bombesin receptor signaling pathway	n.s.	n.s.	n.s.	0.00113	n.s.	n.s.	n.s.	n.s.
GO:0031418	L-ascorbic acid binding	n.s.	n.s.	n.s.	0.00146	n.s.	n.s.	n.s.	n.s.
GO:0019956	chemokine binding	n.s.	n.s.	n.s.	0.00267	n.s.	n.s.	n.s.	n.s.
GO:0001530	lipopolysaccharide binding	n.s.	n.s.	n.s.	0.00271	n.s.	n.s.	n.s.	n.s.
GO:0008217	regulation of blood pressure	n.s.	n.s.	n.s.	0.00274	n.s.	n.s.	n.s.	n.s.
GO:0007200	phospholipase C-activating G protein-cou...	n.s.	n.s.	n.s.	0.00332	n.s.	n.s.	n.s.	n.s.
GO:0050829	defense response to Gram-negative bacter...	n.s.	n.s.	n.s.	0.00332	n.s.	n.s.	n.s.	n.s.
GO:0031532	actin cytoskeleton reorganization	n.s.	n.s.	n.s.	0.00381	n.s.	n.s.	n.s.	n.s.
GO:0015057	thrombin-activated receptor activity	n.s.	n.s.	n.s.	0.00532	n.s.	n.s.	n.s.	n.s.
GO:0003938	IMP dehydrogenase activity	n.s.	n.s.	n.s.	0.00532	n.s.	n.s.	n.s.	n.s.
GO:0008021	synaptic vesicle	n.s.	n.s.	n.s.	0.00583	n.s.	n.s.	n.s.	n.s.
GO:0006936	muscle contraction	n.s.	n.s.	n.s.	0.00614	n.s.	n.s.	n.s.	n.s.
GO:0070493	thrombin-activated receptor signaling pa...	n.s.	n.s.	n.s.	0.00649	n.s.	n.s.	n.s.	n.s.
GO:0008528	G protein-coupled peptide receptor activ...	n.s.	n.s.	n.s.	0.00834	n.s.	n.s.	n.s.	n.s.
GO:0008643	carbohydrate transport	n.s.	n.s.	n.s.	0.00843	n.s.	n.s.	n.s.	n.s.
GO:0007268	chemical synaptic transmission	n.s.	n.s.	n.s.	0.01047	n.s.	n.s.	n.s.	n.s.
GO:0043408	regulation of MAPK cascade	n.s.	n.s.	n.s.	0.01546	n.s.	n.s.	n.s.	n.s.
GO:0016020	membrane	n.s.	n.s.	n.s.	0.0197	n.s.	n.s.	n.s.	n.s.
GO:0001604	urotensin II receptor activity	n.s.	n.s.	n.s.	0.03041	n.s.	n.s.	n.s.	n.s.
GO:0004997	thyrotropin-releasing hormone receptor a...	n.s.	n.s.	n.s.	0.03041	n.s.	n.s.	n.s.	n.s.
GO:0004960	thromboxane receptor activity	n.s.	n.s.	n.s.	0.03041	n.s.	n.s.	n.s.	n.s.
GO:0050253	retinyl-palmitate esterase activity	n.s.	n.s.	n.s.	0.03041	n.s.	n.s.	n.s.	n.s.
GO:0004958	prostaglandin F receptor activity	n.s.	n.s.	n.s.	0.03041	n.s.	n.s.	n.s.	n.s.
GO:0004956	prostaglandin D receptor activity	n.s.	n.s.	n.s.	0.03041	n.s.	n.s.	n.s.	n.s.
GO:0004992	platelet activating factor receptor acti...	n.s.	n.s.	n.s.	0.03041	n.s.	n.s.	n.s.	n.s.
GO:0004990	oxytocin receptor activity	n.s.	n.s.	n.s.	0.03041	n.s.	n.s.	n.s.	n.s.
GO:0031628	opioid receptor binding	n.s.	n.s.	n.s.	0.03041	n.s.	n.s.	n.s.	n.s.
GO:0004980	melanocyte-stimulating hormone receptor ...	n.s.	n.s.	n.s.	0.03041	n.s.	n.s.	n.s.	n.s.
GO:0030273	melanin-concentrating hormone receptor a...	n.s.	n.s.	n.s.	0.03041	n.s.	n.s.	n.s.	n.s.
GO:0008332	low voltage-gated calcium channel activi...	n.s.	n.s.	n.s.	0.03041	n.s.	n.s.	n.s.	n.s.
GO:0001616	growth hormone secretagogue receptor act...	n.s.	n.s.	n.s.	0.03041	n.s.	n.s.	n.s.	n.s.
GO:0015054	gastrin receptor activity	n.s.	n.s.	n.s.	0.03041	n.s.	n.s.	n.s.	n.s.
GO:0038046	G protein-coupled enkephalin receptor ac...	n.s.	n.s.	n.s.	0.03041	n.s.	n.s.	n.s.	n.s.
GO:0038048	dynorphin receptor activity	n.s.	n.s.	n.s.	0.03041	n.s.	n.s.	n.s.	n.s.
GO:0004978	corticotropin receptor activity	n.s.	n.s.	n.s.	0.03041	n.s.	n.s.	n.s.	n.s.
GO:0004876	complement component C3a receptor activi...	n.s.	n.s.	n.s.	0.03041	n.s.	n.s.	n.s.	n.s.
GO:0004951	cholecystokinin receptor activity	n.s.	n.s.	n.s.	0.03041	n.s.	n.s.	n.s.	n.s.
GO:0019957	C-C chemokine binding	n.s.	n.s.	n.s.	0.03041	n.s.	n.s.	n.s.	n.s.
GO:0004979	beta-endorphin receptor activity	n.s.	n.s.	n.s.	0.03041	n.s.	n.s.	n.s.	n.s.
GO:0004941	beta2-adrenergic receptor activity	n.s.	n.s.	n.s.	0.03041	n.s.	n.s.	n.s.	n.s.
GO:0004940	beta1-adrenergic receptor activity	n.s.	n.s.	n.s.	0.03041	n.s.	n.s.	n.s.	n.s.
GO:0004113	2';3'-cyclic-nucleotide 3'-phosphodieste...	n.s.	n.s.	n.s.	0.03041	n.s.	n.s.	n.s.	n.s.
GO:0001872	(1->3)-beta-D-glucan binding	n.s.	n.s.	n.s.	0.03041	n.s.	n.s.	n.s.	n.s.
GO:0002685	regulation of leukocyte migration	n.s.	n.s.	n.s.	0.03353	n.s.	n.s.	n.s.	n.s.
GO:0019433	triglyceride catabolic process	n.s.	n.s.	n.s.	0.0336	n.s.	n.s.	n.s.	n.s.
GO:0042311	vasodilation	n.s.	n.s.	n.s.	0.03369	n.s.	n.s.	n.s.	n.s.
GO:0001570	vasculogenesis	n.s.	n.s.	n.s.	0.03369	n.s.	n.s.	n.s.	n.s.
GO:0030321	transepithelial chloride transport	n.s.	n.s.	n.s.	0.03369	n.s.	n.s.	n.s.	n.s.
GO:0019233	sensory perception of pain	n.s.	n.s.	n.s.	0.03369	n.s.	n.s.	n.s.	n.s.
GO:0043691	reverse cholesterol transport	n.s.	n.s.	n.s.	0.03369	n.s.	n.s.	n.s.	n.s.
GO:0009612	response to mechanical stimulus	n.s.	n.s.	n.s.	0.03369	n.s.	n.s.	n.s.	n.s.
GO:0090075	relaxation of muscle	n.s.	n.s.	n.s.	0.03369	n.s.	n.s.	n.s.	n.s.
GO:0043114	regulation of vascular permeability	n.s.	n.s.	n.s.	0.03369	n.s.	n.s.	n.s.	n.s.
GO:2000479	regulation of cAMP-dependent protein kin...	n.s.	n.s.	n.s.	0.03369	n.s.	n.s.	n.s.	n.s.
GO:0010898	positive regulation of triglyceride cata...	n.s.	n.s.	n.s.	0.03369	n.s.	n.s.	n.s.	n.s.
GO:0045987	positive regulation of smooth muscle con...	n.s.	n.s.	n.s.	0.03369	n.s.	n.s.	n.s.	n.s.
GO:0070257	positive regulation of mucus secretion	n.s.	n.s.	n.s.	0.03369	n.s.	n.s.	n.s.	n.s.
GO:0045823	positive regulation of heart contraction	n.s.	n.s.	n.s.	0.03369	n.s.	n.s.	n.s.	n.s.
GO:0070374	positive regulation of ERK1 and ERK2 cas...	n.s.	n.s.	n.s.	0.03369	n.s.	n.s.	n.s.	n.s.
GO:0050679	positive regulation of epithelial cell p...	n.s.	n.s.	n.s.	0.03369	n.s.	n.s.	n.s.	n.s.
GO:0035335	peptidyl-tyrosine dephosphorylation	n.s.	n.s.	n.s.	0.03369	n.s.	n.s.	n.s.	n.s.
GO:0019228	neuronal action potential	n.s.	n.s.	n.s.	0.03369	n.s.	n.s.	n.s.	n.s.
GO:0048535	lymph node development	n.s.	n.s.	n.s.	0.03369	n.s.	n.s.	n.s.	n.s.
GO:0048245	eosinophil chemotaxis	n.s.	n.s.	n.s.	0.03369	n.s.	n.s.	n.s.	n.s.
GO:0042471	ear morphogenesis	n.s.	n.s.	n.s.	0.03369	n.s.	n.s.	n.s.	n.s.
GO:0050890	cognition	n.s.	n.s.	n.s.	0.03369	n.s.	n.s.	n.s.	n.s.
GO:0022410	circadian sleep/wake cycle process	n.s.	n.s.	n.s.	0.03369	n.s.	n.s.	n.s.	n.s.
GO:0071226	cellular response to molecule of fungal ...	n.s.	n.s.	n.s.	0.03369	n.s.	n.s.	n.s.	n.s.
GO:0001974	blood vessel remodeling	n.s.	n.s.	n.s.	0.03369	n.s.	n.s.	n.s.	n.s.
GO:0048266	behavioral response to pain	n.s.	n.s.	n.s.	0.03369	n.s.	n.s.	n.s.	n.s.
GO:0006953	acute-phase response	n.s.	n.s.	n.s.	0.03369	n.s.	n.s.	n.s.	n.s.
GO:0015026	coreceptor activity	n.s.	n.s.	n.s.	0.04233	n.s.	n.s.	n.s.	n.s.
GO:0007275	multicellular organism development	n.s.	3e-23	n.s.	n.s.	n.s.	n.s.	n.s.	n.s.
GO:0050793	regulation of developmental process	n.s.	1.8e-11	n.s.	n.s.	n.s.	n.s.	n.s.	n.s.
GO:0038023	signaling receptor activity	n.s.	2.3e-10	n.s.	n.s.	n.s.	n.s.	n.s.	n.s.
GO:0030154	cell differentiation	n.s.	5.2e-09	n.s.	n.s.	n.s.	n.s.	n.s.	n.s.
GO:0048251	elastic fiber assembly	n.s.	5.9e-06	n.s.	n.s.	n.s.	n.s.	n.s.	n.s.
GO:0005112	Notch binding	n.s.	1.8e-05	n.s.	n.s.	n.s.	n.s.	n.s.	n.s.
GO:0008381	mechanosensitive ion channel activity	n.s.	1.8e-05	n.s.	n.s.	n.s.	n.s.	n.s.	n.s.
GO:0030198	extracellular matrix organization	n.s.	0.00018	n.s.	n.s.	n.s.	n.s.	n.s.	n.s.
GO:0005201	extracellular matrix structural constitu...	n.s.	0.00039	n.s.	n.s.	n.s.	n.s.	n.s.	n.s.
GO:0008375	acetylglucosaminyltransferase activity	n.s.	0.00134	n.s.	n.s.	n.s.	n.s.	n.s.	n.s.
GO:0010811	positive regulation of cell-substrate ad...	n.s.	0.00248	n.s.	n.s.	n.s.	n.s.	n.s.	n.s.
GO:0005006	epidermal growth factor-activated recept...	n.s.	0.00424	n.s.	n.s.	n.s.	n.s.	n.s.	n.s.
GO:0006355	regulation of transcription; DNA-templat...	n.s.	0.0078	n.s.	n.s.	n.s.	n.s.	n.s.	n.s.
GO:0030195	negative regulation of blood coagulation	n.s.	0.00988	n.s.	n.s.	n.s.	n.s.	n.s.	n.s.
GO:0030218	erythrocyte differentiation	n.s.	0.00988	n.s.	n.s.	n.s.	n.s.	n.s.	n.s.
GO:0007173	epidermal growth factor receptor signali...	n.s.	0.00988	n.s.	n.s.	n.s.	n.s.	n.s.	n.s.
GO:0007157	heterophilic cell-cell adhesion via plas...	n.s.	0.01233	n.s.	n.s.	n.s.	n.s.	n.s.	n.s.
GO:0016504	peptidase activator activity	n.s.	0.01266	n.s.	n.s.	n.s.	n.s.	n.s.	n.s.
GO:0006486	protein glycosylation	n.s.	0.01986	n.s.	n.s.	n.s.	n.s.	n.s.	n.s.
GO:0005178	integrin binding	n.s.	0.03342	n.s.	n.s.	n.s.	n.s.	n.s.	n.s.
GO:0035256	G protein-coupled glutamate receptor bin...	1.3e-08	n.s.	n.s.	n.s.	n.s.	n.s.	n.s.	n.s.
GO:0071203	WASH complex	3.3e-08	n.s.	n.s.	n.s.	n.s.	n.s.	n.s.	n.s.
GO:0004833	tryptophan 2;3-dioxygenase activity	5.8e-06	n.s.	n.s.	n.s.	n.s.	n.s.	n.s.	n.s.
GO:0019441	tryptophan catabolic process to kynureni...	2.9e-05	n.s.	n.s.	n.s.	n.s.	n.s.	n.s.	n.s.
GO:0051289	protein homotetramerization	2.9e-05	n.s.	n.s.	n.s.	n.s.	n.s.	n.s.	n.s.
GO:0007005	mitochondrion organization	0.00014	n.s.	n.s.	n.s.	n.s.	n.s.	n.s.	n.s.
GO:1990745	EARP complex	0.0022	n.s.	n.s.	n.s.	n.s.	n.s.	n.s.	n.s.
GO:0050528	acyloxyacyl hydrolase activity	0.0025	n.s.	n.s.	n.s.	n.s.	n.s.	n.s.	n.s.
GO:0016887	ATP hydrolysis activity	0.0051	n.s.	n.s.	n.s.	n.s.	n.s.	n.s.	n.s.
GO:0030449	regulation of complement activation	0.00522	n.s.	n.s.	n.s.	n.s.	n.s.	n.s.	n.s.
GO:0019208	phosphatase regulator activity	0.0056	n.s.	n.s.	n.s.	n.s.	n.s.	n.s.	n.s.
GO:0043087	regulation of GTPase activity	0.00561	n.s.	n.s.	n.s.	n.s.	n.s.	n.s.	n.s.
GO:0005739	mitochondrion	0.0098	n.s.	n.s.	n.s.	n.s.	n.s.	n.s.	n.s.
GO:0007155	cell adhesion	0.01356	n.s.	n.s.	n.s.	n.s.	n.s.	n.s.	n.s.
GO:0042147	retrograde transport; endosome to Golgi	0.01559	n.s.	n.s.	n.s.	n.s.	n.s.	n.s.	n.s.
GO:0009986	cell surface	0.0193	n.s.	n.s.	n.s.	n.s.	n.s.	n.s.	n.s.
GO:0008641	ubiquitin-like modifier activating enzym...	0.0243	n.s.	n.s.	n.s.	n.s.	n.s.	n.s.	n.s.
GO:0043484	regulation of RNA splicing	0.02756	n.s.	n.s.	n.s.	n.s.	n.s.	n.s.	n.s.
GO:0050900	leukocyte migration	0.03434	n.s.	n.s.	n.s.	n.s.	n.s.	n.s.	n.s.
GO:0020037	heme binding	0.0397	n.s.	n.s.	n.s.	n.s.	n.s.	n.s.	n.s.
GO:0045010	actin nucleation	0.04442	n.s.	n.s.	n.s.	n.s.	n.s.	n.s.	n.s.

## Sheet: Supplementary Data 3
Supplementary Data 3. Flagellum-associated proteins. We used the list of flagellar proteins of Chlamydomonas reinhardtii from (http://jcb.rupress.org/content/170/1/103.full) as queries in MMSeqs reciprocal best hit searches in the proteomes of the examined species. Numbers in a matrix are -log10 transformed e-values. Species highlighted with green possess flagella.
Class	Role	Query seqid	Naeggrub	Acancast	Dictdisc	Thectrah	Capsowcz	Clim	Crefra	Sphar	Monobrev	Salprose	Mnemleid	Hydrvulg	Tricadha	Drosmela	Cioninte	Homosapi	Fontalba	Rozal1_1	Parsa1	Mitdap1	Nempa1	Nosce1	Enccu1	Enche1	Partr	Rhihy1	Batde5	Spipu1	Ganpr1	Neosp1	Orpsp1_1	PirE2_1	Pirfi3	Catan2	Allma1	Olpbor1	Pipcy3_1	Synps1	Thasp1	Conco1	Entmu	DimcrSC1	Coere1	Linpe1	Zancul2	Furboo	Smicul
Miscellaneous	HSP70, Heat Shock 70 kDa Protein	Chlre4_185673	284.714	200	316.94	302.07	319.125	311.647	309.86	311.149	316.698	308.592	299.615	305.758	314.991	316.566	310.826	320.826	302.301	309.433	307.181	301.417	193.074	145.103	145.418	146.826	319.537	316.514	319.959	322.607	320.832	316.45	241.89	316.686	316.683	269.353	322.005	204.061	320.348	245.879	320.465	251.855	313.147	322.192	306.58	305.118	315.214	307.195	307.409
Intraflagellar Transport	FLA8, Kinesin-II Motor Protein	Chlre4_150766	191.591	92.9914	95.6419	203.679	0	0	0	0	184.536	173.414	0	221.109	190.396	0	219.955	218.885	89.8636	134.281	0	67.9041	0	50.7986	53.9512	56.2249	0	196.715	189.489	195.233	190.354	198.714	0	0	199.633	174.976	188.081	193.828	0	98.8441	0	0	90.6386	93.6934	93.6657	78.6207	0	88.5802	92.1197
Central Pair	PP1, Phosphatase	Chlre4_160030	173.723	175.188	168.921	177.25	180.471	175.058	176.735	176.64	174.572	174.078	175.83	174.706	175.982	174.44	175.623	177.668	168.814	180.813	149.092	0	155.91	152.26	155.352	156.081	179.843	180.282	179.572	180.864	180.794	179.871	174.453	180.107	180.104	175.309	157.7	174.589	72.6533	132.014	180.078	178.212	174.134	148.519	177.262	180.65	125.262	174.758	161.453
Tubulin	beta.1 tubulin TU.1 beta tubulin	Chlre4_129868	288.78	245.196	239.28	286.761	242.506	278.331	235.656	185.013	278.884	278.39	282.221	282.137	280.64	272.167	281.668	280.939	241.944	258.439	255.838	243.137	233.207	227.481	240.615	240.305	276.182	241.624	282.497	283.094	280.945	279.676	0	279.912	279.909	279.968	278.306	150.467	256.202	0	90.8091	255.84	244.143	240.021	226.484	219.826	0	233.334	235.974
Tubulin	beta-2 tubulin TUB2 beta tubulin	Chlre4_129876	288.78	245.196	239.28	286.761	242.506	278.331	235.656	185.013	278.884	278.39	282.221	282.137	280.64	272.167	281.668	280.939	241.944	258.439	255.838	243.137	233.207	227.481	240.615	240.305	276.182	241.624	282.497	283.094	280.945	279.676	0	279.912	279.909	279.968	278.306	150.467	256.202	0	90.8091	255.84	244.143	240.021	226.484	219.826	0	233.334	235.974
Tubulin	alpha-2 tubulin TUA2 alpha tubulin	Chlre4_128523	288.619	228.066	214.881	276.203	242.002	278.517	239.655	229.516	272.486	274.764	277.555	270.194	271.123	275.126	278.041	278.006	206.465	275.952	234.202	240.554	194.275	199.628	203.061	204.482	273.942	275.42	275.751	192.537	274.546	272.585	269.942	272.474	272.47	0	275.373	141	0	227.867	0	215.504	237.75	245.405	227.021	231.444	241.55	244.608	240.666
Tubulin	alpha.1 tubulin TU.1 alpha tubulin	Chlre4_186023	288.619	228.066	214.881	276.203	242.002	278.517	239.655	229.516	272.486	274.764	277.555	270.194	271.123	275.126	278.041	278.006	206.465	275.952	234.202	240.554	194.275	199.628	203.061	204.482	273.942	275.42	275.751	192.537	274.546	272.585	269.942	272.474	272.47	0	275.373	141	0	227.867	0	215.504	237.75	245.405	227.021	231.444	241.55	244.608	240.666
Outer Dynein arm	ODA-IC1, Outer Dynein Arm Intermediate Chain.1	Chlre4_129433	168.939	0	0	132.332	0	0	0	0	159.48	172.383	197.864	182.977	201.46	138.105	195.937	180.411	0	180.785	0	0	0	0	0	0	142.756	184.382	182.305	183.241	0	165.412	0	0	165.301	130.763	148.618	140.654	0	0	26.7003	0	0	0	0	0	0	0	0
Outer Dynein arm	ODA5-Associated Adenylate Kinase	Chlre4_129362	0	0	0	0	0	112.801	0	0	0	0	0	112.108	0	0	0	62.5223	0	103.493	0	0	0	0	0	0	0	182.737	174.809	139.694	176.363	163.412	118.334	0	0	155.46	158.962	136.583	0	0	0	0	0	0	0	0	0	0	0
Inner Dynein Arm	Actin, Inner Dynein Arm Intermediate Chain IDA5 Actin	Chlre4_24392	223.562	236.119	232.972	230.901	231	231.829	228.999	229.597	233.422	232.928	231.907	231.476	229.979	235.023	232.74	234.438	226.972	0	221.115	223.659	206.447	188.94	200.344	200.727	214.776	215.908	205.843	231.74	230.284	227.975	179.248	228.211	228.207	174.909	225.912	120.911	143.555	231.412	225.409	215.226	201.101	227.474	229.873	146.664	223.616	224.25	222.732
Intraflagellar Transport	IFT88, Intraflagellar Transport Protein 88	Chlre4_24421	167.368	0	0	0	0	0	0	0	132.722	150.286	165.683	91.0406	171.997	71.2809	177.124	176.4	0	150.098	0	0	0	0	0	0	115.17	181.043	178.289	0	150.414	176.866	176.652	171.62	175.385	138.548	160.108	109.391	0	0	0	0	0	0	0	0	0	0	0
Intraflagellar Transport	IFT80, Intraflagellar Transport protein 80	Chlre4_24171	210.506	0	0	140.948	0	0	0	0	152.313	182.666	0	218.712	246.521	121.511	205.166	229.923	0	0	0	0	0	0	0	0	114.933	223.218	213.906	227.588	0	212.479	113.051	197.232	214.777	127.122	143.541	72.0547	0	0	0	0	0	0	0	0	0	0	0
Intraflagellar Transport	KAP, Kinesin II associated Protein	Chlre4_182554	75.6776	0	0	125.69	0	0	0	0	118.365	119.228	140.893	156.113	139.688	127.679	144.769	156.636	0	80.7585	0	0	0	0	0	0	44.0623	124.25	119.859	120.1	72.5588	134.332	108.839	116.333	137.954	59.7493	92.3832	67.1182	0	0	0	0	0	0	0	0	0	0	0
Miscellaneous	Calmodulin CAM	Chlre4_188144	78.739	77.4285	81.2209	82.6185	83.0654	85.2839	83.8377	83.743	82.7133	84.9965	81.1959	0	84.1254	85.3591	85.8496	84.7734	80.0712	85.4913	0	54.1882	0	0	0	0	84.8671	84.9598	85.2907	85.5426	85.1252	84.2018	83.6366	83.7433	83.7397	61.5791	84.5651	61.2049	83.9431	31.7807	82.6722	79.0676	74.9842	81.6153	56.5921	66.5797	76.0152	76.6496	44.5869
Radial Spoke	RSP16, Radial Spoke Protein 16	Chlre4_78044	63.0333	63.4547	38.212	74.7719	55.3186	53.7455	45.8514	42.7016	71.4279	67.8453	68.8941	63.6615	61.8401	62.7135	74.8775	71.0573	38.1136	60.794	51.3932	64.167	26.0258	0	0	20.2968	54.0175	59.9201	67.4525	70.4483	46.4298	63.9694	61.6988	64.8914	61.8019	48.8745	44.8576	48.1732	41.2166	43.1303	38.6218	51.3901	51.8083	55.6047	42.2991	42.8983	41.9431	40.8674	47.5235
Miscellaneous	GSK3, Glycogen Synthase Kinase 3	Chlre4_114692	126.777	135.15	147.573	139.281	143.876	145.395	150.872	50.3203	111.392	99.8636	126.803	140.2	144.586	0	149.417	150.073	115.669	93.813	78.5113	50.9682	0	0	50.54	51.9322	150.86	142.304	142.98	141.847	147.657	135.325	91.9702	0	136.94	141.84	143.294	41.9158	0	54.1433	147.29	136.783	131.679	137.592	141.368	146.131	97.5005	140.945	134.935
Outer Dynein arm	ODA-LC1, Outer Dynein Arm Light Chain.1	Chlre4_186669	53.0888	0	0	51.4179	0	0	0	0	49.4357	57.2527	53.8077	55.8019	55.6912	54.8431	57.0646	58.415	0	51.8601	0	0	0	0	0	0	57.124	48.9059	49.2366	56.4121	49.071	54.3813	0	49.424	53.9212	51.5566	50.5887	41.8447	0	0	0	0	0	0	0	0	0	0	0
Outer Dynein arm	ODA-LC8, Outer Dynein Arm Light Chain 8	Chlre4_194837	46.8579	29.5227	32.6317	42.7406	39.7064	49.5894	41.1772	0	45.6203	51.7385	52.105	48.8887	50.1687	52.1017	50.8526	51.515	27.6438	0	18.2621	0	0	0	0	0	12.5805	51.0056	49.9442	51.2409	48.7345	49.5499	20.7652	0	49.7823	50.8854	50.6099	35.1895	0	26.182	0	32.2121	35.4317	37.5547	29.5141	28.3899	21.8274	32.2245	22.3333
Intraflagellar Transport	IFT46, Intraflagellar Transport Protein 46	Chlre4_108954	56.8274	0	0	63.808	0	0	0	0	65.6336	63.0633	69.6603	73.3866	72.583	22.7788	71.5318	70.8038	0	0	0	0	0	0	0	0	18.9059	61.296	55.0542	58.7632	0	58.4643	45.806	60.43	59.7347	0	0	26.3457	0	0	0	0	0	0	0	0	0	0	0
Miscellaneous	EB1, microtubule-associated protein	Chlre4_194209	42.0904	31.9363	0	40.4401	38.4892	39.6494	27.6923	26.2476	42.93	40.7296	41.0902	43.4026	34.0757	45.8824	34.7445	47.7025	31.8088	34.7404	32.8703	0	0	0	0	0	43.3431	37.6176	35.2207	38.8775	40.5161	41.6556	0	0	40.5196	34.0965	35.1829	20.2563	0	0	42.5516	38.6582	36.6876	45.9626	33.6356	35.2585	0	0	27.6639
Inner Dynein Arm	Dynein Light Chain Tcte.1	Chlre4_160073	25.8539	30.1069	33.9066	38.0901	21.4916	40.76	19.1354	0	42.7069	43.6033	44.3176	46.3206	47.2519	40.14	44.8052	45.4669	0	39.228	0	0	0	0	0	0	33.385	19.9119	43.2016	43.454	39.9055	40.3722	0	39.9122	39.909	38.2288	42.8233	14.2037	24.8047	20.5124	0	0	18.6144	21.4299	0	0	0	0	0
Radial Spoke	RSP12, Radial Spoke Protein 12	Chlre4_141642	22.6326	20.6501	0	0	21.4179	0	27.0016	0	23.8193	25.7378	23.6908	32.2276	0	26.4421	35.2159	0	26.0206	24.8551	23.3054	0	0	19.9252	0	19.2487	25.9555	0	0	26.6254	26.9	0	24.045	0	0	21.8005	23.9318	5.52637	0	23.8921	0	27.7817	25.7945	27.2096	27.5268	27.4481	22.0028	24.0055	26.9731
Inner Dynein Arm	IA1-DHC1a. Inner Dynein Arm Heavy Chain 1-alpha	Chlre4_60432	200	200	200	200	0	0	0	0	200	200	200	200	200	200	0	200	0	200	0	0	0	0	0	0	200	200	200	200	200	200	200	200	200	200	200	0	0	0	0	200	200	0	0	200	0	0	200
Intraflagellar Transport	DHC1b, Cytoplasmic Dynein Heavy Chain 1b	Chlre4_24009	200	0	0	200	200	200	0	0	200	200	200	200	200	200	200	200	200	0	0	0	0	0	0	0	0	200	200	200	0	200	0	200	200	200	200	0	0	0	200	0	0	0	200	0	0	200	0
Miscellaneous	LF4, Long Flagella Protein	Chlre4_58843	135.677	60.3974	120.141	0	56.3532	0	60.9007	49.1308	107.435	0	121.501	133.194	129.619	0	54.9855	0	61.6417	120.246	55.4921	55.6101	53.3228	53.4849	58.9523	58.6447	60.2005	0	111.043	0	0	0	0	58.7426	0	105.749	0	0	70.3075	58.4835	60.7802	70.2906	0	67.6507	64.1787	61.6906	0	57.909	58.1213
Inner Dynein Arm	Caltractin / Centrin 20 kD Calcium-Binding Protein VFL2	Chlre4_159554	66.4685	0	0	71.3883	0	65.7224	49.7049	0	71.4829	71.3357	0	76.4774	74.9776	62.3269	75.3125	73.1951	0	71.8303	33.5079	0	0	0	0	0	49.6925	73.7289	71.6299	71.8814	75.9767	68.8055	0	47.5296	69.7321	53.8283	73.6813	0	0	0	0	0	0	0	0	0	0	0	38.238
Outer Dynein arm	ODA-LC7a, Outer Dynein Arm Light Chain 7a	Chlre4_137559	27.0723	0	18.7673	0	19.2237	0	0	0	25.8345	27.7765	34.7577	31.8891	31.0802	30.9252	35.5935	35.2118	0	31.0564	0	0	0	0	0	0	31.1276	31.9176	33.6407	35.6338	33.1271	34.2906	23.2788	25.4746	34.1748	33.5378	33.6105	0	18.3613	24.8586	26.4891	0	18.7802	20.9024	17.045	16.27	0	0	0
Intraflagellar Transport	IFT121, Intraflagellar Transport Protein 121	Chlre4_195385	200	0	0	246.302	0	139.291	0	0	200	200	205.461	200	200	299.97	0	200	0	86.9974	0	0	0	0	0	0	173.259	282.785	200	200	178.887	200	0	317.588	200	213.093	255.721	0	0	0	0	0	0	0	0	0	0	0	0
Intraflagellar Transport	IFT172, Intraflagellar Transport Protein 172	Chlre4_183240	200	0	0	200	0	0	0	0	200	200	200	200	200	200	0	200	0	200	0	0	0	0	0	0	271	200	200	200	200	200	200	200	200	200	200	0	0	0	0	0	0	0	0	0	0	0	0
Intraflagellar Transport	IFT144, Intraflagellar Transport Protein 144	Chlre4_143468	276.566	0	0	235.079	0	0	0	0	222.286	202.532	270.107	274.801	294.173	225.542	286.297	295.489	0	0	0	0	0	0	0	0	0	256.075	223.449	259.717	0	239.002	0	0	246.033	134.094	151.601	0	0	0	0	0	0	0	0	0	0	0	0
Inner Dynein Arm	DHC6, Dynein Heavy Chain 6	Chlre4_134599	200	0	0	0	0	0	0	0	200	200	200	200	200	200	0	200	0	200	0	0	0	0	0	0	200	200	200	200	200	200	200	200	200	200	200	0	0	0	0	0	0	0	0	0	0	0	0
Inner Dynein Arm	IA1-DHC1b, Inner Dynein Arm Heavy Chain 1-beta	Chlre4_137221	200	0	0	200	0	0	0	0	200	200	200	0	200	200	0	200	0	200	0	0	0	0	0	0	0	200	200	200	200	200	200	200	200	200	200	0	0	0	0	0	0	0	0	0	0	0	0
Outer Dynein arm	ODA-DHCb, Outer Dynein Arm Heavy Chain beta	Chlre4_24252	200	0	0	200	0	0	0	0	200	200	200	200	200	200	200	200	0	200	0	0	0	0	0	0	200	200	200	0	200	200	0	200	200	0	200	0	0	0	0	0	0	0	0	0	0	0	0
Central Pair	PF16, Central Pair Protein	Chlre4_103782	150.065	0	0	204.738	0	0	0	0	186.845	197.766	205.396	194.588	203.472	0	188.931	197.543	0	191.689	0	0	0	0	0	0	130.287	161.431	195.639	193.122	120.898	163.44	165.296	118.496	166.436	143.708	145.847	0	0	0	0	0	0	0	0	0	0	0	0
Inner Dynein Arm	DHC2, Dynein Heavy Chain 2	Chlre4_130324	200	0	0	200	0	0	0	0	200	200	200	0	200	0	0	200	0	200	0	0	0	0	0	0	200	200	200	200	200	200	0	200	200	200	200	0	0	0	0	0	0	0	0	0	0	0	0
Outer Dynein arm	ODA-IC2, Outer Dynein Arm Intermediate Chain 2	Chlre4_188612	120.657	0	0	166.451	0	0	0	0	161.721	110.05	184.697	0	186.229	122.051	181.041	175.14	0	143.48	0	0	0	0	0	0	164.893	179.121	186.698	179.701	164.114	163.196	0	0	162.74	175.554	175.279	0	0	30.5361	0	0	0	0	0	0	0	0	0
Intraflagellar Transport	IFT140, Intraflagellar Transport Protein 140	Chlre4_192205	231.815	0	0	168.057	0	0	0	0	226.217	225.055	0	150.731	242.5	164.699	236.724	237.02	0	0	0	0	0	0	0	0	122.634	193.685	154.718	216.807	101.167	196.642	0	0	194.525	110.104	139.551	0	0	0	0	0	0	0	0	0	0	0	0
Intraflagellar Transport	IFT139, Intraflagellar Transport Protein 139	Chlre4_126867	215.709	0	0	166.093	0	0	0	0	247.051	267.327	242.165	0	284.557	0	211.146	296.122	0	0	0	0	0	0	0	0	0	236.678	241.082	279.122	0	240.009	0	0	234.811	0	68.7698	0	0	0	0	0	0	0	0	0	0	0	0
Outer Dynein arm	ODA-DHCg, Outer Dynein Arm Heavy Chain gamma	Chlre4_155136	0	0	0	0	0	0	0	0	200	200	200	200	200	200	200	200	0	200	0	0	0	0	0	0	200	0	200	200	200	0	0	0	0	200	200	0	0	0	0	0	0	0	0	0	0	0	0
Miscellaneous	PF2, Dynein Regulatory Complex Protein	Chlre4_151144	129.785	0	0	127.778	0	140.424	0	0	136.145	149.454	165.704	159.402	162.401	88.5745	114.113	155.1	0	145.462	0	0	0	0	0	0	80.2334	156.322	0	154.486	108.582	151.079	67.1126	0	152.693	137.913	141.432	0	0	0	0	0	0	0	0	0	0	0	0
Intraflagellar Transport	IFT52, Intraflagellar Transport Protein 52	Chlre4_24116	123.183	0	0	82.706	0	0	0	0	105.094	126.638	123.21	52.6931	121.983	67.3218	124.383	126.759	0	111.633	0	0	0	0	0	0	96.5774	101.817	130.035	132.353	52.8871	133.434	0	124.705	130.907	110.641	117.939	0	0	0	0	0	0	0	0	0	0	0	0
Miscellaneous	MBO2, Coiled-Coil Flagellar Protein	Chlre4_192170	119.732	0	0	141.68	0	9.21325	0	0	0	66.5438	143.676	112.315	0	0	129.303	123.542	0	123.589	0	0	0	0	0	0	66.443	139.225	145.982	135.409	111.508	94.3596	79.7635	0	118.866	112.571	123.681	0	0	18.9066	0	0	0	0	16.9292	0	0	0	0
Central Pair	KLP1, Kinesin-Like Protein.1	Chlre4_186414	130.949	0	0	141.217	0	0	0	0	88.3141	91.1672	0	89.4343	107.436	0	119.921	122.588	0	0	0	0	0	0	0	0	82.7366	137.042	153.399	150.571	137.207	133.576	88.1957	115.5	131.089	84.0366	140.058	0	0	0	0	0	0	0	0	0	0	0	0
Miscellaneous	RIB72, Nucleoside-Diphosphokinase Regulatory Subunit p72	Chlre4_126286	115.2	0	0	115.602	0	0	0	0	92.5849	98.1972	100.252	101.866	105.5	84.3487	106.509	106.467	0	107.526	0	0	0	0	0	0	59.1938	108.696	105.964	89.9311	100.362	103.87	102.979	86.4917	102.403	101.443	94.0458	0	0	0	0	0	0	0	0	0	0	0	0
Inner Dynein Arm	IA-IC28, Inner Dynein Arm Light Chain p28	Chlre4_132451	85.6586	0	0	93.6838	0	67.963	0	0	93.7786	98.8277	102.658	77.9863	103.156	75.6447	101.758	97.9112	0	90.3162	0	0	0	0	0	0	64.4378	98.0979	99.8147	98.6796	97.5702	96.9948	95.7385	93.074	95.1489	95.901	96.3181	0	0	0	0	0	0	0	0	0	0	0	0
Inner Dynein Arm	IA1-IC140, Inner Dynein Arm .1 Intermediate Chain	Chlre4_137826	70.5309	0	11.0328	94.6813	0	0	0	0	0	93.6515	110.073	94.5634	118.837	0	97.3975	103.57	0	88.3049	0	0	0	0	0	0	56.9944	119.295	117.633	134.548	109.522	98.4466	0	89.2403	98.3518	88.9722	106.341	0	0	0	0	0	11.3491	0	0	0	0	0	0
Intraflagellar Transport	IFT57, Intraflagellar Transport Protein 57	Chlre4_98642	0	0	0	66.1901	0	0	0	0	70.0478	70.5854	73.3445	77.0324	59.1405	42.7203	79.6584	75.5022	0	0	0	0	0	0	0	0	53.7447	76.7178	70.537	78.6688	73.4543	73.5682	49.4861	0	75.5147	57.7989	68.7894	0	0	0	0	0	0	0	0	0	0	0	0
Radial Spoke	RSP3, Radial Spoke Protein 3	Chlre4_138046	70.9094	0	0	0	0	0	0	0	50.9201	90.9772	88.2662	88.8645	97.2975	0	91.4769	85.9788	0	0	0	0	0	0	0	0	33.9401	0	0	88.7873	83.6057	81.6753	0	0	79.1878	74.4953	86.1178	0	0	0	0	0	0	0	0	0	0	0	0
Central Pair	PF20, Central Pair Associated WD-Repeat Protein	Chlre4_101210	48.7279	0	0	63.8233	0	0	0	0	35.454	40.8345	76.6321	0	77.4624	0	78.4686	60.5224	0	34.1884	0	0	0	0	0	0	0	0	79.2836	85.3095	0	75.8348	0	0	81.8401	51.914	66.3811	0	0	0	0	0	0	0	0	0	0	0	0
Radial Spoke	RSP4, Radial Spoke Protein 4	Chlre4_24016	31.4391	0	0	0	0	0	0	0	0	0	68.5387	51.5627	63.6019	35.3761	66.9805	64.2246	0	47.4374	0	0	0	0	0	0	52.8529	46.5722	47.9045	50.1505	42.0813	43.1797	0	0	45.0746	58.5505	58.2751	0	0	0	0	0	0	0	0	0	0	0	0
Outer Dynein arm	ODA-DC2, Outer Dynein Arm Docking Complex 2	Chlre4_132719	91.8265	0	0	82.3696	0	0	0	0	64.9144	42.8965	0	49.0615	17.7111	33.8655	80.4412	0	0	60.5754	0	0	0	0	0	0	0	15.9622	61.7118	65.637	15.8196	0	0	0	40.7506	57.2703	54.6672	0	0	0	0	0	0	0	0	0	0	0	0
Miscellaneous	RIB43a, Flagellar Protofilament Ribbon Protein	Chlre4_77703	44.3298	0	0	50.4965	0	0	0	0	34.0537	41.634	49.443	46.3045	0	37.608	46.1892	33.0151	0	32.0663	0	0	0	0	0	0	0	0	46.325	42.1701	42.4377	42.5465	0	0	45.8242	0	41.5496	0	0	0	0	0	0	0	0	0	0	0	0
Inner Dynein Arm	Dynein Light Chain Tctex2b	Chlre4_130357	0	0	0	30.3204	0	0	0	0	0	32.0065	31.3297	34.0276	34.2633	21.2447	36.6855	31.783	0	0	0	0	0	0	0	0	25.618	28.1448	30.2142	0	27.6148	38.1655	0	38.4012	37.7022	32.8931	37.486	0	0	29.7886	30.3736	0	0	16.8049	0	20.1715	0	0	0
Miscellaneous	DIP13, Deflagellation Inducible Protein, 13KD	Chlre4_131284	30.435	0	0	38.1504	0	26.5542	21.2776	0	32.6778	33.9226	32.2013	31.7696	33.745	0	26.4254	38.2224	0	0	0	0	0	0	0	0	0	0	0	22.29	0	23.3828	15.8589	0	25.0071	0	12.27	0	0	0	0	0	0	0	0	0	0	0	0
Intraflagellar Transport	FLA10, Kinesin-II Motor Protein	Chlre4_185750	0	0	0	181.07	0	86.3617	0	67.1294	0	171.423	0	0	177.074	171.438	187.693	196.923	0	0	79.1273	0	54.0518	48.8324	0	0	154.542	0	179.254	187.39	0	180.231	180.018	0	0	0	0	0	97.0916	0	0	91.0531	0	0	0	0	0	0	0
Inner Dynein Arm	IA1-IC138, Inner Dynein Arm .1 Intermediate Chain	Chlre4_158948	69.4655	0	0	88.6295	0	0	0	0	0	0	90.2094	0	0	0	102.053	83.8517	0	72.4856	0	0	0	0	0	0	0	89.1854	70.0816	100.786	95.1785	101.794	0	71.8111	94.8573	0	99.1973	0	0	0	0	0	0	0	0	0	0	0	0
Central Pair	CPC1, Central Pair Complex	Chlre4_24512	60.5357	23.7178	0	107.056	0	0	0	0	0	87.8271	84.8097	0	0	0	0	87.9073	0	46.211	0	0	0	0	0	0	0	67.1689	101.198	115.769	70.6668	70.7409	51.4928	0	76.429	73.76	83.189	0	0	0	0	0	0	0	0	0	0	0	0
Intraflagellar Transport	IFT81, Intraflagellar Transport Protein 81	Chlre4_138649	0	0	0	85.1833	0	0	0	0	88.9727	19.4878	0	96.511	0	0	94.3723	11.9289	0	0	0	0	0	0	0	0	0	93.5028	0	95.0872	70.5799	92.0911	0	0	96.0331	0	0	0	0	0	0	0	0	0	0	0	0	0	0
Miscellaneous	Profilin PR.1 profilin	Chlre4_181887	0	0	12.0755	0	13.5656	0	16.4113	14.586	0	0	0	0	0	0	0	0	0	0	0	0	0	0	0	0	18.8239	0	19.5936	18.4583	0	13.6588	0	0	13.1999	0	0	0	0	0	0	0	5.21947	0	0	0	14.1526	15.1301	0
Intraflagellar Transport	IFT72/74, Intraflagellar Transport Protein 72 and 74	Chlre4_136521	14.3292	0	0	0	0	0	0	0	0	52.7007	0	78.1486	0	0	6.55736	70.9662	7.59654	0	0	0	0	0	0	0	0	7.5817	0	0	6.83239	70.0892	0	0	74.3273	0	62.1398	0	0	0	0	0	0	0	0	0	0	0	0
Miscellaneous	PF15, p80 Katanin	Chlre4_80954	0	0	0	79.4014	0	69.8024	0	0	0	0	0	82.2541	0	0	0	70.5962	0	0	0	0	0	0	0	0	0	0	0	74.2889	57.691	0	0	0	0	0	0	0	0	0	0	0	0	0	0	0	0	0	0
Outer Dynein arm	ODA-LC3, Outer Dynein Arm Light Chain 3	Chlre4_192564	9.27976	6.64724	9.33124	6.62893	0	0	0	5.7018	0	0	6.25806	0	12.5303	0	8.08746	0	0	9.44213	0	8.71197	0	0	0	0	5.44867	0	8.9017	0	0	0	0	8.06454	0	10.8419	7.50598	0	0	6.80327	0	5.21681	0	11.0888	0	0	6.96981	0	5.43274
Intraflagellar Transport	IFT27, Intraflagellar Transport Protein 27	Chlre4_129193	29.8471	5.90553	0	0	0	0	0	0	24.8523	33.2969	0	0	33.8116	0	6.31994	16.6349	0	0	0	0	0	0	0	0	0	0	32.902	0	0	29.4107	30.2277	29.3027	29.2993	0	0	0	0	0	0	0	0	0	0	0	0	0	0
Radial Spoke	RSP6, Radial Spoke Protein 6	Chlre4_54360	31.8041	0	0	54.1001	0	0	0	0	59.5924	54.721	0	0	0	0	0	0	0	0	0	0	0	0	0	0	0	0	0	0	0	0	42.3686	0	0	0	0	0	0	0	0	0	0	0	0	0	0	0	0
Outer Dynein arm	ODA-LC2, Outer Dynein Arm Light Chain 2	Chlre4_184900	21.2857	0	0	0	0	0	0	0	0	27.1898	0	0	23.1973	0	28.3892	0	0	15.5574	0	0	0	0	0	0	0	23.3369	0	25.3064	0	19.1142	0	0	0	0	24.6767	0	0	0	0	0	0	0	0	0	0	18.8554	0
Radial Spoke	RSP10, Radial Spoke Protein 10	Chlre4_185792	0	0	0	0	0	18.0188	0	0	34.2874	22.8297	33.1271	30.9813	32.9352	0	0	0	0	0	0	0	0	0	0	0	30.9212	0	0	0	0	0	0	13.4876	0	0	0	0	0	0	0	0	0	0	0	0	0	0	0
Radial Spoke	RSP9, Radial Spoke Protein 9	Chlre4_182960	9.64801	0	0	0	0	0	0	0	21.0013	29.9678	27.9508	0	30.8179	0	27.4131	0	0	0	0	0	0	0	0	0	0	0	0	0	0	0	0	0	0	0	0	0	0	0	0	0	0	0	0	0	0	0	0
Radial Spoke	RSP11, Radial Spoke Protein 11	Chlre4_182635	0	0	0	0	0	13.4277	0	0	0	0	9.47899	8.06931	0	0	10.9516	0	0	0	0	0	0	0	0	0	14.369	19.8827	15.1206	0	16.3086	0	0	0	0	17.7284	15.0802	0	0	0	0	0	0	0	0	0	0	0	0
Intraflagellar Transport	IFT27, Intraflagellar Transport Protein 27	Chlre4_98791	0	0	0	0	0	0	0	0	0	18.3109	0	0	23.3393	0	0	20.5158	0	0	0	0	0	0	0	0	0	16.5408	12.372	15.3904	0	0	0	0	0	11.9237	11.9935	0	0	0	0	0	0	0	0	0	0	0	0
Miscellaneous	FA2, Protein Kinase	Chlre4_183505	0	0	0	60.8274	0	49.2394	0	0	0	0	0	0	0	0	0	0	45.6666	0	0	0	25.7256	0	0	0	0	0	0	0	0	0	0	0	0	0	0	0	0	0	0	0	0	0	0	0	0	0	0
Central Pair	PF6, Central Pair Protein	Chlre4_181848	0	18.1874	0	0	0	0	0	0	0	0	0	0	0	25.0767	0	0	0	0	0	0	0	0	0	0	0	0	0	0	0	0	0	0	0	0	0	0	0	0	0	0	0	0	0	0	0	0	0
Miscellaneous	PP2A, Protein Phosphatase 2a	Chlre4_144498	0	0	0	0	0	0	0	0	0	0	0	0	0	19.3713	0	0	0	0	0	0	0	0	0	0	0	0	0	0	21.6055	0	0	0	0	0	0	0	11.5585	0	0	0	0	0	0	0	0	0	0
Radial Spoke	RSP23, Radial Spoke Protein 23	Chlre4_139197	0	0	0	0	0	0	0	0	47.0425	0	0	0	0	0	0	0	0	0	0	0	0	0	0	0	0	0	0	0	0	0	0	0	0	0	0	0	0	0	0	0	0	0	0	0	0	0	0
Intraflagellar Transport	IFT20, Intraflagellar Transport Protein 20	Chlre4_182072	0	0	0	0	0	0	0	0	0	0	0	0	0	0	0	0	0	0	0	0	0	0	0	0	0	19.8877	0	23.5899	0	16.7075	0	16.2513	0	0	0	0	0	0	0	0	0	0	0	0	0	0	0
Miscellaneous	Protein Kinase, 48K SKS-C	Chlre4_184895	0	0	12.9473	0	0	6.36947	24.2513	0	0	11.3451	0	0	0	0	0	0	0	0	0	0	0	0	0	0	0	0	0	7.82391	0	0	0	0	0	0	0	0	0	0	0	0	0	0	0	0	0	0	0
Radial Spoke	RSP2, Radial Spoke Protein 2	Chlre4_186281	0	0	0	0	0	0	0	0	0	0	0	0	0	0	0	0	0	0	0	0	0	0	0	0	0	0	0	0	11.3148	0	0	0	0	0	0	0	0	0	0	0	0	0	7.94424	0	0	0	0
Membrane Proteins	Mastigoneme MST Mastigoneme	Chlre4_574	0	0	0	0	47.0577	0	0	0	0	0	0	0	0	0	0	0	0	0	0	0	0	0	0	0	0	0	0	0	0	0	0	0	0	0	0	0	0	0	0	0	0	0	0	0	0	0	0
Outer Dynein arm	ODA-DC1, Outer Dynein Arm Docking Complex 1	Chlre4_189083	0	0	0	0	0	0	0	0	0	0	0	0	0	0	0	0	0	0	0	0	0	0	0	0	0	0	0	0	0	14.4275	0	12.5303	0	0	8.04895	0	0	0	0	0	0	0	0	0	0	0	0
Inner Dynein Arm	IA1-IC97, Inner Dynein Arm .1 Intermediate Chain=	Chlre4_190653	0	0	0	0	0	0	0	0	0	0	16.9458	0	0	0	0	0	0	0	0	0	0	0	0	0	0	0	0	0	0	0	0	0	0	0	21.7962	0	0	0	0	0	0	0	0	0	0	0	0
Miscellaneous	Tektin Tektin	Chlre4_24358	0	0	0	0	0	0	0	0	0	0	24.9492	0	0	0	0	0	0	0	0	0	0	0	0	0	0	0	0	0	0	0	0	0	0	0	0	0	0	0	0	0	0	0	0	0	0	0	0
Outer Dynein arm	ODA-DC3, Outer Dynein Arm Docking Complex 3	Chlre4_136411	0	0	0	20.5885	0	0	0	0	0	0	0	0	0	0	0	0	0	0	0	0	0	0	0	0	0	0	0	0	0	0	0	0	0	0	0	0	0	0	0	0	0	0	0	0	0	0	0
Outer Dynein arm	ODA-LC4, Outer Dynein Arm Light Chain 4	Chlre4_190145	0	0	7.26313	0	0	0	0	0	0	0	0	0	0	0	0	0	0	0	0	0	0	0	0	0	0	0	0	0	0	0	0	0	0	0	0	0	0	0	0	0	0	0	0	0	0	0	0
Radial Spoke	RSP17, Radial Spoke Protein 17	Chlre4_196397	0	0	0	0	0	0	0	0	0	0	0	0	0	0	0	0	0	0	0	0	0	0	0	0	0	0	0	0	0	0	0	0	0	0	0	0	0	0	0	0	0	0	0	0	0	0	0
[truncated: 77 more columns]

## Sheet: Supplementary Data 4a
Supplementary Data 4a. Novel core HGs in fungi. 163 HGs which showed at least 70% conservation and were gained during early fungal evolution (>= node 141 =< node 186).
			Conservation in different clades: percentage of species having at least one protein in the given cluster																							InterPro domain annotation :: number of protein annotated with this term										Proportion of IPR domain among Fungi based on UNIPROT
Homologous group	Birth of HG	Conservation	Heterolobosea	Amobozoa	Apusozoa	Filasterea	Corallochytrea	Ichtyosporea	Choanoflagellata	Metazoa	Nuclearia	RM clade	Aphelidomycota	Chytridiomycota	Blastocladiomycota	Olpidiomycota	Zoopagomycota	Mucoromycota	Taphrinomycotina	Saccharomycotina	Pezizomycotina	Pucciniomycotina	Ustilagomycotina	Agaricomycotina	comment	IPR_1	IPR_2	IPR_3	IPR_4	IPR_5	IPR_6	IPR_7	IPR_8	IPR_9	IPR_10	IPRrateUNI1	IPRrateUNI2	IPRrateUNI3	IPRrateUNI4	IPRrateUNI5	IPRrateUNI6	IPRrateUNI7	IPRrateUNI8	IPRrateUNI9	IPRrateUNI10
mcl_3258	141	0.773585	0	0	0	0	0	0	0	0	0	0.143	1	0.5	1	0	0.5	1	0.5	0.333	0.875	1	0.75	0.968	lipid related	IPR013094::Alpha/beta hydrolase fold-3::84	IPR029058::Alpha/Beta hydrolase fold::84	IPR033140::Lipase; GDXG; putative serine active site::23	NA	NA	NA	NA	NA	NA	NA	0.19	0.12	0.14
mcl_2674	141	0.839623	0	0	0	0	0	0	0	0	0	0.286	1	0.75	1	1	0.75	0.857	0	1	1	0.8	1	0.935	diverse function	IPR029058::Alpha/Beta hydrolase fold::11	IPR010662::Putative hydrolase RBBP9/YdeN::1	IPR003386::Lecithin:cholesterol/phospholipid:diacylglycerol acyltransferase::1	NA	NA	NA	NA	NA	NA	NA	0.12
mcl_830	141	0.726415	0	0	0	0	0	0	0	0	0	0.143	1	0.5	0.5	0	0.583	0.5	0	0	1	1	1	1	metabolism	IPR021047::Mannosyltransferase 1; CMT1::212	IPR029044::Nucleotide-diphospho-sugar transferases::13	IPR000289::Ribosomal protein S28e::1	IPR012340::Nucleic acid-binding; OB-fold::1	IPR028626::Ribosomal protein S28e conserved site::1	IPR027417::P-loop containing nucleoside triphosphate hydrolase::1	IPR007111::NACHT nucleoside triphosphatase::1	NA	NA	NA	0.96	0.04
mcl_2758	141	0.801887	0	0	0	0	0	0	0	0	0	0.143	1	1	1	0	0.333	0.929	0.5	0	1	0.8	1	1	cellular morphogenesis	IPR039892::Protein Spa2/Sph1::104	IPR013724::GIT; Spa2 homology (SHD) domain::101	IPR022018::ARF GTPase-activating protein GIT1; C-terminal::9	IPR029062::Class I glutamine amidotransferase-like::1	IPR006221::Anthranilate synthase/para-aminobenzoate synthase like domain::1	IPR017926::Glutamine amidotransferase::1	IPR029131::HAUS augmin-like complex subunit 5::1	IPR027267::AH/BAR domain superfamily::1	IPR019734::Tetratricopeptide repeat::1	IPR011990::Tetratricopeptide-like helical domain superfamily::1	0.96	0.38	0.01
mcl_3343	141	0.754717	0	0	0	0	0	0	0	0	0	0.429	0	1	0.5	1	0.417	0.5	0.5	0.333	0.938	0.8	0.75	1	chaperon	IPR001623::DnaJ domain::81	IPR036869::Chaperone J-domain superfamily::81	IPR018253::DnaJ domain; conserved site::16	IPR036770::Ankyrin repeat-containing domain superfamily::1	IPR001810::F-box domain::1	IPR002110::Ankyrin repeat::1	NA	NA	NA	NA	0.15	0.15	0.15
mcl_3284	141	0.820755	0	0	0	0	0	0	0	0	0	0.143	0	0.75	0.5	0	0.583	1	0.5	1	1	0.8	1	0.968	chremodeling	IPR037782::Transcriptional activator Spt7::90	IPR036427::Bromodomain-like superfamily::88	IPR001487::Bromodomain::88	IPR009072::Histone-fold::84	IPR018359::Bromodomain; conserved site::70	IPR006565::Bromodomain associated domain::59	NA	NA	NA	NA	0.99	0.22	0.22	0.27	0.17	0.45
mcl_3625	141	0.745283	0	0	0	0	0	0	0	0	0	0.143	0	0.75	0.5	0	0.333	1	0.5	0	1	1	0.25	0.968	Transcription	IPR001202::WW domain::74	IPR036020::WW domain superfamily::68	NA	NA	NA	NA	NA	NA	NA	NA	0.19	0.19
mcl_1526	141	0.773585	0	0	0	0	0	0	0	0	0	0.143	1	0.875	1	0	0.833	0.929	0	0	0.625	0.8	0.75	1	EP	IPR037219::Peptidase M41-like::3	IPR000175::Sodium:neurotransmitter symporter::1	IPR013968::Polyketide synthase; ketoreductase domain::1	IPR036291::NAD(P)-binding domain superfamily::1	NA	NA	NA	NA	NA	NA	#N/A	#N/A	#N/A	#N/A	#N/A
mcl_247	141	0.90566	0	0	0	0	0	0	0	0	0	0.286	0	0.5	1	1	1	1	1	1	1	1	1	1	FCW	IPR018466::Kre9/Knh1 family::401	IPR008659::Yeast cell wall synthesis Kre9/Knh1; C-terminal::15	IPR001002::Chitin-binding; type 1::2	IPR036861::Endochitinase-like superfamily::2	IPR018371::Chitin-binding; type 1; conserved site::1	IPR036573::Carbohydrate-binding module superfamily 5/12::1	NA	NA	NA	NA	0.91	1
mcl_1180	141	0.858491	0	0	0	0	0	0	0	0	0	0.143	0	0.75	0	0	0.833	1	1	1	1	1	0.75	1	signaling	IPR036305::RGS domain superfamily::265	IPR016137::RGS domain::186	IPR021309::Protein of unknown function DUF2892::1	IPR002014::VHS domain::1	IPR008942::ENTH/VHS::1	IPR004152::GAT domain::1	IPR038425::GAT domain superfamily::1	NA	NA	NA	0.23	0.15
mcl_2924	141	0.839623	0	0	0	0	0	0	0	0	0	0.143	1	0.875	0	1	0.5	1	1	0.667	1	0.8	1	1	intracelltransport	IPR018820::Brefeldin A sensitivity protein-related; domain of unknown function DUF2421::158	IPR023244::Brefeldin A-sensitivity protein 4::121	IPR018823::Putative ER transporter; 6TM; N-terminal::112	IPR024738::Transcriptional coactivator Hfi1/Transcriptional adapter 1::16	IPR020966::Aluminum-activated malate transporter::11	IPR001680::WD40 repeat::2	IPR017986::WD40-repeat-containing domain::2	IPR036322::WD40-repeat-containing domain superfamily::2	IPR015943::WD40/YVTN repeat-like-containing domain superfamily::2	IPR024977::Anaphase-promoting complex subunit 4; WD40 domain::2	1	1	0.99	0.39	0.03
mcl_2863	141	0.886792	0	0	0	0	0	0	0	0	0	0.286	0	0.625	1	1	0.917	0.929	1	1	1	1	1	0.968	intracelltransport	IPR018624::Translocation protein Sec66::106	NA	NA	NA	NA	NA	NA	NA	NA	NA	0.94
mcl_4009	141	0.773585	0	0	0	0	0	0	0	0	0	0.143	1	0.75	1	0	0.5	1	1	1	0.938	0.6	0.5	0.871	intracelltransport	IPR013640::VPS4-associated protein 1::86	IPR037198::MutL; C-terminal domain superfamily::1	IPR042120::MutL; C-terminal domain; dimerisation subdomain::1	IPR028830::DNA mismatch repair protein Mlh3::1	IPR038973::DNA mismatch repair protein MutL/Mlh/Pms::1	IPR000719::Protein kinase domain::1	IPR011009::Protein kinase-like domain superfamily::1	NA	NA	NA	0.99
mcl_2515	141	0.924528	0	0	0	0	0	0	0	0	0	0.286	1	0.875	1	0	1	1	1	1	0.938	1	1	1	diverse function	IPR027417::P-loop containing nucleoside triphosphate hydrolase::109	IPR006083::Phosphoribulokinase/uridine kinase::14	IPR000897::Signal recognition particle; SRP54 subunit; GTPase domain::7	IPR003959::ATPase; AAA-type; core::3	IPR010488::Zeta toxin domain::2	IPR003495::CobW/HypB/UreG; nucleotide-binding domain::1	IPR003593::AAA+ ATPase domain::1	IPR037217::Tryptophan/Indoleamine 2;3-dioxygenase-like::1	IPR000898::Indoleamine 2;3-dioxygenase::1	IPR001680::WD40 repeat::1	0.06	0.05	0.03
mcl_4355	141	0.754717	0	0	0	0	0	0	0	0	0	0.143	1	0.625	0	0	0.5	0.714	1	0.333	0.938	1	1	0.968	chremodeling	IPR022043::Chromatin assembly factor 1 subunit A::83	IPR016024::Armadillo-type fold::1	IPR006603::PQ-loop repeat::1	NA	NA	NA	NA	NA	NA	NA	0.52
mcl_2620	141	0.858491	0	0	0	0	0	0	0	0	0	0.143	1	0.875	1	1	0.417	1	1	1	1	1	0.75	1	mitosis	IPR039301::Protein Sip5/DA2::107	IPR001841::Zinc finger; RING-type::33	IPR003903::Ubiquitin interacting motif::6	IPR013083::Zinc finger; RING/FYVE/PHD-type::6	IPR013087::Zinc finger C2H2-type::2	IPR010754::Optic atrophy 3-like::1	NA	NA	NA	NA	0.64	0.2	0.34	0.2
mcl_2612	141	0.943396	0	0	0	0	0	0	0	0	0	0.143	1	1	1	1	1	1	1	1	1	1	1	1	MTK	IPR027094::Mitofusin family::116	IPR027417::P-loop containing nucleoside triphosphate hydrolase::114	IPR022812::Dynamin superfamily::112	IPR030381::Dynamin-type guanine nucleotide-binding (G) domain::111	IPR032675::Leucine-rich repeat domain superfamily::1	IPR001810::F-box domain::1	IPR005225::Small GTP-binding protein domain::1	NA	NA	NA	0.1	0.06	0.36	0.32
mcl_3196	141	0.801887	0	0	0	0	0	0	0	0	0	0.286	1	0.25	0	0	0.833	0.929	1	1	1	0.8	1	0.903	MTK	IPR008839::Mitochondrial distribution and morphology family 33; fungi::88	IPR036228::ATP synthase; F0 complex; subunit D superfamily; mitochondrial::1	IPR006770::Opioid growth factor receptor repeat::1	IPR027267::AH/BAR domain superfamily::1	NA	NA	NA	NA	NA	NA	0.98
mcl_2204	141	0.716981	0	0	0	0	0	0	0	0	0	0.143	0	0.75	0.5	0	0.5	0.929	0	1	1	0.2	0	0.935	MTK	IPR040151::Gfd2/YDR514C-like::140	IPR012337::Ribonuclease H-like superfamily::131	IPR036397::Ribonuclease H superfamily::113	IPR013520::Exonuclease; RNase T/DNA polymerase III::6	IPR001878::Zinc finger; CCHC-type::1	NA	NA	NA	NA	NA	0.99	0.07	0.06	0.05
mcl_1629	141	0.896226	0	0	0	0	0	0	0	0	0	0.143	1	0.875	1	0	0.833	1	0.5	1	1	1	1	1	Polarity	IPR001781::Zinc finger; LIM-type::131	IPR000198::Rho GTPase-activating protein domain::126	IPR008936::Rho GTPase activation protein::126	NA	NA	NA	NA	NA	NA	NA	0.11	0.2	0.2
mcl_3157	141	0.858491	0	0	0	0	0	0	0	0	0	0.143	0	0.5	1	0	0.917	0.929	1	1	1	1	0.75	1	ribosome	IPR019349::Ribosomal protein S24/S35; mitochondrial; conserved domain::93	IPR039848::Ribosomal protein S24/S35; mitochondrial::79	IPR017081::Ribosomal protein S24; mitochondrial::4	IPR021565::Rabenosyn; Rab binding domain::1	IPR036531::Rabenosyn; Rab binding domain superfamily::1	IPR001708::Membrane insertase YidC/ALB3/OXA1/COX18::1	IPR028055::Membrane insertase YidC/Oxa1; C-terminal::1	NA	NA	NA	0.53	0.53
mcl_3463	141	0.90566	0	0	0	0	0	0	0	0	0	0.429	1	0.5	1	1	0.917	0.929	1	1	1	1	1	1	ribosome	IPR022801::Ribosomal protein S4/S9::99	IPR005709::Ribosomal protein S4; bacterial-type::99	IPR002942::RNA-binding S4 domain::96	IPR036986::RNA-binding S4 domain superfamily::96	IPR018079::Ribosomal protein S4; conserved site::68	NA	NA	NA	NA	NA	0.05	0.01	0.02	0.02	0.04
mcl_3336	141	0.707547	0	0	0	0	0	0	0	0	0	0.143	1	0.5	0	0	0.417	0.786	1	0.333	1	0.8	0.25	0.935	environment sensing	IPR025279::Stress response protein NST1::67	IPR016024::Armadillo-type fold::1	IPR000504::RNA recognition motif domain::1	IPR029021::Protein-tyrosine phosphatase-like::1	IPR035979::RNA-binding domain superfamily::1	IPR000387::Tyrosine specific protein phosphatases domain::1	IPR012677::Nucleotide-binding alpha-beta plait domain superfamily::1	NA	NA	NA	0.97
mcl_2898	141	0.820755	0	0	0	0	0	0	0	0	0	0.143	1	0.375	1	1	0.75	0.929	0.5	0.667	1	1	0.75	0.968	metabolism	IPR036144::RibA-like superfamily::96	IPR022163::GTP cyclohydrolase N-terminal::96	IPR032677::GTP cyclohydrolase II::94	IPR000926::GTP cyclohydrolase II; RibA::76	IPR002220::DapA-like::1	IPR013785::Aldolase-type TIM barrel::1	NA	NA	NA	NA	0.05	0.48	0.05	0.03
mcl_1279	141	0.924528	0	0	0	0	0	0	0	0	0	0.857	1	1	1	1	0.75	0.929	1	1	1	0.6	0.75	1	Transcription	IPR007557::PSP1; C-terminal::147	IPR036533::BAG domain superfamily::2	NA	NA	NA	NA	NA	NA	NA	NA	0.1
mcl_2743	141	0.896226	0	0	0	0	0	0	0	0	0	0.429	0	1	1	0	0.917	1	0.5	1	1	1	1	0.903	Transporter	IPR011547::SLC26A/SulP transporter domain::103	IPR001902::SLC26A/SulP transporter::101	IPR002645::STAS domain::100	IPR036513::STAS domain superfamily::100	IPR000595::Cyclic nucleotide-binding domain::96	IPR014710::RmlC-like jelly roll fold::96	IPR018490::Cyclic nucleotide-binding-like::96	IPR036533::BAG domain superfamily::1	NA	NA	0.06	0.1	0.03	0.02	0.03	0.04	0.03
mcl_593	141	0.924528	0	0	0	0	0	0	0	0	0	1	0	0.875	1	0	0.583	1	1	1	1	1	1	1	Transporter	IPR006153::Cation/H+ exchanger::235	IPR004712::Na+/H+ antiporter; fungi::109	IPR038770::Sodium/solute symporter superfamily::93	IPR013928::Alkali metal cation/H+ antiporter Nha1; C-terminal::18	IPR000515::ABC transporter type 1; transmembrane domain MetI-like::1	IPR023298::P-type ATPase; transmembrane domain superfamily::1	IPR032516::Na+/H+ antiporter; budding yeast::1	NA	NA	NA	0.05	0.99	0.04	1
mcl_3166	141	0.820755	0	0	0	0	0	0	0	0	0	0.143	0	0.75	0.5	0	0.833	1	0.5	0.333	1	1	0.5	0.968	ubiquitination	IPR003892::Ubiquitin system component CUE::82	IPR009060::UBA-like superfamily::10	IPR040675::E3 ubiquitin-protein ligase AMFR; Ube2g2-binding region::1	IPR041158::Cue1; Ubc7p-binding domain::1	NA	NA	NA	NA	NA	NA	0.48	0.2
mcl_1970	141	0.726415	0	0	0	0	0	0	0	0	0	0.714	0	0.5	0.5	1	0.917	1	0.5	0.333	0.75	0.6	0.75	0.677	unknow	IPR028012::Protein of unknown function DUF4451::124	IPR011011::Zinc finger; FYVE/PHD-type::5	IPR001965::Zinc finger; PHD-type::3	IPR013083::Zinc finger; RING/FYVE/PHD-type::3	IPR019787::Zinc finger; PHD-finger::2	IPR019786::Zinc finger; PHD-type; conserved site::2	IPR034732::Extended PHD (ePHD) domain::1	NA	NA	NA	1	0.18
mcl_3160	141	0.811321	0	0	0	0	0	0	0	0	0	0.143	0	0.375	0.5	0	0.667	0.929	1	1	0.938	1	1	1	unknow	IPR012471::Protein of unknown function DUF1690::91	NA	NA	NA	NA	NA	NA	NA	NA	NA	0.98
mcl_1971	141	0.839623	0	0	0	0	0	0	0	0	0	0.143	1	0.375	1	1	0.75	1	1	0.667	1	1	0.75	0.968	unknow	IPR012469::Protein of unknown function DUF1688::124	NA	NA	NA	NA	NA	NA	NA	NA	NA	0.54
mcl_4085	148	0.737374	0	0	0	0	0	0	0	0	0	0	1	1	0.5	1	0.083	1	1	0.667	0.25	1	0.75	1	diverse function	IPR011333::SKP1/BTB/POZ domain superfamily::85	IPR000210::BTB/POZ domain::82	NA	NA	NA	NA	NA	NA	NA	NA	0.25	0.23
mcl_3627	148	0.828283	0	0	0	0	0	0	0	0	0	0	1	0.5	0	1	0.75	0.857	1	0	0.938	1	1	0.935	diverse function	IPR001680::WD40 repeat::80	IPR017986::WD40-repeat-containing domain::80	IPR036322::WD40-repeat-containing domain superfamily::80	IPR021772::WDR48/Bun107::79	IPR015943::WD40/YVTN repeat-like-containing domain superfamily::77	IPR019775::WD40 repeat; conserved site::75	IPR020472::G-protein beta WD-40 repeat::59	IPR008271::Serine/threonine-protein kinase; active site::25	IPR011009::Protein kinase-like domain superfamily::25	IPR000719::Protein kinase domain::25	0.32	0.31	0.32	0.49	0.2	0.33	0.36	0.16	0.17	0.18
mcl_1161	148	0.848485	0	0	0	0	0	0	0	0	0	0	1	0.25	1	1	0.833	0.714	0	1	1	1	1	0.968	EP	IPR043904::PhoD-like phosphatase::151	IPR018946::PhoD-like phosphatase; metallophosphatase domain::133	IPR001202::WW domain::16	IPR036020::WW domain superfamily::16	IPR038607::PhoD-like superfamily::12	NA	NA	NA	NA	NA	0.87	0.13	0.19	0.19	0.09
mcl_2876	148	0.757576	0	0	0	0	0	0	0	0	0	0	1	0.5	0	0	0.833	0.786	0.5	0.667	1	0.2	0.75	0.839	lipid related	IPR029069::HotDog domain superfamily::92	IPR039569::N-terminal of MaoC-like dehydratase::18	IPR002539::MaoC-like dehydratase domain::14	IPR007599::Derlin::1	IPR007219::Transcription factor domain; fungi::1	IPR036864::Zn(2)-C6 fungal-type DNA-binding domain superfamily::1	IPR026223::Hydroxyacyl-thioester dehydratase type 2::1	NA	NA	NA	0.06	0.07	0.05
mcl_1015	148	0.868687	0	0	0	0	0	0	0	0	0	0	1	0	0.5	0	0.917	0.929	0.5	1	1	1	1	1	FCW	IPR003440::Glycosyl transferase; family 48::159	IPR026899::1;3-beta-glucan synthase subunit FKS1-like; domain-1::150	IPR015424::Pyridoxal phosphate-dependent transferase::1	IPR004839::Aminotransferase; class I/classII::1	IPR015422::Pyridoxal phosphate-dependent transferase domain 1::1	IPR015421::Pyridoxal phosphate-dependent transferase; major domain::1	IPR023352::Membrane associated eicosanoid/glutathione metabolism-like domain superfamily::1	IPR001129::Membrane-associated; eicosanoid/glutathione metabolism (MAPEG) protein::1	IPR036259::MFS transporter superfamily::1	NA	0.26	0.34
mcl_3735	148	0.808081	0	0	0	0	0	0	0	0	0	0	1	0.875	0.5	0	0.167	0.786	1	1	1	1	1	0.903	MTK	IPR019449::FMP27; WPPW domain::90	IPR019441::FMP27; GFWDK domain::89	IPR019409::FMP27; domain of unknown function DUF2405::88	IPR019443::FMP27; C-terminal::87	IPR019415::FMP27; SW domain::74	IPR019439::FMP27; N-terminal::21	IPR021369::Protein of unknown function DUF2985::4	IPR007185::DNA polymerase alpha/delta/epsilon; subunit B::2	IPR030608::Kelch-like protein 10; BTB/POZ domain::1	IPR005683::Mitochondrial import receptor subunit Tom22::1	1	0.55	0.84	0.47	1	0.63
mcl_2878	148	0.777778	0	0	0	0	0	0	0	0	0	0	1	0.125	0	0	0.5	0.929	1	0.667	1	0.6	0.75	0.968	Polarity	IPR000198::Rho GTPase-activating protein domain::99	IPR008936::Rho GTPase activation protein::99	IPR001781::Zinc finger; LIM-type::81	IPR002219::Protein kinase C-like; phorbol ester/diacylglycerol-binding domain::75	IPR036280::Multiheme cytochrome superfamily::2	IPR042180::Intermediate filament; rod domain; coil 1B::1	NA	NA	NA	NA	0.2	0.2	0.11	0.08
mcl_3152	148	0.828283	0	0	0	0	0	0	0	0	0	0	1	0.75	1	0	0.417	0.857	0	0.667	1	0.6	1	1	signaling	IPR000159::Ras-associating (RA) domain::92	IPR013761::Sterile alpha motif/pointed domain superfamily::90	IPR001660::Sterile alpha motif domain::89	IPR029071::Ubiquitin-like domain superfamily::88	IPR036028::SH3-like domain superfamily::56	IPR001452::SH3 domain::55	IPR036886::Villin headpiece domain superfamily::2	IPR003128::Villin headpiece::1	NA	NA	0.1	0.09	0.09	0.2	0.18	0.19
mcl_2630	148	0.959596	0	0	0	0	0	0	0	0	0	0	1	1	1	0	1	0.857	1	1	0.938	1	1	1	metabolism	IPR036144::RibA-like superfamily::108	IPR032677::GTP cyclohydrolase II::108	IPR000926::GTP cyclohydrolase II; RibA::107	IPR014813::Guanine nucleotide-binding protein-like 3; N-terminal domain::1	IPR027417::P-loop containing nucleoside triphosphate hydrolase::1	IPR041569::AAA ATPase; AAA+ lid domain::1	IPR003960::ATPase; AAA-type; conserved site::1	IPR039812::Vesicle-fusing ATPase::1	IPR003593::AAA+ ATPase domain::1	IPR029067::CDC48 domain 2-like superfamily::1	0.05	0.05	0.03
mcl_2777	148	0.959596	0	0	0	0	0	0	0	0	0	0	1	1	1	1	0.917	0.857	1	1	1	1	1	0.968	TF	IPR036887::HTH APSES-type DNA-binding domain superfamily::170	IPR003163::Transcription regulator HTH; APSES-type DNA-binding domain::163	IPR018004::KilA; N-terminal/APSES-type HTH; DNA-binding::160	IPR029790::EFG1/Phd1/StuA family::98	IPR029793::MBF transcription factor complex subunit Mbp1/Res1/Res2::71	IPR036770::Ankyrin repeat-containing domain superfamily::51	IPR020683::Ankyrin repeat-containing domain::51	IPR002110::Ankyrin repeat::51	IPR029069::HotDog domain superfamily::1	IPR006683::Thioesterase domain::1	0.91	1	0.3	1	1	0.23	0.21	0.22
mcl_1044	148	0.858586	0	0	0	0	0	0	0	0	0	0	1	0.5	1	0	0.667	1	1	0.333	1	0.8	0.5	1	TF	IPR004827::Basic-leucine zipper domain::165	IPR032675::Leucine-rich repeat domain superfamily::1	NA	NA	NA	NA	NA	NA	NA	NA	0.29
mcl_3054	148	0.848485	0	0	0	0	0	0	0	0	0	0	1	0.375	1	0	0.583	0.929	1	0.667	1	0.8	1	0.968	Translation	IPR006569::CID domain::87	IPR024638::CTD kinase subunit gamma Ctk3; N-terminal::87	IPR042326::CTD kinase subunit gamma::85	IPR024637::CTD kinase subunit gamma Ctk3; C-terminal::81	IPR008942::ENTH/VHS::81	NA	NA	NA	NA	NA	0.34	0.99	1	1	0.32
mcl_20	148	0.919192	0	0	0	0	0	0	0	0	0	0	1	0.5	0	0	0.917	1	1	1	1	1	1	1	Transporter	IPR036259::MFS transporter superfamily::2628	IPR011701::Major facilitator superfamily::2565	IPR020846::Major facilitator superfamily domain::1920	IPR005829::Sugar transporter; conserved site::9	IPR036291::NAD(P)-binding domain superfamily::2	IPR021858::Fungal transcription factor::2	IPR013087::Zinc finger C2H2-type::1	IPR007219::Transcription factor domain; fungi::1	IPR036236::Zinc finger C2H2 superfamily::1	IPR006966::Peroxin-3::1	0.18	0.16	0.17	0.23
mcl_2213	148	0.848485	0	0	0	0	0	0	0	0	0	0	1	0.875	1	1	0.417	0.857	0	1	0.938	1	0.75	0.968	Transporter	IPR031606::Potassium transporter Kch::117	NA	NA	NA	NA	NA	NA	NA	NA	NA	1
mcl_2909	149	0.877551	0	0	0	0	0	0	0	0	0	0	0	0.875	1	1	0.583	1	0.5	0	0.938	0.8	1	1	diverse function	IPR029058::Alpha/Beta hydrolase fold::127	IPR007751::Domain of unknown function DUF676; lipase-like::46	IPR000073::Alpha/beta hydrolase fold-1::16	IPR012908::GPI inositol-deacylase PGAP1-like::6	IPR024499::Protein of unknown function DUF2974::3	IPR001031::Thioesterase::1	NA	NA	NA	NA	0.12	0.51	0.05	0.23
mcl_2547	149	0.846939	0	0	0	0	0	0	0	0	0	0	0	0.875	1	0	0.417	0.714	1	1	1	1	1	0.935	metabolism	IPR023214::HAD superfamily::111	IPR036412::HAD-like superfamily::110	IPR006384::Pyridoxal phosphate phosphatase-related::99	NA	NA	NA	NA	NA	NA	NA	0.07	0.07	0.28
mcl_3409	149	0.806122	0	0	0	0	0	0	0	0	0	0	0	0.25	0	0	0.167	1	1	1	1	1	1	1	metabolism	IPR029057::Phosphoribosyltransferase-like::81	IPR000836::Phosphoribosyltransferase domain::75	NA	NA	NA	NA	NA	NA	NA	NA	0.05	0.03
mcl_3616	149	0.857143	0	0	0	0	0	0	0	0	0	0	0	0.75	0.5	0	0.417	1	1	1	1	0.6	1	0.968	chremodeling	IPR013933::Chromatin-remodelling complex; RSC SWI/SNF subunit Rsc7/Swp82::98	IPR011011::Zinc finger; FYVE/PHD-type::23	IPR019787::Zinc finger; PHD-finger::23	IPR013083::Zinc finger; RING/FYVE/PHD-type::23	IPR001965::Zinc finger; PHD-type::23	IPR001841::Zinc finger; RING-type::13	IPR019786::Zinc finger; PHD-type; conserved site::3	IPR017956::AT hook; DNA-binding motif::2	IPR038045::PHD finger protein 10::2	IPR036249::Thioredoxin-like superfamily::1	1	0.18	0.17	0.2	0.17	0.2
mcl_2945	149	0.836735	0	0	0	0	0	0	0	0	0	0	0	0.625	1	0	0.333	1	0.5	1	1	0.8	1	0.935	cytoskeleton	IPR011993::PH-like domain superfamily::93	IPR001849::Pleckstrin homology domain::80	IPR041681::Pleckstrin homology domain 9::2	IPR005568::Ribosomal protein L6; N-terminal::2	IPR000915::60S ribosomal protein L6E::2	IPR041997::Ribosomal Protein L6; KOW domain::2	IPR014722::Ribosomal protein L2; domain 2::2	IPR008991::Translation protein SH3-like domain superfamily::2	IPR023471::Cytochrome c oxidase assembly protein CtaG/Cox11; domain superfamily::1	IPR007533::Cytochrome c oxidase assembly protein CtaG/Cox11::1	0.14	0.12
mcl_4148	149	0.77551	0	0	0	0	0	0	0	0	0	0	0	0.25	0	0	0	1	0.5	1	1	1	1	1	cytoskeleton	IPR000261::EH domain::89	IPR011992::EF-hand domain pair::89	IPR002048::EF-hand domain::84	IPR003124::WH2 domain::67	IPR036028::SH3-like domain superfamily::56	IPR001452::SH3 domain::56	IPR035899::Dbl homology (DH) domain superfamily::45	IPR000219::Dbl homology (DH) domain::45	IPR011993::PH-like domain superfamily::44	IPR001849::Pleckstrin homology domain::41	0.34	0.13	0.14	0.18	0.18	0.19	0.18	0.17	0.14	0.12
mcl_2509	149	0.816327	0	0	0	0	0	0	0	0	0	0	0	0.75	0	0	0.667	0.929	1	0.667	0.688	1	1	0.935	Translation	IPR001841::Zinc finger; RING-type::100	IPR004331::SPX domain::100	IPR013083::Zinc finger; RING/FYVE/PHD-type::100	IPR017907::Zinc finger; RING-type; conserved site::93	IPR018957::Zinc finger; C3HC4 RING-type::42	IPR027370::RING-type zinc-finger; LisH dimerisation motif::3	NA	NA	NA	NA	0.2	0.53	0.2	0.2	0.18
mcl_710	149	0.714286	0	0	0	0	0	0	0	0	0	0	0	0.875	0	0	0.25	0.786	0	0	0.938	0	0.75	1	diverse function	IPR036779::LysM domain superfamily::248	IPR018392::LysM domain::244	IPR035940::CAP superfamily::3	IPR002509::NodB homology domain::2	IPR011330::Glycoside hydrolase/deacetylase; beta/alpha-barrel::2	IPR001223::Glycoside hydrolase family 18; catalytic domain::2	IPR029070::Chitinase insertion domain superfamily::2	IPR017853::Glycoside hydrolase superfamily::2	IPR011583::Chitinase II::2	IPR001579::Glycosyl hydrolases family 18 (GH18) active site::2	0.09	0.07
mcl_3783	149	0.785714	0	0	0	0	0	0	0	0	0	0	0	0.375	0	0	0.417	0.929	0.5	1	0.938	1	0.75	0.935	Transcription	IPR001202::WW domain::109	IPR036020::WW domain superfamily::107	IPR024436::Domain of unknown function DUF3824::3	IPR029058::Alpha/Beta hydrolase fold::1	IPR016812::Protein phosphatase methylesterase; eukaryotic::1	IPR001019::Guanine nucleotide binding protein (G-protein); alpha subunit::1	IPR033753::Glycine cleavage system H-protein/Simiate::1	IPR011053::Single hybrid motif::1	NA	NA	0.19	0.19
mcl_3373	149	0.846939	0	0	0	0	0	0	0	0	0	0	0	0.375	1	0	0.5	1	0.5	0.667	1	1	1	0.968	metabolism	IPR006855::Vertebrate-like NAGS Gcn5-related N-acetyltransferase (GNAT) domain::86	IPR036393::Acetylglutamate kinase-like superfamily::22	IPR011190::N-acetylglutamate synthase; fungal::19	IPR016181::Acyl-CoA N-acyltransferase::10	IPR011242::Acetylglutamate kinase ArgB; GNAT domain-containing::2	IPR001214::SET domain::1	IPR001048::Aspartate/glutamate/uridylate kinase::1	IPR004662::Acetylglutamate kinase family::1	IPR041734::N-Acetyl-L-glutamate kinase; fungal-type::1	IPR013483::Molybdenum cofactor biosynthesis protein A::1	0.71	0.02	1	0.05
mcl_3134	149	0.877551	0	0	0	0	0	0	0	0	0	0	0	0.625	0	1	0.833	1	1	0.667	0.938	1	0.75	0.935	EP	IPR018559::Protein of unknown function DUF2015::91	NA	NA	NA	NA	NA	NA	NA	NA	NA	1
mcl_3901	149	0.704082	0	0	0	0	0	0	0	0	0	0	0	0.75	0.5	0	0	0.714	1	0.333	1	0	0.5	1	FCW	IPR037654::Protein Big1::53	NA	NA	NA	NA	NA	NA	NA	NA	NA	1
mcl_2390	149	0.918367	0	0	0	0	0	0	0	0	0	0	0	0.875	1	1	0.833	1	0.5	0.333	1	0.8	1	0.968	intracelltransport	IPR013761::Sterile alpha motif/pointed domain superfamily::111	IPR001660::Sterile alpha motif domain::110	IPR037635::VTS1; SAM domain::59	NA	NA	NA	NA	NA	NA	NA	0.09	0.09	1
mcl_3201	149	0.72449	0	0	0	0	0	0	0	0	0	0	0	0.25	0	0	0	0.786	1	1	1	1	0.75	0.935	L-A dsRNA	IPR029056::Ribokinase-like::85	IPR011611::Carbohydrate kinase PfkB::78	IPR034094::Mak32::13	IPR006595::CTLH; C-terminal LisH motif::1	IPR024964::CTLH/CRA C-terminal to LisH motif domain::1	IPR006594::LIS1 homology motif::1	IPR013144::CRA domain::1	NA	NA	NA	0.03	0.03	1
mcl_3379	149	0.785714	0	0	0	0	0	0	0	0	0	0	0	0.375	0	0	0.417	0.714	0.5	1	1	1	0.75	1	mating	IPR026777::Plasma membrane fusion protein PRM1::87	NA	NA	NA	NA	NA	NA	NA	NA	NA	1
mcl_3106	149	0.77551	0	0	0	0	0	0	0	0	0	0	0	0.125	0	0	0.5	0.857	0	0.667	1	1	0.75	1	MTK	IPR018827::Uncharacterised domain YCR061W; C-terminal::94	IPR018825::Domain of unknown function DUF2427::85	IPR006593::Cytochrome b561/ferric reductase transmembrane::4	IPR036259::MFS transporter superfamily::1	NA	NA	NA	NA	NA	NA	1	1
mcl_3443	149	0.77551	0	0	0	0	0	0	0	0	0	0	0	0.5	0.5	1	0.667	0.929	0.5	0.667	0.75	0.8	1	0.839	MTK	IPR014368::Cytochrome c oxidase; subunit VIIa; fungal::43	IPR034884::Mitochondrial cytochrome c oxidase subunit VIc/VIIs::3	IPR037169::Mitochondrial cytochrome c oxidase subunit VIc/VIIs superfamily::1	NA	NA	NA	NA	NA	NA	NA	1
mcl_5870	149	0.795918	0	0	0	0	0	0	0	0	0	0	0	0.25	0	0	0.667	0.929	0	0.333	1	1	1	0.935	MTK	IPR016712::Mitochondrial ribosomal protein MRP51; fungi::84	NA	NA	NA	NA	NA	NA	NA	NA	NA	1
mcl_3450	149	0.806122	0	0	0	0	0	0	0	0	0	0	0	0.375	1	1	0.917	1	0.5	0.667	0.875	0.4	0.75	0.839	MTK	IPR018811::MIOREX complex component 11::77	IPR006195::Aminoacyl-tRNA synthetase; class II::3	IPR002317::Serine-tRNA ligase; type1::3	IPR002314::Aminoacyl-tRNA synthetase; class II (G/ P/ S/T)::3	IPR010978::Class I and II aminoacyl-tRNA synthetase; tRNA-binding arm::1	NA	NA	NA	NA	NA	1
mcl_3231	149	0.846939	0	0	0	0	0	0	0	0	0	0	0	0.375	0.5	1	0.833	0.786	1	1	1	1	0.75	0.903	MTK	IPR016939::Mitochondrial ribosomal protein S25::88	IPR038508::ArfGAP domain superfamily::1	IPR001164::Arf GTPase activating protein::1	IPR037278::ARFGAP/RecO-like zinc finger::1	NA	NA	NA	NA	NA	NA	1
mcl_3023	149	0.857143	0	0	0	0	0	0	0	0	0	0	0	0.25	0.5	0	0.917	1	1	0	1	0.8	1	0.968	MTK	IPR040201::Protein Mrg3-like::99	IPR011990::Tetratricopeptide-like helical domain superfamily::96	IPR019734::Tetratricopeptide repeat::52	IPR013026::Tetratricopeptide repeat-containing domain::26	IPR021967::Nuclear protein 96::1	NA	NA	NA	NA	NA	1	0.08	0.07	0.07
mcl_3207	149	0.867347	0	0	0	0	0	0	0	0	0	0	0	0.5	1	0	0.917	1	0.5	1	0.938	1	0.25	0.935	MTK	IPR042831::54S ribosomal protein L28; mitochondrial::82	IPR019192::Ribosomal protein L28/L40; mitochondrial::72	IPR015932::Aconitase; domain 2::1	IPR001030::Aconitase/3-isopropylmalate dehydratase large subunit; alpha/beta/alpha domain::1	IPR000573::Aconitase A/isopropylmalate dehydratase small subunit; swivel domain::1	IPR015931::Aconitase/3-isopropylmalate dehydratase large subunit; alpha/beta/alpha; subdomain 1/3::1	IPR015928::Aconitase/3-isopropylmalate dehydratase; swivel::1	IPR036008::Aconitase; iron-sulfur domain::1	IPR018136::Aconitase family; 4Fe-4S cluster binding site::1	NA	1	0.51
mcl_3694	149	0.877551	0	0	0	0	0	0	0	0	0	0	0	0.375	0.5	0	0.833	1	0.5	0.667	0.938	1	1	1	MTK	IPR016813::NADH dehydrogenase [ubiquinone] (complex I); 21kDa subunit; fungi::86	IPR009947::NADH:ubiquinone oxidoreductase subunit B14.5a::3	NA	NA	NA	NA	NA	NA	NA	NA	1
mcl_3086	149	0.877551	0	0	0	0	0	0	0	0	0	0	0	0.5	1	0	0.583	1	0.5	1	1	0.8	1	1	MTK	IPR019727::ATP synthase; F0 complex; subunit F; mitochondria; fungi::91	NA	NA	NA	NA	NA	NA	NA	NA	NA	1
mcl_3926	149	0.897959	0	0	0	0	0	0	0	0	0	0	0	0.625	1	0	0.75	0.857	1	1	1	0.8	1	1	MTK	IPR021056::Mitochondrial import inner membrane translocase subunit Tim54::90	NA	NA	NA	NA	NA	NA	NA	NA	NA	0.99
mcl_3357	149	0.826531	0	0	0	0	0	0	0	0	0	0	0	0.375	1	0	0.667	0.786	0	0.667	0.938	1	1	1	MTK	IPR039961::NADH-ubiquinone oxidoreductase 9.5kDa subunit::77	NA	NA	NA	NA	NA	NA	NA	NA	NA	1
mcl_3243	149	0.836735	0	0	0	0	0	0	0	0	0	0	0	0.5	0	0	0.75	0.857	0.5	1	0.938	0.8	0.75	1	MTK	IPR019711::ATP synthase; F0 complex; subunit H::88	NA	NA	NA	NA	NA	NA	NA	NA	NA	1
mcl_5515	149	0.714286	0	0	0	0	0	0	0	0	0	0	0	0.75	0	0	0.333	0.929	0.5	0	1	0	0.5	0.903	peroxisome	IPR010797::Peroxisome assembly protein 26::6	NA	NA	NA	NA	NA	NA	NA	NA	NA	0.01
mcl_2938	149	0.897959	0	0	0	0	0	0	0	0	0	0	0	0.25	0	1	0.833	1	1	1	1	1	1	1	lipid related	IPR000462::CDP-alcohol phosphatidyltransferase::92	IPR043130::CDP-alcohol phosphotransferase; transmembrane domain::92	IPR004533::CDP-diacylglycerol--serine O-phosphatidyltransferase::72	IPR016271::CDP-diacylglycerol--serine O-phosphatidyltransferase; fungal::22	IPR036404::Jacalin-like lectin domain superfamily::1	IPR001229::Jacalin-like lectin domain::1	IPR021917::Uncharacterised protein family; zinc metallopeptidase-like::1	NA	NA	NA	0.06	0.05	0.06	1
mcl_4614	149	0.734694	0	0	0	0	0	0	0	0	0	0	0	0.875	0	0	0	0.929	0.5	0	0.875	1	0.75	0.935	protein degradation	IPR036047::F-box-like domain superfamily::70	IPR001810::F-box domain::67	IPR036322::WD40-repeat-containing domain superfamily::55	IPR001680::WD40 repeat::29	IPR015943::WD40/YVTN repeat-like-containing domain superfamily::27	IPR019775::WD40 repeat; conserved site::20	IPR017986::WD40-repeat-containing domain::19	IPR011047::Quinoprotein alcohol dehydrogenase-like superfamily::4	IPR011044::Quinoprotein amine dehydrogenase; beta chain-like::1	IPR029058::Alpha/Beta hydrolase fold::1	0.34	0.35	0.32	0.32	0.2	0.33	0.31
mcl_3174	149	0.77551	0	0	0	0	0	0	0	0	0	0	0	0.125	0	0	0.667	0.643	1	0.667	0.938	1	1	0.968	MTK	IPR029032::AhpD-like::145	IPR003779::Carboxymuconolactone decarboxylase-like::19	NA	NA	NA	NA	NA	NA	NA	NA	0.04	0.02
mcl_2808	149	0.908163	0	0	0	0	0	0	0	0	0	0	0	1	1	1	1	0.429	1	1	1	0.8	1	1	Translation	IPR019039::T4 RNA ligase 1; N-terminal::97	IPR015966::tRNA ligase; kinase domain; fungi::96	IPR015965::tRNA ligase; phosphodiesterase::83	IPR027417::P-loop containing nucleoside triphosphate hydrolase::74	IPR012387::tRNA ligase Trl1; fungi::56	IPR003124::WH2 domain::1	IPR009097::Cyclic phosphodiesterase::1	NA	NA	NA	0.45	0.95	0.82	0.06	1
mcl_2702	149	0.755102	0	0	0	0	0	0	0	0	0	0	0	0.75	1	0	0	0.929	0	0	1	1	0.5	0.968	telomere	IPR028094::Restriction of telomere capping protein 4; C-terminal::127	IPR039024::Restriction of telomere capping protein 4::111	IPR013087::Zinc finger C2H2-type::1	NA	NA	NA	NA	NA	NA	NA	1	1
mcl_1274	149	0.806122	0	0	0	0	0	0	0	0	0	0	0	0.375	0	1	0.583	1	1	1	1	0.6	0.25	0.935	TF	IPR004827::Basic-leucine zipper domain::223	IPR023167::Yap1 redox domain superfamily::103	IPR013910::Transcription factor PAP1::67	NA	NA	NA	NA	NA	NA	NA	0.29	1	0.99
mcl_4773	149	0.897959	0	0	0	0	0	0	0	0	0	0	0	0.875	1	1	0.75	1	0	0.333	1	0.8	1	0.968	TF	IPR040023::WW domain-binding protein 4::78	IPR036236::Zinc finger C2H2 superfamily::75	IPR013085::U1-C; C2H2-type zinc finger::74	IPR003604::Matrin/U1-C-like; C2H2-type zinc finger::73	IPR000690::Matrin/U1-C; C2H2-type zinc finger::55	IPR026590::Sirtuin family; catalytic core domain::1	IPR029035::DHS-like NAD/FAD-binding domain superfamily::1	IPR036388::Winged helix-like DNA-binding domain superfamily::1	IPR036390::Winged helix DNA-binding domain superfamily::1	IPR015163::Cdc6; C-terminal::1	0.48	0.08	0.42	0.18	0.32
mcl_1858	149	0.918367	0	0	0	0	0	0	0	0	0	0	0	0.5	0.5	0	0.917	1	0.5	1	1	1	1	1	TF	IPR002893::Zinc finger; MYND-type::101	IPR016024::Armadillo-type fold::32	IPR011989::Armadillo-like helical::3	IPR036236::Zinc finger C2H2 superfamily::1	IPR013087::Zinc finger C2H2-type::1	IPR036869::Chaperone J-domain superfamily::1	IPR001623::DnaJ domain::1	IPR018253::DnaJ domain; conserved site::1	IPR003604::Matrin/U1-C-like; C2H2-type zinc finger::1	NA	0.4	0.24
mcl_3249	149	0.806122	0	0	0	0	0	0	0	0	0	0	0	0.125	0.5	1	0.583	1	0.5	0.667	0.938	1	0.25	1	TF	IPR001083::Copper fist DNA-binding domain::143	IPR036395::Copper fist DNA-binding domain superfamily::143	NA	NA	NA	NA	NA	NA	NA	NA	1	1
mcl_3250	149	0.846939	0	0	0	0	0	0	0	0	0	0	0	0.5	1	1	0.75	0.929	0.5	0.667	1	0.8	0.75	0.903	TF	IPR013927::Transcription factor Opi1::103	IPR004279::Perilipin::2	NA	NA	NA	NA	NA	NA	NA	NA	1
mcl_2733	149	0.918367	0	0	0	0	0	0	0	0	0	0	0	0.75	1	0	0.75	1	1	0.667	1	0.8	1	1	TF	IPR000313::PWWP domain::110	IPR035441::TFIIS/LEDGF domain superfamily::52	IPR017923::Transcription factor IIS; N-terminal::37	IPR035503::IOC4-like; PWWP domain::9	IPR032675::Leucine-rich repeat domain superfamily::1	NA	NA	NA	NA	NA	0.08	0.24	0.26	1
mcl_4701	149	0.755102	0	0	0	0	0	0	0	0	0	0	0	0.125	0	0	0.25	1	0	0.667	1	1	1	0.935	TF	IPR013860::Nitrogen regulatory protein areA; GATA-like domain::82	NA	NA	NA	NA	NA	NA	NA	NA	NA	0.98
mcl_5800	149	0.714286	0	0	0	0	0	0	0	0	0	0	0	0.5	0	0	0.917	0.714	0	0.667	0.625	0.4	1	0.871	Transcription	IPR013240::DNA-directed RNA polymerase I; subunit RPA34.5::71	NA	NA	NA	NA	NA	NA	NA	NA	NA	0.6
mcl_1062	149	0.795918	0	0	0	0	0	0	0	0	0	0	0	0.25	0	0	0.5	0.857	0.5	1	0.938	1	0.75	1	Transporter	IPR036259::MFS transporter superfamily::162	IPR020846::Major facilitator superfamily domain::153	IPR011701::Major facilitator superfamily::82	IPR005828::Major facilitator; sugar transporter-like::74	IPR005829::Sugar transporter; conserved site::36	IPR004742::Sialic acid transporter::1	NA	NA	NA	NA	0.18	0.17	0.16	0.34	0.23
mcl_1022	149	0.704082	0	0	0	0	0	0	0	0	0	0	0	0.25	0	0	0.333	0.357	0.5	1	1	0.8	0.75	1	Transporter	IPR005821::Ion transport domain::36	IPR024862::Transient receptor potential cation channel subfamily V::18	IPR013122::Polycystin cation channel; PKD1/PKD2::16	IPR018060::DNA binding HTH domain; AraC-type::1	IPR011992::EF-hand domain pair::1	IPR036291::NAD(P)-binding domain superfamily::1	IPR016040::NAD(P)-binding domain::1	IPR002893::Zinc finger; MYND-type::1	NA	NA	0.05	0.26	0.06
mcl_1169	149	0.734694	0	0	0	0	0	0	0	0	0	0	0	0.125	0	0	0.75	0.857	0.5	0	0.812	0.8	0.75	0.935	unknow	IPR022234::Protein of unknown function DUF3759::149	IPR000772::Ricin B; lectin domain::2	IPR035992::Ricin B-like lectins::2	IPR000718::Peptidase M13::1	NA	NA	NA	NA	NA	NA	0.99
mcl_3992	149	0.744898	0	0	0	0	0	0	0	0	0	0	0	0.375	0	0	0.167	0.714	1	0.333	1	0.8	1	1	unknow	IPR031355::Protein of unknown function DUF5102::73	IPR005624::Haem-degrading::1	IPR038084::GlcG-like domain superfamily::1	NA	NA	NA	NA	NA	NA	NA	1
mcl_2943	149	0.765306	0	0	0	0	0	0	0	0	0	0	0	0.375	0	0	0.5	0.929	0.5	0.667	0.938	0.8	0.75	0.903	unknow	IPR019595::Domain of unknown function DUF2470::87	IPR037119::Haem oxygenase HugZ-like superfamily::85	IPR028110::Transmembrane protein 254::57	NA	NA	NA	NA	NA	NA	NA	0.11	0.09	0.17
mcl_3122	149	0.77551	0	0	0	0	0	0	0	0	0	0	0	0.125	0	0	0.333	0.929	1	1	0.875	1	1	0.968	unknow	IPR024554::Domain of unknown function DUF3818; PX-associated::90	IPR036871::PX domain superfamily::87	IPR024555::PX-associated domain::87	IPR001683::Phox homology::83	NA	NA	NA	NA	NA	NA	0.99	0.29	1	0.29
mcl_4892	149	0.816327	0	0	0	0	0	0	0	0	0	0	0	0.875	0	0	0.333	0.857	1	0.333	1	0.8	1	0.968	unknow	IPR018814::Protein of unknown function DUF5427::81	NA	NA	NA	NA	NA	NA	NA	NA	NA	1
mcl_4981	149	0.734694	0	0	0	0	0	0	0	0	0	0	0	0.375	0	0	0.417	0.571	1	0.667	1	0.8	0.5	0.968	unknow	IPR006976::VanZ-like::24	IPR036259::MFS transporter superfamily::1	NA	NA	NA	NA	NA	NA	NA	NA	0.01
mcl_5926	149	0.734694	0	0	0	0	0	0	0	0	0	0	0	0.5	1	0	0.417	0.857	0.5	0	1	0.2	0	1	unknow	NA	NA	NA	NA	NA	NA	NA	NA	NA	NA	#N/A	#N/A	#N/A	#N/A	#N/A
mcl_3622	149	0.744898	0	0	0	0	0	0	0	0	0	0	0	0.375	1	0	0.833	0.857	0	0	0.938	0.2	1	0.839	unknow	NA	NA	NA	NA	NA	NA	NA	NA	NA	NA	#N/A	#N/A	#N/A	#N/A	#N/A
mcl_1028	149	0.744898	0	0	0	0	0	0	0	0	0	0	0	0.375	1	0	0.25	0.929	0	0.667	1	0.6	0.5	0.935	unknow	NA	NA	NA	NA	NA	NA	NA	NA	NA	NA	#N/A	#N/A	#N/A	#N/A	#N/A
mcl_3394	149	0.785714	0	0	0	0	0	0	0	0	0	0	0	0.375	1	0	0.667	0.857	0	0.667	0.875	1	0.5	0.935	unknow	NA	NA	NA	NA	NA	NA	NA	NA	NA	NA	#N/A	#N/A	#N/A	#N/A	#N/A
mcl_3186	149	0.826531	0	0	0	0	0	0	0	0	0	0	0	0.375	1	0	0.833	0.857	0.5	0.667	1	0.6	0.5	0.968	unknow	IPR002675::Ribosomal protein L38e::1	IPR038464::Ribosomal protein L38e superfamily::1	NA	NA	NA	NA	NA	NA	NA	NA	#N/A	#N/A	#N/A	#N/A	#N/A
mcl_3808	149	0.836735	0	0	0	0	0	0	0	0	0	0	0	0.875	1	0	0.667	0.929	0	0.333	1	0.6	0.5	0.968	unknow	NA	NA	NA	NA	NA	NA	NA	NA	NA	NA	#N/A	#N/A	#N/A	#N/A	#N/A
mcl_6490	149	0.734694	0	0	0	0	0	0	0	0	0	0	0	1	0	0	0.083	0.929	0	0.333	1	0.6	1	0.839	unknow	IPR016024::Armadillo-type fold::7	IPR030476::Pentaxin; conserved site::2	NA	NA	NA	NA	NA	NA	NA	NA	0.24
mcl_3425	149	0.765306	0	0	0	0	0	0	0	0	0	0	0	0.25	0	0	0.25	1	0.5	0.667	1	0.8	0.5	1	unknow	IPR018306::Bacteriophage T5; Orf172 DNA-binding::49	IPR043914::Protein of unknown function DUF5763::1	NA	NA	NA	NA	NA	NA	NA	NA	0.2
mcl_3562	157	0.777778	0	0	0	0	0	0	0	0	0	0	0	0	1	0	0.5	0.714	0.5	1	0.875	0.6	1	0.871	MTK	IPR006995::ATP synthase; F0 complex; subunit J::75	NA	NA	NA	NA	NA	NA	NA	NA	NA	1
mcl_3245	157	0.877778	0	0	0	0	0	0	0	0	0	0	0	0	1	0	0.833	0.929	0.5	1	0.938	0.8	0.5	0.935	MTK	IPR021278::ATP synthase subunit K::86	NA	NA	NA	NA	NA	NA	NA	NA	NA	0.99
mcl_3472	157	0.844444	0	0	0	0	0	0	0	0	0	0	0	0	1	0	0.5	1	0	0	1	0.8	1	0.968	MTK	IPR034444::NADH-ubiquinone oxidoreductase 17.8kDa subunit::70	NA	NA	NA	NA	NA	NA	NA	NA	NA	1
mcl_544	157	0.966667	0	0	0	0	0	0	0	0	0	0	0	0	0.5	0	0.917	1	1	1	1	1	1	1	sporulation	IPR009571::Membrane protein SUR7/Rim9-like; fungi::353	IPR004886::Glucanosyltransferase::237	IPR017853::Glycoside hydrolase superfamily::235	IPR012946::X8 domain::151	IPR017974::Claudin; conserved site::6	IPR013174::Dolichol-phosphate mannosyltransferase subunit 3::1	NA	NA	NA	NA	1	0.88	0.11	0.15	0.03
mcl_3465	160	0.850575	0	0	0	0	0	0	0	0	0	0	0	0	0	0	0.583	0.857	0	1	0.875	1	1	0.935	metabolism	IPR036812::NADP-dependent oxidoreductase domain superfamily::79	IPR023210::NADP-dependent oxidoreductase domain::77	IPR020471::Aldo/keto reductase::10	IPR002466::Adenosine deaminase/editase::1	IPR010530::NADH-ubiquinone reductase complex 1 MLRQ subunit::1	NA	NA	NA	NA	NA	0.12	0.12	0.14
mcl_4081	160	0.712644	0	0	0	0	0	0	0	0	0	0	0	0	0	0	0.25	0.286	1	1	1	0.8	0.75	0.871	cellular morphogenesis	IPR010308::TRP; C-terminal::111	IPR040241::Transient receptor potential channel Flc/Pkd2-like::110	IPR032800::ML-like domain::107	IPR003172::MD-2-related lipid-recognition domain::5	NA	NA	NA	NA	NA	NA	0.89	0.9	1	0.32
mcl_2960	160	0.954023	0	0	0	0	0	0	0	0	0	0	0	0	0	0	0.917	1	0.5	0.667	0.938	1	1	1	diverse function	IPR011333::SKP1/BTB/POZ domain superfamily::85	IPR003131::Potassium channel tetramerisation-type BTB domain::1	IPR023631::Amidase signature domain::1	IPR036928::Amidase signature (AS) superfamily::1	IPR000467::G-patch domain::1	IPR011666::G patch domain-containing protein; N-terminal::1	NA	NA	NA	NA	0.25
mcl_5381	160	0.781609	0	0	0	0	0	0	0	0	0	0	0	0	0	0	0.083	1	0.5	0.333	0.875	0.8	1	0.935	intracelltransport	IPR028143::GET complex subunit Get2/sif1::70	NA	NA	NA	NA	NA	NA	NA	NA	NA	1
mcl_5315	160	0.701149	0	0	0	0	0	0	0	0	0	0	0	0	0	0	0.083	0.357	0.5	1	0.938	0.8	0.5	0.968	intracelltransport	IPR013635::Protein Ice2::61	NA	NA	NA	NA	NA	NA	NA	NA	NA	1
mcl_3841	160	0.758621	0	0	0	0	0	0	0	0	0	0	0	0	0	0	0.417	0.929	0.5	1	0.812	0.8	0.75	0.774	kinetochore	IPR013965::DASH complex subunit Dad3::67	NA	NA	NA	NA	NA	NA	NA	NA	NA	1
mcl_5131	160	0.735632	0	0	0	0	0	0	0	0	0	0	0	0	0	0	0.333	0.857	0.5	1	1	0.8	0.5	0.71	MTK	IPR037652::Mim2::65	NA	NA	NA	NA	NA	NA	NA	NA	NA	1
mcl_3062	160	0.942529	0	0	0	0	0	0	0	0	0	0	0	0	0	0	1	0.929	0.5	0.667	1	0.8	0.75	1	Polarity	IPR011043::Galactose oxidase/kelch; beta-propeller::75	IPR001452::SH3 domain::66	IPR036028::SH3-like domain superfamily::65	IPR015915::Kelch-type beta propeller::45	IPR011047::Quinoprotein alcohol dehydrogenase-like superfamily::2	IPR011044::Quinoprotein amine dehydrogenase; beta chain-like::2	IPR036322::WD40-repeat-containing domain superfamily::2	IPR037293::Galactose oxidase; central domain superfamily::1	IPR030934::Intein C-terminal splicing region::1	IPR015943::WD40/YVTN repeat-like-containing domain superfamily::1	0.18	0.19	0.18	0.13
mcl_4864	160	0.770115	0	0	0	0	0	0	0	0	0	0	0	0	0	0	0.5	0.714	0	0	0.938	0.4	0.75	1	splicing	IPR026822::Spp2/MOS2; G-patch domain::71	IPR000467::G-patch domain::39	NA	NA	NA	NA	NA	NA	NA	NA	0.55	0.34
mcl_4018	160	0.735632	0	0	0	0	0	0	0	0	0	0	0	0	0	0	0.167	0.786	1	0.667	0.5	1	1	0.968	sporulation	IPR040345::Mug56/Spo71::73	IPR039486::Mug56/Spo71; PH domain::66	IPR001849::Pleckstrin homology domain::63	IPR029217::Sporulation-specific protein 71; N-terminal domain::9	IPR011993::PH-like domain superfamily::9	NA	NA	NA	NA	NA	1	1	0.12	1	0.14
mcl_4895	160	0.793103	0	0	0	0	0	0	0	0	0	0	0	0	0	0	0.25	0.786	0.5	0.667	1	0.4	1	0.968	Transcription	IPR012677::Nucleotide-binding alpha-beta plait domain superfamily::74	IPR035979::RNA-binding domain superfamily::74	IPR000504::RNA recognition motif domain::73	IPR036867::R3H domain superfamily::71	IPR001374::R3H domain::70	IPR034069::R3H domain; Cip2-type::48	IPR034186::Pin4-like; RNA recognition motif::28	IPR024642::SUZ-C domain::3	NA	NA	0.21	0.25	0.24	0.16	0.13	1	1
mcl_4534	160	0.804598	0	0	0	0	0	0	0	0	0	0	0	0	0	0	0.5	0.929	0	0.667	1	0.6	1	0.839	unknow	IPR003807::Domain of unknown function DUF202::17	IPR036259::MFS transporter superfamily::1	NA	NA	NA	NA	NA	NA	NA	NA	0.34
mcl_3543	160	0.735632	0	0	0	0	0	0	0	0	0	0	0	0	0	0	0.167	0.5	0	0.333	0.938	1	1	0.968	unknow	IPR006895::Zinc finger; Sec23/Sec24-type::1	IPR006896::Sec23/Sec24; trunk domain::1	IPR036174::Zinc finger; Sec23/Sec24-type superfamily::1	IPR037364::Protein transport protein Sec23::1	IPR036465::von Willebrand factor A-like domain superfamily::1	NA	NA	NA	NA	NA	#N/A	#N/A	#N/A	#N/A	#N/A
mcl_2896	160	0.850575	0	0	0	0	0	0	0	0	0	0	0	0	0	0	0.25	1	0	0.333	1	1	1	1	unknow	NA	NA	NA	NA	NA	NA	NA	NA	NA	NA	#N/A	#N/A	#N/A	#N/A	#N/A
mcl_3593	160	0.735632	0	0	0	0	0	0	0	0	0	0	0	0	0	0	0.333	0.286	0.5	0.667	0.938	1	0.75	0.968	unknow	IPR031493::Zinc-ribbon 15::12	NA	NA	NA	NA	NA	NA	NA	NA	NA	0.05
mcl_3760	172	0.8	0	0	0	0	0	0	0	0	0	0	0	0	0	0	0	0.643	0	0	0.875	0.8	1	0.935	diverse function	IPR015915::Kelch-type beta propeller::64	IPR006652::Kelch repeat type 1::45	IPR011043::Galactose oxidase/kelch; beta-propeller::6	IPR011498::Kelch repeat type 2::1	NA	NA	NA	NA	NA	NA	0.13	0.03	0.18
mcl_5595	172	0.8	0	0	0	0	0	0	0	0	0	0	0	0	0	0	0	0.714	0	0	0.938	0.6	0.25	1	cellular morphogenesis	IPR019487::RAM signalling pathway; SOG2::62	IPR032675::Leucine-rich repeat domain superfamily::44	IPR001611::Leucine-rich repeat::42	IPR003591::Leucine-rich repeat; typical subtype::42	IPR017241::Toll-like receptor::2	NA	NA	NA	NA	NA	1	0.11	0.06	0.04
mcl_2770	172	0.88	0	0	0	0	0	0	0	0	0	0	0	0	0	0	0	0.643	0.5	1	0.875	0.8	1	1	chaperon	IPR013248::Secretory component protein Psh3/Shr3::106	NA	NA	NA	NA	NA	NA	NA	NA	NA	1
mcl_3242	172	0.786667	0	0	0	0	0	0	0	0	0	0	0	0	0	0	0	0.857	0.5	0.667	0.75	0.2	0.75	0.903	cobalamin	IPR038084::GlcG-like domain superfamily::86	IPR005624::Haem-degrading::84	IPR010371::Uncharacterised protein family UPF0303::83	NA	NA	NA	NA	NA	NA	NA	0.05	0.06	0.12
mcl_3740	172	0.906667	0	0	0	0	0	0	0	0	0	0	0	0	0	0	0	0.643	1	1	1	0.6	1	1	intracelltransport	IPR001849::Pleckstrin homology domain::67	IPR011993::PH-like domain superfamily::58	IPR012966::Anillin homology domain::14	IPR036770::Ankyrin repeat-containing domain superfamily::10	IPR020683::Ankyrin repeat-containing domain::9	IPR002110::Ankyrin repeat::8	IPR000048::IQ motif; EF-hand binding site::1	IPR000727::Target SNARE coiled-coil homology domain::1	NA	NA	0.12	0.14	0.25	0.23	0.21	0.22
mcl_4591	172	0.826667	0	0	0	0	0	0	0	0	0	0	0	0	0	0	0	0.857	0	0	1	0.6	0.5	0.935	cytoskeleton	IPR036872::CH domain superfamily::14	IPR029058::Alpha/Beta hydrolase fold::1	IPR000073::Alpha/beta hydrolase fold-1::1	NA	NA	NA	NA	NA	NA	NA	0.12
mcl_4692	172	0.706667	0	0	0	0	0	0	0	0	0	0	0	0	0	0	0	0.214	0	0	0.938	0.8	0	1	Translation	IPR013083::Zinc finger; RING/FYVE/PHD-type::56	IPR001841::Zinc finger; RING-type::56	NA	NA	NA	NA	NA	NA	NA	NA	0.2	0.2
mcl_3789	172	0.72	0	0	0	0	0	0	0	0	0	0	0	0	0	0	0	0.071	0.5	1	0.562	1	1	1	EP	IPR019623::Protein Rot1::70	NA	NA	NA	NA	NA	NA	NA	NA	NA	1
mcl_4343	172	0.706667	0	0	0	0	0	0	0	0	0	0	0	0	0	0	0	0.214	0.5	0	1	0.6	1	0.839	kinetochore	IPR013964::DASH complex subunit Ask1::53	IPR012337::Ribonuclease H-like superfamily::1	IPR036397::Ribonuclease H superfamily::1	IPR011009::Protein kinase-like domain superfamily::1	NA	NA	NA	NA	NA	NA	0.98
mcl_3962	172	0.84	0	0	0	0	0	0	0	0	0	0	0	0	0	0	0	0.643	1	0.667	0.938	0.4	1	0.935	kinetochore	IPR013963::DASH complex subunit Dad2::61	NA	NA	NA	NA	NA	NA	NA	NA	NA	0.98
mcl_5060	172	0.88	0	0	0	0	0	0	0	0	0	0	0	0	0	0	0	0.929	0.5	0	0.938	0.6	0.75	1	mating	IPR013889::Karyogamy protein; KAR9::73	IPR036534::GAR domain superfamily::51	IPR003108::GAR domain::50	IPR042529::Initiation factor 2B-like; C-terminal::1	IPR002528::Multi antimicrobial extrusion protein::1	IPR000649::Initiation factor 2B-related::1	IPR037171::NagB/RpiA transferase-like::1	IPR011990::Tetratricopeptide-like helical domain superfamily::1	NA	NA	1	0.19	0.16
mcl_623	172	0.813333	0	0	0	0	0	0	0	0	0	0	0	0	0	0	0	0.286	1	0.667	0.812	1	1	1	mating	IPR001499::GPCR fungal pheromone mating factor; STE3::237	IPR000481::GPCR fungal pheromone B alpha receptor::89	IPR001546::GPCR fungal pheromone A receptor::45	IPR019426::7TM GPCR; serpentine receptor class v (Srv)::1	NA	NA	NA	NA	NA	NA	1	1	1
mcl_5565	172	0.826667	0	0	0	0	0	0	0	0	0	0	0	0	0	0	0	0.857	0	0	1	0.8	0	0.968	meiosis	IPR024774::Pleckstrin homology domain; Mcp5-type::73	IPR001849::Pleckstrin homology domain::60	IPR011993::PH-like domain superfamily::11	IPR000408::Regulator of chromosome condensation; RCC1::2	IPR022086::Inner membrane complex protein::1	IPR027267::AH/BAR domain superfamily::1	NA	NA	NA	NA	0.92	0.12	0.14
mcl_5643	172	0.72	0	0	0	0	0	0	0	0	0	0	0	0	0	0	0	0.429	0	0	0.938	0.6	0.75	0.871	signaling	IPR000195::Rab-GTPase-TBC domain::53	IPR035969::Rab-GTPase-TBC domain superfamily::53	NA	NA	NA	NA	NA	NA	NA	NA	0.29	0.29
mcl_5184	172	0.72	0	0	0	0	0	0	0	0	0	0	0	0	0	0	0	0.143	0.5	0	1	1	0.25	0.935	mitosis	IPR034586::GTPase activating protein complex; subunit Bfa1/Byr4::55	NA	NA	NA	NA	NA	NA	NA	NA	NA	0.99
mcl_4937	172	0.786667	0	0	0	0	0	0	0	0	0	0	0	0	0	0	0	0.5	0.5	0	0.938	0.4	0.75	1	Polarity	IPR010473::Formin; GTPase-binding domain::59	IPR016024::Armadillo-type fold::59	IPR011989::Armadillo-like helical::27	IPR036526::Carbon-nitrogen hydrolase superfamily::1	IPR003010::Carbon-nitrogen hydrolase::1	IPR044149::Nitrilase/Cyanide hydratase::1	IPR000132::Nitrilase/cyanide hydratase; conserved site::1	NA	NA	NA	0.27	0.24	0.22
mcl_3910	172	0.973333	0	0	0	0	0	0	0	0	0	0	0	0	0	0	0	1	1	0.667	0.938	1	1	1	lipid related	IPR013862::Inositolphosphorylceramide synthase subunit Kei1::80	IPR007320::Programmed cell death protein 2; C-terminal::2	IPR005225::Small GTP-binding protein domain::1	IPR027417::P-loop containing nucleoside triphosphate hydrolase::1	IPR001806::Small GTPase::1	NA	NA	NA	NA	NA	1
mcl_3168	172	0.866667	0	0	0	0	0	0	0	0	0	0	0	0	0	0	0	1	0	0	0.938	0.4	0.75	1	TF	IPR021833::Protein of unknown function DUF3425::188	IPR004827::Basic-leucine zipper domain::114	IPR009057::Homeobox-like domain superfamily::4	IPR006600::HTH CenpB-type DNA-binding domain::4	IPR041188::ARS-binding protein 1; N-terminal::4	IPR036179::Immunoglobulin-like domain superfamily::2	IPR007130::Diacylglycerol acyltransferase::1	IPR002347::Short-chain dehydrogenase/reductase SDR::1	IPR036291::NAD(P)-binding domain superfamily::1	NA	1	0.29
mcl_2795	172	0.733333	0	0	0	0	0	0	0	0	0	0	0	0	0	0	0	0.071	0.5	0	1	0.8	0.75	0.968	unknow	IPR010699::Protein of unknown function DUF1275::103	IPR029058::Alpha/Beta hydrolase fold::1	IPR036259::MFS transporter superfamily::1	NA	NA	NA	NA	NA	NA	NA	0.13
mcl_3110	172	0.746667	0	0	0	0	0	0	0	0	0	0	0	0	0	0	0	0.857	0.5	0	1	0	0	0.871	unknow	IPR021216::Protein of unknown function DUF2722::1	NA	NA	NA	NA	NA	NA	NA	NA	NA	#N/A	#N/A	#N/A	#N/A	#N/A
mcl_3886	172	0.893333	0	0	0	0	0	0	0	0	0	0	0	0	0	0	0	0.5	1	1	1	0.8	1	1	unknow	IPR018827::Uncharacterised domain YCR061W; C-terminal::68	IPR018825::Domain of unknown function DUF2427::67	NA	NA	NA	NA	NA	NA	NA	NA	1	1
mcl_7196	186	0.786885	0	0	0	0	0	0	0	0	0	0	0	0	0	0	0	0	0.5	0.667	0.688	0.6	1	0.871	cell adhesion	IPR015919::Cadherin-like superfamily::48	IPR013783::Immunoglobulin-like fold::48	IPR006644::Dystroglycan-type cadherin-like::44	IPR014805::SKG6/AXL2 alpha-helix transmembrane domain::1	IPR007567::Mid2 domain::1	NA	NA	NA	NA	NA	0.01	0.02	0.09
mcl_4117	186	0.770492	0	0	0	0	0	0	0	0	0	0	0	0	0	0	0	0	0	1	0.938	0.8	0	0.806	chremodeling	IPR038014::Ino80 subunit 1::64	NA	NA	NA	NA	NA	NA	NA	NA	NA	1
mcl_7629	186	0.836066	0	0	0	0	0	0	0	0	0	0	0	0	0	0	0	0	0.5	1	1	0.2	0	0.968	intracelltransport	IPR030506::Myosin tail region-interacting protein Mti1::45	IPR036028::SH3-like domain superfamily::18	IPR001452::SH3 domain::18	IPR035552::Mti1; SH3 domain::16	NA	NA	NA	NA	NA	NA	1	0.18	0.19	1
mcl_3299	186	0.754098	0	0	0	0	0	0	0	0	0	0	0	0	0	0	0	0	0.5	0.333	0.438	0.8	0.75	0.968	ER	IPR018823::Putative ER transporter; 6TM; N-terminal::86	IPR018820::Brefeldin A sensitivity protein-related; domain of unknown function DUF2421::82	NA	NA	NA	NA	NA	NA	NA	NA	0.99	1
mcl_77	186	0.704918	0	0	0	0	0	0	0	0	0	0	0	0	0	0	0	0	0.5	0.333	1	0	0	0.806	FCW	IPR008427::Extracellular membrane protein; CFEM domain::53	IPR000509::Ribosomal protein L36e::1	IPR038097::Ribosomal protein L36e domain superfamily::1	NA	NA	NA	NA	NA	NA	NA	1
mcl_6273	186	0.786885	0	0	0	0	0	0	0	0	0	0	0	0	0	0	0	0	1	0	1	0.6	0	0.871	meiosis	IPR037548::Bouquet formation protein 4::50	IPR036887::HTH APSES-type DNA-binding domain superfamily::49	IPR003163::Transcription regulator HTH; APSES-type DNA-binding domain::48	IPR018004::KilA; N-terminal/APSES-type HTH; DNA-binding::18	NA	NA	NA	NA	NA	NA	1	0.91	1	0.3
mcl_4128	186	0.95082	0	0	0	0	0	0	0	0	0	0	0	0	0	0	0	0	0	1	1	1	1	0.968	mitosis	IPR037737::Regulator of phospholipase D Srf1::59	NA	NA	NA	NA	NA	NA	NA	NA	NA	1
mcl_5465	186	0.819672	0	0	0	0	0	0	0	0	0	0	0	0	0	0	0	0	0	0	1	1	0.5	0.871	signaling	IPR039896::Protein Red-like::49	IPR012916::RED-like; N-terminal::49	NA	NA	NA	NA	NA	NA	NA	NA	0.41	0.45
mcl_3478	186	0.704918	0	0	0	0	0	0	0	0	0	0	0	0	0	0	0	0	0	0	0.625	0.6	0	0.968	protein degradation	IPR036047::F-box-like domain superfamily::79	IPR001810::F-box domain::64	NA	NA	NA	NA	NA	NA	NA	NA	0.34	0.35
mcl_4698	186	0.721311	0	0	0	0	0	0	0	0	0	0	0	0	0	0	0	0	0	0	0.812	0.4	0	0.935	metabolism	IPR005720::Dihydroorotate dehydrogenase domain::45	IPR013785::Aldolase-type TIM barrel::42	IPR023359::Dihydroorotate dehydrogenase A; chain A; domain 2::40	IPR012135::Dihydroorotate dehydrogenase; class 1/ 2::20	IPR033886::Dihydroorotate dehydrogenase; class 1A::9	IPR001295::Dihydroorotate dehydrogenase; conserved site::9	NA	NA	NA	NA	0.03	0.04	0.09	0.01	0.21	0.02
mcl_5698	186	0.704918	0	0	0	0	0	0	0	0	0	0	0	0	0	0	0	0	0.5	0.333	0.5	0.4	1	0.871	splicing	IPR006786::Pinin/SDK/MemA protein::47	IPR039853::Pinin::37	NA	NA	NA	NA	NA	NA	NA	NA	0.47	0.4
mcl_5496	186	0.852459	0	0	0	0	0	0	0	0	0	0	0	0	0	0	0	0	0.5	0.667	0.938	0.6	1	0.871	TF	IPR018287::Hap4 transcription factor; heteromerisation domain::51	IPR004827::Basic-leucine zipper domain::45	IPR012340::Nucleic acid-binding; OB-fold::1	IPR023167::Yap1 redox domain superfamily::1	NA	NA	NA	NA	NA	NA	1	0.29
mcl_3941	186	0.770492	0	0	0	0	0	0	0	0	0	0	0	0	0	0	0	0	0	0	1	0.2	0	0.968	TF	IPR000571::Zinc finger; CCCH-type::72	IPR036855::Zinc finger; CCCH-type superfamily::5	IPR015947::PUA-like superfamily::4	IPR003105::SRA-YDG::4	IPR036987::SRA-YDG superfamily::4	NA	NA	NA	NA	NA	0.23	0.23
mcl_855	186	0.918033	0	0	0	0	0	0	0	0	0	0	0	0	0	0	0	0	1	1	1	0.4	0.5	1	TF	IPR021858::Fungal transcription factor::660	IPR001138::Zn(2)-C6 fungal-type DNA-binding domain::594	IPR036864::Zn(2)-C6 fungal-type DNA-binding domain superfamily::580	IPR000637::HMG-I/HMG-Y; DNA-binding; conserved site::1	IPR002347::Short-chain dehydrogenase/reductase SDR::1	IPR036291::NAD(P)-binding domain superfamily::1	IPR017905::ERV/ALR sulfhydryl oxidase domain::1	IPR019479::Peroxiredoxin; C-terminal::1	IPR036249::Thioredoxin-like superfamily::1	NA	1	1	1
mcl_3918	186	0.737705	0	0	0	0	0	0	0	0	0	0	0	0	0	0	0	0	0	1	1	0	0	0.839	TF	IPR007219::Transcription factor domain; fungi::147	IPR013087::Zinc finger C2H2-type::142	IPR036236::Zinc finger C2H2 superfamily::140	IPR001138::Zn(2)-C6 fungal-type DNA-binding domain::43	IPR036864::Zn(2)-C6 fungal-type DNA-binding domain superfamily::42	IPR000120::Amidase::1	IPR036928::Amidase signature (AS) superfamily::1	IPR023631::Amidase signature domain::1	NA	NA	1	0.08	0.08	1	1
mcl_3309	186	0.934426	0	0	0	0	0	0	0	0	0	0	0	0	0	0	0	0	0	1	1	0.8	0.75	1	TF	IPR001138::Zn(2)-C6 fungal-type DNA-binding domain::167	IPR036864::Zn(2)-C6 fungal-type DNA-binding domain superfamily::164	IPR007219::Transcription factor domain; fungi::159	NA	NA	NA	NA	NA	NA	NA	1	1	1
mcl_4968	186	0.836066	0	0	0	0	0	0	0	0	0	0	0	0	0	0	0	0	0	0.333	1	0.8	0.5	0.903	unknow	IPR022024::Protein of unknown function DUF3602::75	NA	NA	NA	NA	NA	NA	NA	NA	NA	1
mcl_4628	186	0.704918	0	0	0	0	0	0	0	0	0	0	0	0	0	0	0	0	0	0	0.875	0.6	0.75	0.742	unknow	NA	NA	NA	NA	NA	NA	NA	NA	NA	NA	#N/A	#N/A	#N/A	#N/A	#N/A
mcl_7112	186	0.721311	0	0	0	0	0	0	0	0	0	0	0	0	0	0	0	0	0	0	1	0.2	0.75	0.774	unknow	NA	NA	NA	NA	NA	NA	NA	NA	NA	NA	#N/A	#N/A	#N/A	#N/A	#N/A
mcl_2360	186	0.836066	0	0	0	0	0	0	0	0	0	0	0	0	0	0	0	0	0.5	0	0.875	0.6	0.75	0.968	unknow	NA	NA	NA	NA	NA	NA	NA	NA	NA	NA	#N/A	#N/A	#N/A	#N/A	#N/A
mcl_5357	186	0.852459	0	0	0	0	0	0	0	0	0	0	0	0	0	0	0	0	0	0	1	0.4	0.75	1	unknow	IPR035587::DUS-like; FMN-binding domain::1	IPR013785::Aldolase-type TIM barrel::1	IPR001269::tRNA-dihydrouridine synthase::1	IPR013255::Chromosome segregation protein Spc25::1	NA	NA	NA	NA	NA	NA	#N/A	#N/A	#N/A	#N/A	#N/A

## Sheet: Supplementary Data 4b
Supplementary Data 4b. Homologous groups containing fungal-specific domain, and emerged during early fungal evolution (>= node 141 =< node 186).
				Average copy number in clades																							InterPro domain annotation :: number of protein annotated with this term										Conservation in different clades: percentage of species having at least one protein in the given cluster
Homologous group	Birth of HG	Conservation	#ofProt	Heterolobosea	Amobozoa	Apusozoa	Filasterea	Corallochytrea	Ichtyosporea	Choanoflagellata	Metazoa	Nuclearia	RM clade	Partr	Chytridiomycota	Blastocladiomycota	Olpid	Zoopagomycota	Mucoromycota	Taphrinomycotina	Saccharomycotina	Pezizomycotina	Pucciniomycotina	Ustilagomycotina	Agaricomycotina	comment	IPR_1	IPR_2	IPR_3	IPR_4	IPR_5	IPR_6	IPR_7	IPR_8	IPR_9	IPR_10	Heterolobosea	Amobozoa	Apusozoa	Filasterea	Corallochytrea	Ichtyosporea	Choanoflagellata	Metazoa	Nuclearia	Opisthosporidia	Partr	Chytridiomycota	Blastocladiomycota
mcl_2081	124	0.886	112	1	1	1	1	1	1	1	1	1	1	1	1	0	0	1.11111	1.07143	1	1	1	1	1	1.03226	Translation	IPR016024::Armadillo-type fold::112	IPR033173::Translational activator Gcn1::111	IPR011989::Armadillo-like helical::110	IPR021133::HEAT; type 2::109	IPR034085::TOG domain::106	IPR022716::Gcn1; N-terminal::84	IPR000357::HEAT repeat::28	IPR024395::CLASP N-terminal domain::7	IPR004155::PBS lyase HEAT-like repeat::4	IPR019399::Parkin co-regulated protein::3	1	1	1	1	1	1	1	0.833	1	0.286	1	0.875	0
mcl_2545	124	0.886	114	1	1	1	0	0	1	0	0	1	1	2	1	1.5	1	1.27273	1	1	1	1	1	1	1	intracelltransport	IPR040458::Vacuolar import/degradation Vid27::114	IPR013863::Vacuolar import/degradation Vid27; C-terminal::113	IPR040768::Vid27; PH-like domain::101	IPR040979::Vid27; N-terminal::89	IPR011044::Quinoprotein amine dehydrogenase; beta chain-like::67	IPR015943::WD40/YVTN repeat-like-containing domain superfamily::37	IPR036322::WD40-repeat-containing domain superfamily::13	IPR011045::Nitrous oxide reductase; N-terminal::8	IPR011047::Quinoprotein alcohol dehydrogenase-like superfamily::5	IPR011993::PH-like domain superfamily::3	1	1	1	0	0	1	0	0	1	1	1	0.875	1
mcl_258	124	0.87	449	1	1.5	4	2	2	1.5	1	2	1	1	3	6.875	5.5	1	4	10	2	1	1.3125	2.8	1.66667	4.46667	intracelltransport	IPR040410::UPF0658 Golgi apparatus membrane protein::418	IPR001563::Peptidase S10; serine carboxypeptidase::1	IPR029058::Alpha/Beta hydrolase fold::1	IPR036259::MFS transporter superfamily::1	IPR023780::Chromo domain::1	IPR000953::Chromo/chromo shadow domain::1	IPR016197::Chromo-like domain superfamily::1	IPR011992::EF-hand domain pair::1	IPR002048::EF-hand domain::1	IPR019184::Uncharacterised protein family; transmembrane-17::1	1	1	1	1	1	1	1	0.333	1	0.143	1	1	1
mcl_1988	124	0.805	117	1	1	1	1	0	0	0	0	0	1	2	1.375	1.5	0	1	1.5	1	1	1.0625	1	1	1.16129	lipid related	IPR007318::Phospholipid methyltransferase::114	IPR016219::Phosphatidylethanolamine N-methyltransferase; fungi::100	IPR041611::SKICH domain::5	IPR001104::3-oxo-5-alpha-steroid 4-dehydrogenase; C-terminal::2	IPR009081::Phosphopantetheine binding ACP domain::1	IPR036736::ACP-like superfamily::1	NA	NA	NA	NA	1	1	1	1	0	0	0	0	0	0.143	1	1	1
mcl_3446	124	0.699	91	1	2	1	0	0	1	0	0	1	1	0	0	0	0	1.25	1.07692	0	1	1	1	1	1	intracelltransport	IPR004328::BRO1 domain::90	IPR038499::BRO1 domain superfamily::85	IPR037505::pH-response regulator protein palC::81	IPR038898::BRO1 domain-containing protein BROX::7	NA	NA	NA	NA	NA	NA	1	1	1	0	0	0.5	0	0	1	0.286	0	0	0
mcl_835	124	0.659	447	6	0	0	0	0	0	0	0	0	0	0	3.5	0	0	6.77778	7.58333	1	5	3.69231	1.4	1	6.82759	TF	IPR036864::Zn(2)-C6 fungal-type DNA-binding domain superfamily::442	IPR001138::Zn(2)-C6 fungal-type DNA-binding domain::438	IPR020448::Maltose fermentation regulatory protein; DNA-binding domain::42	IPR005600::Gal4 dimerisation domain::1	IPR003615::HNH nuclease::1	IPR009030::Growth factor receptor cysteine-rich domain superfamily::1	NA	NA	NA	NA	1	0	0	0	0	0	0	0	0	0	0	1	0
mcl_6857	124	0.333	92	1	0	0	0	0	0	0	0	0	0	0	1.5	0	0	1	4.1	0	0	1	1	0	1.79167	TF	IPR001138::Zn(2)-C6 fungal-type DNA-binding domain::91	IPR036864::Zn(2)-C6 fungal-type DNA-binding domain superfamily::71	IPR036397::Ribonuclease H superfamily::1	IPR002156::Ribonuclease H domain::1	IPR012337::Ribonuclease H-like superfamily::1	NA	NA	NA	NA	NA	1	0	0	0	0	0	0	0	0	0	0	0.25	0
mcl_11	125	0.803	4175	0	1	1	0	0	0	0	0	0	0	0	10.7143	10	0	8.25	27.5	18.5	25.6667	115.875	24.2	20.75	45.871	TF	IPR007219::Transcription factor domain; fungi::3622	IPR001138::Zn(2)-C6 fungal-type DNA-binding domain::3317	IPR036864::Zn(2)-C6 fungal-type DNA-binding domain superfamily::3315	IPR017896::4Fe-4S ferredoxin-type; iron-sulphur binding domain::117	IPR005600::Gal4 dimerisation domain::16	IPR020448::Maltose fermentation regulatory protein; DNA-binding domain::12	IPR000704::Casein kinase II; regulatory subunit::7	IPR001083::Copper fist DNA-binding domain::7	IPR004507::Flavin prenyltransferase UbiX-like::6	IPR013087::Zinc finger C2H2-type::3	0	0.5	1	0	0	0	0	0	0	0	0	0.875	1
mcl_2725	125	0.779	104	0	2	0	1	1	0	0	0	0	0	4	1	1.5	1	1.22222	1.15385	1	1	1	1	1	1	MTK	IPR027539::Mitochondrial distribution and morphology protein 10::103	NA	NA	NA	NA	NA	NA	NA	NA	NA	0	0.5	0	1	1	0	0	0	0	0	1	0.75	1
mcl_924	125	0.779	170	0	1	0	0	1	1	1	1	1	1	0	2.33333	1.5	0	2.22222	3.28571	1	1	1	1	1	1.74194	diverse function	IPR015898::G-protein gamma-like domain::168	IPR036284::G-protein gamma-like domain superfamily::165	IPR041848::Guanine nucleotide-binding protein subunit gamma; fungal::141	IPR001770::G-protein; gamma subunit::2	NA	NA	NA	NA	NA	NA	0	0.5	0	0	1	0.5	0.5	0.167	1	0.286	0	0.75	1
mcl_2952	125	0.746	95	0	1	1	0	0	0	0	0	1	0	0	1	1.5	0	1.11111	1.14286	1	1	1	1	1	1	MTK	IPR019721::NADH-ubiquinone oxidoreductase; 21kDa subunit; N-terminal::94	IPR024549::NADH-ubiquinone oxidoreductase; 21kDa subunit; C-terminal; fungi::84	NA	NA	NA	NA	NA	NA	NA	NA	0	0.5	1	0	0	0	0	0	1	0	0	0.5	1
mcl_3048	125	0.721	96	0	1	0	1	0	1.5	0	0	0	1	1	1.2	2	0	1.2	1.07692	1	1	1	1.66667	1	1	MTK	IPR031468::Synaptotagmin-like mitochondrial-lipid-binding domain::94	IPR027532::Mitochondrial distribution and morphology protein 12::92	IPR019411::MMM1 domain::65	IPR036236::Zinc finger C2H2 superfamily::1	IPR013087::Zinc finger C2H2-type::1	NA	NA	NA	NA	NA	0	1	0	1	0	1	0	0	0	0.143	1	0.625	0.5
mcl_1286	125	0.713	146	0	2	1	0	0	0	0	0	0	0	0	1.42857	2	0	1.45454	1.71429	1	1.33333	1.3	2	2	1.93103	unknow	IPR013726::Protein of unknown function DUF1748; fungi::146	NA	NA	NA	NA	NA	NA	NA	NA	NA	0	0.5	1	0	0	0	0	0	0	0	0	0.875	1
mcl_3182	125	0.689	87	0	1.5	0	1	1	1	0	1	0	0	0	1	1.5	0	1.16667	1	1	1	1	1	1	1	MTK	IPR039196::ATP synthase assembly factor Fmc1; mitochondrial::69	IPR037667::Protein FMC1 homologue::3	IPR008011::Complex 1 LYR protein::1	NA	NA	NA	NA	NA	NA	NA	0	1	0	1	1	1	0	0.5	0	0	0	0.5	1
mcl_3416	125	0.623	77	0	1	0	0	0	0	0	1	0	0	0	1.14286	0	1	1	1	1	1	1	1	1	1	RNAse	IPR013241::RNase P; subunit Pop3::74	IPR029064::50S ribosomal protein L30e-like::23	IPR042848::Ribonuclease P protein subunit p38::3	IPR004038::Ribosomal protein L7Ae/L30e/S12e/Gadd45::1	IPR023302::Peptidase S9A; N-terminal domain::1	NA	NA	NA	NA	NA	0	0.5	0	0	0	0	0	0.333	0	0	0	0.875	0
mcl_3402	125	0.607	77	0	1	0	0	0	0	0	0	0	0	0	1.14286	1.5	0	1	1.16667	1	1	1	1	0	1	meiosis	IPR018819::Nur1/Mug154::77	IPR008978::HSP20-like chaperone::1	IPR007052::CS domain::1	IPR037895::NudC domain-containing protein 1::1	NA	NA	NA	NA	NA	NA	0	0.5	0	0	0	0	0	0	0	0	0	0.875	1
mcl_181	125	0.557	553	0	1	0	0	0	0	0	0	0	0	0	12	0	0	8	2	2.5	3	15.0625	5.75	2.25	7.62069	Transporter	IPR007568::RTA-like protein::553	IPR036259::MFS transporter superfamily::1	IPR003615::HNH nuclease::1	IPR000383::Xaa-Pro dipeptidyl-peptidase-like domain::1	IPR029058::Alpha/Beta hydrolase fold::1	IPR001356::Homeobox domain::1	IPR017970::Homeobox; conserved site::1	IPR009057::Homeobox-like domain superfamily::1	NA	NA	0	0.5	0	0	0	0	0	0	0	0	0	0.25	0
mcl_4463	125	0.549	70	0	1	1	0	0	0	0	0	1	0	0	1	1	0	0	1.1	0	1	1	1	0	1.07407	environment sensing	IPR038869::Defect at low temperature protein 1::55	IPR010876::C1orf43::8	IPR025403::Domain of unknown function DUF4129::5	IPR034120::Pry1-like; SCP domain::2	IPR014044::CAP domain::2	IPR035940::CAP superfamily::2	IPR001283::Cysteine-rich secretory protein-related::2	NA	NA	NA	0	0.5	1	0	0	0	0	0	1	0	0	0.75	0.5
mcl_3615	127	0.675	85	0	0	1	0	0	0	0	0	0	1	1	1	1	0	1.11111	1	1	0	1	1	1	1.11111	ribosome	IPR021036::Ribosomal protein S35; mitochondrial::80	IPR019374::Ribosomal protein S22; mitochondrial::8	IPR005637::TAP C-terminal (TAP-C) domain::1	NA	NA	NA	NA	NA	NA	NA	0	0	1	0	0	0	0	0	0	0.429	1	0.375	0.5
mcl_5127	127	0.6	75	0	0	1	1	0	0	0	0	0	1	0	1	0	0	1	1	1	1	1	1	1	1.1	kinetochore	IPR037475::Kinetochore protein Sos7::73	NA	NA	NA	NA	NA	NA	NA	NA	NA	0	0	1	1	0	0	0	0	0	0.143	0	0.375	0
mcl_169	128	0.916	564	0	0	0	2	1	0	1	0	0	1.57143	2	9.125	8.5	2	5.33333	5.92857	1.5	2	2.3125	1.4	1.75	8	TF	IPR018608::Gti1/Pac2 family::555	IPR036864::Zn(2)-C6 fungal-type DNA-binding domain superfamily::1	IPR001138::Zn(2)-C6 fungal-type DNA-binding domain::1	NA	NA	NA	NA	NA	NA	NA	0	0	0	1	1	0	0.5	0	0	1	1	1	1
mcl_612	128	0.84	241	0	0	0	0	1	0	0	0	0	1.2	4	2	3	4	3.1	2.53846	0	1	2	2	1	2.93548	FCW	IPR022057::Chitin synthase export chaperone::238	IPR001330::PFTB repeat::1	IPR026873::Geranylgeranyl transferase type-2 subunit beta::1	IPR008930::Terpenoid cyclases/protein prenyltransferase alpha-alpha toroid::1	IPR009361::RZZ complex; subunit Zw10::1	IPR009449::GDP/GTP exchange factor Sec2; N-terminal::1	IPR000697::WH1/EVH1 domain::1	IPR011993::PH-like domain superfamily::1	NA	NA	0	0	0	0	1	0	0	0	0	0.714	1	1	1
mcl_566	128	0.84	262	0	0	0	1	0	1.5	0	0	0	2	2	3.71429	4	1	2	5	2	2.66667	2	2	2.75	2.06452	TF	IPR001138::Zn(2)-C6 fungal-type DNA-binding domain::213	IPR036864::Zn(2)-C6 fungal-type DNA-binding domain superfamily::204	IPR035965::PAS domain superfamily::38	IPR000014::PAS domain::37	IPR013767::PAS fold::20	IPR011990::Tetratricopeptide-like helical domain superfamily::1	IPR039057::Sporulation-specific protein 22::1	IPR013940::Meiosis specific protein Spo22/ZIP4/TEX11::1	IPR011989::Armadillo-like helical::1	IPR003172::MD-2-related lipid-recognition domain::1	0	0	0	1	0	1	0	0	0	0.286	1	0.875	1
mcl_2613	128	0.832	109	0	0	0	1	1	1	0	1	0	1	1	2	2	0	1.1	1.28571	1	1	1	1	1	1	MTK	IPR013875::Mitochondrial import protein Pam17::109	NA	NA	NA	NA	NA	NA	NA	NA	NA	0	0	0	1	1	1	0	0.5	0	0.143	1	0.5	0.5
mcl_2604	128	0.815	107	0	0	0	0	0	1	0	0	0	1	2	1.125	0	0	1.4	1.07143	1	1	1	1	1	1.1	FCW	IPR031673::Chitin biosynthesis protein Chs5; N-terminal::103	IPR036420::BRCT domain superfamily::103	IPR001357::BRCT domain::101	IPR031669::Fibronectin type III domain; fungi::100	IPR013783::Immunoglobulin-like fold::98	IPR003961::Fibronectin type III::96	IPR036116::Fibronectin type III superfamily::96	IPR021377::Protein of unknown function DUF3006::1	NA	NA	0	0	0	0	0	1	0	0	0	0.286	1	1	0
mcl_185	128	0.798	520	0	0	0	1	0	0	0	0	0	2	5	6.85714	3	2	4.16667	10.4286	2	0	4.5625	2.6	5.33333	5.03226	TF	IPR037525::Velvet domain::516	IPR021740::Velvet factor::508	IPR038491::Velvet domain superfamily::488	IPR036661::Luciferase-like domain superfamily::1	NA	NA	NA	NA	NA	NA	0	0	0	1	0	0	0	0	0	0.143	1	0.875	1
mcl_3074	128	0.765	97	0	0	0	1	0	0	0	1	0	0	0	1.5	1.5	0	1	1.07143	1	1	1	1	1	1.06667	MTK	IPR019166::MICOS complex subunit MIC26/MIC27::94	IPR033181::MICOS subunit Mic26; fungi::92	IPR033182::MICOS complex subunit MIC26/MIC27; animal::2	NA	NA	NA	NA	NA	NA	NA	0	0	0	1	0	0	0	0.167	0	0	0	0.5	1
mcl_2633	128	0.739	102	0	0	0	0	0	0	0	1	0	1	0	1.125	1	2	1	1.69231	1	1	1.125	1	1	1.03448	cytoskeleton	IPR001452::SH3 domain::100	IPR036028::SH3-like domain superfamily::100	IPR007131::SLA1 homology domain 1; SHD1::95	IPR038159::SLA1 homology domain superfamily::94	IPR013761::Sterile alpha motif/pointed domain superfamily::93	IPR029922::Sla1::91	IPR035800::Sla1; first SH3 domain::73	IPR035821::Sla1; third SH3 domain::27	IPR013182::Domain of unknown function DUF1720::11	IPR011993::PH-like domain superfamily::3	0	0	0	0	0	0	0	0.167	0	0.286	0	1	0.5
mcl_2753	128	0.731	112	0	0	0	0	1	0	0	0	0	0	0	5	1	1	1	1.61539	1	1	1	1	1	1.16129	Translation	IPR018810::Uncharacterised protein family UPF0662::110	IPR023398::Translation Initiation factor eIF- 4e-like::1	IPR001040::Translation Initiation factor eIF- 4e::1	IPR019770::Eukaryotic translation initiation factor 4E (eIF-4E); conserved site::1	IPR041285::MID domain of medPIWI::1	IPR021643::Mediator complex; subunit Med13; N-terminal::1	IPR009401::Mediator complex subunit Med13; C-terminal::1	NA	NA	NA	0	0	0	0	1	0	0	0	0	0	0	0.375	0.5
mcl_3087	128	0.731	94	0	0	0	0	0	1	0	0	0	1	0	1.5	2	0	1	1	1	1	1	1	1	1.13793	ribosome	IPR034600::54S ribosomal protein L36; yeast::87	IPR002150::Ribosomal protein L31::30	IPR034704::L28p-like::17	IPR042105::Ribosomal protein L31 superfamily::1	IPR008011::Complex 1 LYR protein::1	NA	NA	NA	NA	NA	0	0	0	0	0	0.5	0	0	0	0.286	0	0.5	0.5
mcl_4622	128	0.655	85	0	0	0	0	0	0	0	1	0	0	0	0	0	0	1.125	1.07143	1	1	1	1	1	1.16667	ubiquitination	IPR038765::Papain-like cysteine peptidase superfamily::80	IPR001394::Peptidase C19; ubiquitin carboxyl-terminal hydrolase::79	IPR018200::Ubiquitin specific protease; conserved site::79	IPR028889::Ubiquitin specific protease domain::79	IPR025305::UCH repeated domain::76	IPR036339::PUB-like domain superfamily::9	IPR018997::PUB domain::4	IPR008685::Centromere protein Mis12::1	NA	NA	0	0	0	0	0	0	0	0.167	0	0	0	0	0
mcl_3840	128	0.639	78	0	0	0	1	0	1	1	1	1	0	0	0	1.5	0	1.14286	1	1	1	1	1	1	1	MTK	IPR012420::Cbp4::71	IPR027896::Ubiquinol-cytochrome-c reductase complex assembly factor 3::2	NA	NA	NA	NA	NA	NA	NA	NA	0	0	0	1	0	0.5	0.5	0.167	1	0	0	0	1
mcl_4127	128	0.613	74	0	0	0	1	0	1	0	0	0	1	0	1	1.5	1	0	1	0	1	1	1	1	1	ERAD	IPR034543::Long chronological lifespan protein 2::56	NA	NA	NA	NA	NA	NA	NA	NA	NA	0	0	0	1	0	1	0	0	0	0.143	0	0.5	1
mcl_5285	128	0.336	44	0	0	0	1	0	0	0	1	1	0	0	1	1.5	0	1.28571	1	1	1	1.09091	0	0	0	MTK	IPR012337::Ribonuclease H-like superfamily::44	IPR036397::Ribonuclease H superfamily::41	IPR039197::Mrs1/Cce1::39	IPR015242::Mitochondrial resolvase Ydc2; catalytic::36	IPR003034::SAP domain::15	IPR036361::SAP domain superfamily::6	IPR039150::Transcription elongation factor; mitochondrial::3	IPR010994::RuvA domain 2-like::2	NA	NA	0	0	0	1	0	0	0	0.333	1	0	0	0.25	1
mcl_1614	140	0.86	129	0	0	0	0	0	0	0	0	1	1.57143	2	2	1	1	1.85714	2.14286	1	1	1	1	0	1.1	TF	IPR003120::Transcription factor Ste12::129	IPR013087::Zinc finger C2H2-type::75	IPR036236::Zinc finger C2H2 superfamily::69	IPR000195::Rab-GTPase-TBC domain::1	IPR035969::Rab-GTPase-TBC domain superfamily::1	IPR012677::Nucleotide-binding alpha-beta plait domain superfamily::1	IPR035979::RNA-binding domain superfamily::1	NA	NA	NA	0	0	0	0	0	0	0	0	1	1	1	0.875	1
mcl_2998	140	0.813	96	0	0	0	0	0	0	0	0	1	1	0	1	0	0	1.16667	1	1	1	1.06667	1	1	1.21429	MTK	IPR014807::Cytochrome c oxidase assembly factor 1::96	IPR042432::Cytochrome c oxidase assembly factor 1; fungi::93	NA	NA	NA	NA	NA	NA	NA	NA	0	0	0	0	0	0	0	0	1	0.143	0	0.5	0
mcl_3317	140	0.748	85	0	0	0	0	0	0	0	0	1	0	0	1	1.5	0	1.25	1.15385	1	1	1	1	1	1	MTK	IPR019182::Cytochrome b-c1 complex subunit 10; fungi::85	IPR029027::Single alpha-helix domain superfamily::3	NA	NA	NA	NA	NA	NA	NA	NA	0	0	0	0	0	0	0	0	1	0	0	0.5	1
mcl_6390	140	0.607	68	0	0	0	0	0	0	0	0	1	0	0	1.42857	0	0	0	1	1	0	1	1	1	1	EP	IPR024382::Domain of unknown function DUF3844::64	IPR000742::EGF-like domain::4	IPR012493::Renin receptor-like::1	IPR036864::Zn(2)-C6 fungal-type DNA-binding domain superfamily::1	NA	NA	NA	NA	NA	NA	0	0	0	0	0	0	0	0	1	0	0	0.875	0
mcl_4009	141	0.774	86	0	0	0	0	0	0	0	0	0	1	2	1	1	0	1	1	1	1	1.13333	1	1	1.03704	intracelltransport	IPR013640::VPS4-associated protein 1::86	IPR037198::MutL; C-terminal domain superfamily::1	IPR042120::MutL; C-terminal domain; dimerisation subdomain::1	IPR028830::DNA mismatch repair protein Mlh3::1	IPR038973::DNA mismatch repair protein MutL/Mlh/Pms::1	IPR000719::Protein kinase domain::1	IPR011009::Protein kinase-like domain superfamily::1	NA	NA	NA	0	0	0	0	0	0	0	0	0	0.143	1	0.75	1
mcl_1970	141	0.726	125	0	0	0	0	0	0	0	0	0	1	0	1.25	1	2	2.18182	3.14286	1	1	1	1	2	1	unknow	IPR028012::Protein of unknown function DUF4451::124	IPR011011::Zinc finger; FYVE/PHD-type::5	IPR001965::Zinc finger; PHD-type::3	IPR013083::Zinc finger; RING/FYVE/PHD-type::3	IPR019787::Zinc finger; PHD-finger::2	IPR019786::Zinc finger; PHD-type; conserved site::2	IPR034732::Extended PHD (ePHD) domain::1	NA	NA	NA	0	0	0	0	0	0	0	0	0	0.714	0	0.5	0.5
mcl_2204	141	0.717	154	0	0	0	0	0	0	0	0	0	1	0	4.16667	1	0	1.66667	1.15385	0	1.33333	2.375	1	0	2.03448	MTK	IPR040151::Gfd2/YDR514C-like::140	IPR012337::Ribonuclease H-like superfamily::131	IPR036397::Ribonuclease H superfamily::113	IPR013520::Exonuclease; RNase T/DNA polymerase III::6	IPR001878::Zinc finger; CCHC-type::1	NA	NA	NA	NA	NA	0	0	0	0	0	0	0	0	0	0.143	0	0.75	0.5
mcl_5862	141	0.594	65	0	0	0	0	0	0	0	0	0	1	0	1	3	0	1	1	1	1	0	1	1	1	chremodeling	IPR016849::Histone acetyltransferase Rtt109::65	IPR013178::Histone acetyltransferase Rtt109/CBP::65	NA	NA	NA	NA	NA	NA	NA	NA	0	0	0	0	0	0	0	0	0	0.143	0	0.125	0.5
mcl_5576	141	0.566	63	0	0	0	0	0	0	0	0	0	1	0	1.14286	0	0	0	1	1	0	1	0	0	1.07692	unknow	IPR013859::Protein of unknown function DUF1750; fungi::60	NA	NA	NA	NA	NA	NA	NA	NA	NA	0	0	0	0	0	0	0	0	0	0.143	0	0.875	0
mcl_5726	141	0.349	46	0	0	0	0	0	0	0	0	0	1	1	0	0	0	3	1.28571	1	1.33333	1	0	0	0	chremodeling	IPR005033::YEATS::46	IPR038704::YEATS superfamily::46	IPR016665::SAS complex subunit SAS5/transcription initiation factor TFIID subunit 14::44	IPR027353::NET domain::20	IPR043001::Inositol-pentakisphosphate 2-kinase; N-terminal::1	IPR009286::Inositol-pentakisphosphate 2-kinase::1	IPR038336::NET domain superfamily::1	NA	NA	NA	0	0	0	0	0	0	0	0	0	0.143	1	0	0
mcl_11466	141	0.283	30	0	0	0	0	0	0	0	0	0	1	0	0	0	0	1	1	1	0	1	0	0	0	meiosis	IPR020981::Monopolin complex subunit Csm1/Pcs1; C-terminal::30	IPR040349::Monopolin complex subunit Csm1/Pcs1::26	IPR038608::Csm1/Pcs1 domain superfamily::20	IPR003655::Krueppel-associated box-related::1	IPR017956::AT hook; DNA-binding motif::1	NA	NA	NA	NA	NA	0	0	0	0	0	0	0	0	0	0.143	0	0	0
mcl_6681	141	0.217	27	0	0	0	0	0	0	0	0	0	1	0	2	0	0	1	1.08333	1	0	0	0	0	0	sporulation	IPR005605::Sporulation-specific protein Spo7::24	IPR019168::Nuclear envelope phosphatase-regulatory subunit 1::19	NA	NA	NA	NA	NA	NA	NA	NA	0	0	0	0	0	0	0	0	0	0.143	0	0.375	0
mcl_6379	141	0.151	25	0	0	0	0	0	0	0	0	0	1	0	2.25	0	0	1	1.66667	0	0	0	0	0	1	TF	IPR036864::Zn(2)-C6 fungal-type DNA-binding domain superfamily::24	IPR001138::Zn(2)-C6 fungal-type DNA-binding domain::23	NA	NA	NA	NA	NA	NA	NA	NA	0	0	0	0	0	0	0	0	0	0.143	0	0.5	0
mcl_26391	141	0.047	12	0	0	0	0	0	0	0	0	0	1	0	0	0	0	0	0	0	5	2	0	0	0	FCW	IPR021988::Beta-mannosyltransferase::12	NA	NA	NA	NA	NA	NA	NA	NA	NA	0	0	0	0	0	0	0	0	0	0.143	0	0	0
mcl_15847	141	0.038	8	0	0	0	0	0	0	0	0	0	2	0	0	0	0	1.5	3	0	0	0	0	0	0	EP	IPR018571::Membrane anchor Opy2; N-terminal::8	NA	NA	NA	NA	NA	NA	NA	NA	NA	0	0	0	0	0	0	0	0	0	0.143	0	0	0
mcl_2777	148	0.96	171	0	0	0	0	0	0	0	0	0	0	1	1.625	2.5	2	1.81818	4.33333	1.5	2.33333	1.375	1.6	1.25	1.1	TF	IPR036887::HTH APSES-type DNA-binding domain superfamily::170	IPR003163::Transcription regulator HTH; APSES-type DNA-binding domain::163	IPR018004::KilA; N-terminal/APSES-type HTH; DNA-binding::160	IPR029790::EFG1/Phd1/StuA family::98	IPR029793::MBF transcription factor complex subunit Mbp1/Res1/Res2::71	IPR036770::Ankyrin repeat-containing domain superfamily::51	IPR020683::Ankyrin repeat-containing domain::51	IPR002110::Ankyrin repeat::51	IPR029069::HotDog domain superfamily::1	IPR006683::Thioesterase domain::1	0	0	0	0	0	0	0	0	0	0	1	1	1
mcl_3054	148	0.848	89	0	0	0	0	0	0	0	0	0	0	1	1.33333	1.5	0	1.14286	1	1	1	1.0625	1	1	1.03333	Translation	IPR006569::CID domain::87	IPR024638::CTD kinase subunit gamma Ctk3; N-terminal::87	IPR042326::CTD kinase subunit gamma::85	IPR024637::CTD kinase subunit gamma Ctk3; C-terminal::81	IPR008942::ENTH/VHS::81	NA	NA	NA	NA	NA	0	0	0	0	0	0	0	0	0	0	1	0.375	1
mcl_2213	148	0.848	117	0	0	0	0	0	0	0	0	0	0	3	1.28571	2.5	1	2	2.58333	0	1.33333	1	1	1	1.03333	Transporter	IPR031606::Potassium transporter Kch::117	NA	NA	NA	NA	NA	NA	NA	NA	NA	0	0	0	0	0	0	0	0	0	0	1	0.875	1
mcl_3735	148	0.808	98	0	0	0	0	0	0	0	0	0	0	1	2.28571	1	0	1	1.45454	1	1.33333	1.1875	1	1	1	MTK	IPR019449::FMP27; WPPW domain::90	IPR019441::FMP27; GFWDK domain::89	IPR019409::FMP27; domain of unknown function DUF2405::88	IPR019443::FMP27; C-terminal::87	IPR019415::FMP27; SW domain::74	IPR019439::FMP27; N-terminal::21	IPR021369::Protein of unknown function DUF2985::4	IPR007185::DNA polymerase alpha/delta/epsilon; subunit B::2	IPR030608::Kelch-like protein 10; BTB/POZ domain::1	IPR005683::Mitochondrial import receptor subunit Tom22::1	0	0	0	0	0	0	0	0	0	0	1	0.875	0.5
mcl_3191	148	0.626	109	0	0	0	0	0	0	0	0	0	0	4	0	0	0	5.5	2.5	0	1.5	1.1875	2	1	1.12	TF	IPR039327::C2H2 finger domain transcription factor CON7-like::108	IPR013087::Zinc finger C2H2-type::107	IPR036236::Zinc finger C2H2 superfamily::19	NA	NA	NA	NA	NA	NA	NA	0	0	0	0	0	0	0	0	0	0	1	0	0
mcl_4125	148	0.566	56	0	0	0	0	0	0	0	0	0	0	1	0	1	0	1	1	0	1	1	1	1	1	intracelltransport	IPR037470::Protein IVY1::56	IPR027267::AH/BAR domain superfamily::53	IPR013606::IMD/I-BAR domain::6	IPR001452::SH3 domain::1	IPR036028::SH3-like domain superfamily::1	NA	NA	NA	NA	NA	0	0	0	0	0	0	0	0	0	0	1	0	0.5
mcl_2050	148	0.525	153	0	0	0	0	0	0	0	0	0	0	3	3.83333	3	1	1.66667	4.14286	0	1.33333	2.8125	0	0	1	TF	IPR024061::NDT80 DNA-binding domain::150	IPR008967::p53-like transcription factor; DNA-binding::150	IPR037141::NDT80 DNA-binding domain superfamily::145	IPR001163::LSM domain; eukaryotic/archaea-type::1	IPR010920::LSM domain superfamily::1	NA	NA	NA	NA	NA	0	0	0	0	0	0	0	0	0	0	1	0.75	0.5
mcl_3086	149	0.878	92	0	0	0	0	0	0	0	0	0	0	0	1	1.5	0	1	1.21429	1	1	1.0625	1.25	1	1	MTK	IPR019727::ATP synthase; F0 complex; subunit F; mitochondria; fungi::91	NA	NA	NA	NA	NA	NA	NA	NA	NA	0	0	0	0	0	0	0	0	0	0	0	0.5	1
mcl_3694	149	0.878	89	0	0	0	0	0	0	0	0	0	0	0	1	2	0	1.1	1.07143	1	1	1	1	1	1	MTK	IPR016813::NADH dehydrogenase [ubiquinone] (complex I); 21kDa subunit; fungi::86	IPR009947::NADH:ubiquinone oxidoreductase subunit B14.5a::3	NA	NA	NA	NA	NA	NA	NA	NA	0	0	0	0	0	0	0	0	0	0	0	0.375	0.5
mcl_3134	149	0.878	91	0	0	0	0	0	0	0	0	0	0	0	1	0	2	1.4	1	1	1	1	1	1	1	EP	IPR018559::Protein of unknown function DUF2015::91	NA	NA	NA	NA	NA	NA	NA	NA	NA	0	0	0	0	0	0	0	0	0	0	0	0.625	0
mcl_3207	149	0.867	89	0	0	0	0	0	0	0	0	0	0	0	1	1.5	0	1.18182	1.07143	1	1	1	1	1	1	MTK	IPR042831::54S ribosomal protein L28; mitochondrial::82	IPR019192::Ribosomal protein L28/L40; mitochondrial::72	IPR015932::Aconitase; domain 2::1	IPR001030::Aconitase/3-isopropylmalate dehydratase large subunit; alpha/beta/alpha domain::1	IPR000573::Aconitase A/isopropylmalate dehydratase small subunit; swivel domain::1	IPR015931::Aconitase/3-isopropylmalate dehydratase large subunit; alpha/beta/alpha; subdomain 1/3::1	IPR015928::Aconitase/3-isopropylmalate dehydratase; swivel::1	IPR036008::Aconitase; iron-sulfur domain::1	IPR018136::Aconitase family; 4Fe-4S cluster binding site::1	NA	0	0	0	0	0	0	0	0	0	0	0	0.5	1
mcl_3023	149	0.857	117	0	0	0	0	0	0	0	0	0	0	0	1	2	0	2.09091	1.92857	1.5	0	1.0625	1	1	1.16667	MTK	IPR040201::Protein Mrg3-like::99	IPR011990::Tetratricopeptide-like helical domain superfamily::96	IPR019734::Tetratricopeptide repeat::52	IPR013026::Tetratricopeptide repeat-containing domain::26	IPR021967::Nuclear protein 96::1	NA	NA	NA	NA	NA	0	0	0	0	0	0	0	0	0	0	0	0.25	0.5
mcl_3616	149	0.857	100	0	0	0	0	0	0	0	0	0	0	0	1.16667	1	0	1.4	1.85714	1.5	1	1	1	1	1	chremodeling	IPR013933::Chromatin-remodelling complex; RSC SWI/SNF subunit Rsc7/Swp82::98	IPR011011::Zinc finger; FYVE/PHD-type::23	IPR019787::Zinc finger; PHD-finger::23	IPR013083::Zinc finger; RING/FYVE/PHD-type::23	IPR001965::Zinc finger; PHD-type::23	IPR001841::Zinc finger; RING-type::13	IPR019786::Zinc finger; PHD-type; conserved site::3	IPR017956::AT hook; DNA-binding motif::2	IPR038045::PHD finger protein 10::2	IPR036249::Thioredoxin-like superfamily::1	0	0	0	0	0	0	0	0	0	0	0	0.75	0.5
mcl_3231	149	0.847	88	0	0	0	0	0	0	0	0	0	0	0	1.33333	1	1	1.4	1	1	1	1	1	1	1	MTK	IPR016939::Mitochondrial ribosomal protein S25::88	IPR038508::ArfGAP domain superfamily::1	IPR001164::Arf GTPase activating protein::1	IPR037278::ARFGAP/RecO-like zinc finger::1	NA	NA	NA	NA	NA	NA	0	0	0	0	0	0	0	0	0	0	0	0.375	0.5
mcl_3250	149	0.847	103	0	0	0	0	0	0	0	0	0	0	0	1	1	1	1.22222	2.30769	1	1	1.0625	1	1	1	TF	IPR013927::Transcription factor Opi1::103	IPR004279::Perilipin::2	NA	NA	NA	NA	NA	NA	NA	NA	0	0	0	0	0	0	0	0	0	0	0	0.5	1
mcl_3243	149	0.837	88	0	0	0	0	0	0	0	0	0	0	0	1	0	0	1.33333	1.25	1	1	1	1	1	1	MTK	IPR019711::ATP synthase; F0 complex; subunit H::88	NA	NA	NA	NA	NA	NA	NA	NA	NA	0	0	0	0	0	0	0	0	0	0	0	0.5	0
mcl_3357	149	0.827	84	0	0	0	0	0	0	0	0	0	0	0	1	1.5	0	1.125	1	0	1	1	1	1	1.03226	MTK	IPR039961::NADH-ubiquinone oxidoreductase 9.5kDa subunit::77	NA	NA	NA	NA	NA	NA	NA	NA	NA	0	0	0	0	0	0	0	0	0	0	0	0.375	1
mcl_4892	149	0.816	82	0	0	0	0	0	0	0	0	0	0	0	1.14286	0	0	1	1.08333	1	1	1	1	1	1	unknow	IPR018814::Protein of unknown function DUF5427::81	NA	NA	NA	NA	NA	NA	NA	NA	NA	0	0	0	0	0	0	0	0	0	0	0	0.875	0
mcl_3450	149	0.806	80	0	0	0	0	0	0	0	0	0	0	0	1	1	1	1.09091	1	1	1	1	1	1	1	MTK	IPR018811::MIOREX complex component 11::77	IPR006195::Aminoacyl-tRNA synthetase; class II::3	IPR002317::Serine-tRNA ligase; type1::3	IPR002314::Aminoacyl-tRNA synthetase; class II (G/ P/ S/T)::3	IPR010978::Class I and II aminoacyl-tRNA synthetase; tRNA-binding arm::1	NA	NA	NA	NA	NA	0	0	0	0	0	0	0	0	0	0	0	0.375	1
mcl_3249	149	0.806	149	0	0	0	0	0	0	0	0	0	0	0	1	1	1	1	3.35714	2	1.5	1.26667	1.4	1	1.93548	TF	IPR001083::Copper fist DNA-binding domain::143	IPR036395::Copper fist DNA-binding domain superfamily::143	NA	NA	NA	NA	NA	NA	NA	NA	0	0	0	0	0	0	0	0	0	0	0	0.125	0.5
mcl_5870	149	0.796	87	0	0	0	0	0	0	0	0	0	0	0	1	0	0	1	1.61539	0	1	1	1	1	1.03448	MTK	IPR016712::Mitochondrial ribosomal protein MRP51; fungi::84	NA	NA	NA	NA	NA	NA	NA	NA	NA	0	0	0	0	0	0	0	0	0	0	0	0.25	0
mcl_3379	149	0.786	87	0	0	0	0	0	0	0	0	0	0	0	1	0	0	1.4	1.1	1	1	1	1	1	1.22581	mating	IPR026777::Plasma membrane fusion protein PRM1::87	NA	NA	NA	NA	NA	NA	NA	NA	NA	0	0	0	0	0	0	0	0	0	0	0	0.375	0
mcl_3106	149	0.776	98	0	0	0	0	0	0	0	0	0	0	0	3	0	0	1.83333	1.75	0	1	1	1	1	1.19355	MTK	IPR018827::Uncharacterised domain YCR061W; C-terminal::94	IPR018825::Domain of unknown function DUF2427::85	IPR006593::Cytochrome b561/ferric reductase transmembrane::4	IPR036259::MFS transporter superfamily::1	NA	NA	NA	NA	NA	NA	0	0	0	0	0	0	0	0	0	0	0	0.125	0
mcl_3122	149	0.776	90	0	0	0	0	0	0	0	0	0	0	0	1	0	0	1	1.69231	1	1	1.14286	1	1.25	1.06667	unknow	IPR024554::Domain of unknown function DUF3818; PX-associated::90	IPR036871::PX domain superfamily::87	IPR024555::PX-associated domain::87	IPR001683::Phox homology::83	NA	NA	NA	NA	NA	NA	0	0	0	0	0	0	0	0	0	0	0	0.125	0
mcl_2702	149	0.755	145	0	0	0	0	0	0	0	0	0	0	0	1.33333	1.5	0	0	2.92308	0	0	1.125	1.2	1	2.33333	telomere	IPR028094::Restriction of telomere capping protein 4; C-terminal::127	IPR039024::Restriction of telomere capping protein 4::111	IPR013087::Zinc finger C2H2-type::1	NA	NA	NA	NA	NA	NA	NA	0	0	0	0	0	0	0	0	0	0	0	0.75	1
mcl_3992	149	0.745	73	0	0	0	0	0	0	0	0	0	0	0	1	0	0	1	1	1	1	1	1	1	1	unknow	IPR031355::Protein of unknown function DUF5102::73	IPR005624::Haem-degrading::1	IPR038084::GlcG-like domain superfamily::1	NA	NA	NA	NA	NA	NA	NA	0	0	0	0	0	0	0	0	0	0	0	0.375	0
mcl_3194	149	0.673	88	0	0	0	0	0	0	0	0	0	0	0	1	0	0	1	1.92857	1	2	1.1875	0	1	1.18518	MTK	IPR036249::Thioredoxin-like superfamily::87	IPR012882::Putative redox protein Fmp46::81	IPR006660::Arsenate reductase-like::45	IPR006659::Arsenate reductase::1	NA	NA	NA	NA	NA	NA	0	0	0	0	0	0	0	0	0	0	0	0.125	0
mcl_3557	149	0.643	72	0	0	0	0	0	0	0	0	0	0	0	1.25	0	0	1.33333	1.33333	1	1	1	1	1	1.11539	TF	IPR036887::HTH APSES-type DNA-binding domain superfamily::72	IPR003163::Transcription regulator HTH; APSES-type DNA-binding domain::71	IPR018004::KilA; N-terminal/APSES-type HTH; DNA-binding::1	NA	NA	NA	NA	NA	NA	NA	0	0	0	0	0	0	0	0	0	0	0	0.5	0
mcl_6304	149	0.612	76	0	0	0	0	0	0	0	0	0	0	0	1.42857	0	1	1.33333	1.84615	0	0	0	1	1	1	ubiquitination	IPR041803::RNA polymerase II degradation factor 1; CUE domain::64	IPR003892::Ubiquitin system component CUE::59	IPR009060::UBA-like superfamily::24	IPR022166::UBAP2/protein lingerer::2	NA	NA	NA	NA	NA	NA	0	0	0	0	0	0	0	0	0	0	0	0.875	0
mcl_5225	149	0.592	59	0	0	0	0	0	0	0	0	0	0	0	1.25	0	0	1	1	1	0	1	0	1	1	kinetochore	IPR013253::Spc7 kinetochore protein domain::55	IPR033338::Spc105/Spc7::54	IPR028972::Kinetochore protein Spc7; C-terminal domain::30	IPR018247::EF-Hand 1; calcium-binding site::1	IPR037388::Kinetochore scaffold 1::1	IPR029060::PIN-like domain superfamily::1	IPR002716::PIN domain::1	NA	NA	NA	0	0	0	0	0	0	0	0	0	0	0	0.5	0
mcl_4121	149	0.541	58	0	0	0	0	0	0	0	0	0	0	0	1	0	0	1.4	1.14286	1	1	1	1	1	1.09524	unknow	IPR035195::Protein of unknown function DUF5310::58	NA	NA	NA	NA	NA	NA	NA	NA	NA	0	0	0	0	0	0	0	0	0	0	0	0.375	0
mcl_538	149	0.531	275	0	0	0	0	0	0	0	0	0	0	0	1	0	0	0	0	0	1	6.375	4	0	5.2069	FCW	IPR008427::Extracellular membrane protein; CFEM domain::266	IPR010916::TonB box; conserved site::1	IPR025928::Flocculin type 3 repeat::1	NA	NA	NA	NA	NA	NA	NA	0	0	0	0	0	0	0	0	0	0	0	0.125	0
mcl_4907	149	0.5	53	0	0	0	0	0	0	0	0	0	0	0	1.25	1	0	0	1.5	1	1	1	1	0	1.03704	mating	IPR007292::Nuclear fusion protein Kar5::45	NA	NA	NA	NA	NA	NA	NA	NA	NA	0	0	0	0	0	0	0	0	0	0	0	0.5	0.5
mcl_165	149	0.469	583	0	0	0	0	0	0	0	0	0	0	0	4	0	0	7	0	0	0	13.2857	2.5	0	13.8519	EP	IPR005103::Glycoside hydrolase; family 61::582	IPR000254::Cellulose-binding domain; fungal::127	IPR035971::Cellulose-binding domain superfamily::127	IPR008427::Extracellular membrane protein; CFEM domain::5	IPR001002::Chitin-binding; type 1::1	IPR036861::Endochitinase-like superfamily::1	IPR036908::RlpA-like domain superfamily::1	IPR005398::Tubby; N-terminal::1	NA	NA	0	0	0	0	0	0	0	0	0	0	0	0.125	0
mcl_8446	149	0.418	42	0	0	0	0	0	0	0	0	0	0	0	1	0	0	1	1.08333	1	1	1	0	0	0	chremodeling	IPR013904::Transcriptional regulatory protein RXT2; N-terminal::40	IPR039602::Transcriptional regulatory protein Rxt2::25	NA	NA	NA	NA	NA	NA	NA	NA	0	0	0	0	0	0	0	0	0	0	0	1	0
mcl_394	149	0.398	492	0	0	0	0	0	0	0	0	0	0	0	88.8	0	0	0	1	1	0	1.9	1	0	1.23809	PCWDE	IPR002883::CBM10/dockerin domain::387	IPR009034::Fungal dockerin domain superfamily::383	IPR036514::SGNH hydrolase superfamily::52	IPR017853::Glycoside hydrolase superfamily::50	IPR005181::Sialate O-acetylesterase domain::50	IPR000254::Cellulose-binding domain; fungal::47	IPR011683::Glycosyl hydrolase family 53::46	IPR035971::Cellulose-binding domain superfamily::31	IPR029058::Alpha/Beta hydrolase fold::17	IPR036908::RlpA-like domain superfamily::14	0	0	0	0	0	0	0	0	0	0	0	0.625	0
mcl_6067	149	0.388	38	0	0	0	0	0	0	0	0	0	0	0	1	0	0	1	1	0	0	0	0	1	1	MTK	IPR024645::Mitochondrial export protein Som1::34	NA	NA	NA	NA	NA	NA	NA	NA	NA	0	0	0	0	0	0	0	0	0	0	0	0.25	0
mcl_2323	149	0.367	118	0	0	0	0	0	0	0	0	0	0	0	4	0	0	0	0	0	0	1.35714	0	0	4.52381	EP	IPR036908::RlpA-like domain superfamily::118	IPR010829::Cerato-platanin::117	NA	NA	NA	NA	NA	NA	NA	NA	0	0	0	0	0	0	0	0	0	0	0	0.125	0
mcl_5287	149	0.357	41	0	0	0	0	0	0	0	0	0	0	0	1	0	0	0	0	0	1	1.16667	1	0	1.21053	intracelltransport	IPR031818::Protein Hri1::41	IPR038744::Hri1; N-terminal::17	IPR043047::Hri1; N-terminal domain superfamily::16	IPR029035::DHS-like NAD/FAD-binding domain superfamily::1	IPR026591::Sirtuin; catalytic core small domain superfamily::1	IPR026590::Sirtuin family; catalytic core domain::1	IPR003000::Sirtuin family::1	NA	NA	NA	0	0	0	0	0	0	0	0	0	0	0	0.125	0
mcl_5291	149	0.316	34	0	0	0	0	0	0	0	0	0	0	0	1.25	2	0	1	1.07692	0	1	0	0	0	0	MTK	IPR024629::Mitochondrial homologous recombination protein 1::26	NA	NA	NA	NA	NA	NA	NA	NA	NA	0	0	0	0	0	0	0	0	0	0	0	0.5	0.5
mcl_89	149	0.296	957	0	0	0	0	0	0	0	0	0	0	0	3	0	0	1	1	0	0	55.5333	0	0	11.8	mating	IPR010730::Heterokaryon incompatibility::919	IPR011009::Protein kinase-like domain superfamily::7	IPR000719::Protein kinase domain::7	IPR002110::Ankyrin repeat::5	IPR036770::Ankyrin repeat-containing domain superfamily::5	IPR020683::Ankyrin repeat-containing domain::5	IPR036890::Histidine kinase/HSP90-like ATPase superfamily::4	IPR001202::WW domain::2	IPR008271::Serine/threonine-protein kinase; active site::2	IPR013783::Immunoglobulin-like fold::1	0	0	0	0	0	0	0	0	0	0	0	0.125	0
mcl_6497	149	0.276	28	0	0	0	0	0	0	0	0	0	0	0	1	0	1	1	1.1	1	1	0	0	0	0	environment sensing	IPR024318::Negative regulator of Ofd1/Enhancer of translation termination 1::25	IPR011990::Tetratricopeptide-like helical domain superfamily::8	NA	NA	NA	NA	NA	NA	NA	NA	0	0	0	0	0	0	0	0	0	0	0	0.375	0
mcl_229	149	0.265	508	0	0	0	0	0	0	0	0	0	0	0	1	0	0	0	14	0	0	12.4	0	0	34.1111	mating	IPR010730::Heterokaryon incompatibility::440	IPR027417::P-loop containing nucleoside triphosphate hydrolase::36	IPR007111::NACHT nucleoside triphosphatase::20	IPR011990::Tetratricopeptide-like helical domain superfamily::14	IPR015943::WD40/YVTN repeat-like-containing domain superfamily::14	IPR001680::WD40 repeat::14	IPR017986::WD40-repeat-containing domain::14	IPR002182::NB-ARC::14	IPR036322::WD40-repeat-containing domain superfamily::13	IPR019775::WD40 repeat; conserved site::11	0	0	0	0	0	0	0	0	0	0	0	0.125	0
mcl_4752	149	0.235	66	0	0	0	0	0	0	0	0	0	0	0	5	0	0	0	0	2	0	3.1875	2	1.5	0	unknow	IPR021822::Protein of unknown function DUF3405::64	NA	NA	NA	NA	NA	NA	NA	NA	NA	0	0	0	0	0	0	0	0	0	0	0	0.125	0
mcl_7818	149	0.204	21	0	0	0	0	0	0	0	0	0	0	0	1	0	0	0	0	0	1	1	1	1.33333	1	EP	IPR039124::Fungal antigen PRA1-like::21	IPR029482::Putative peptidase domain; HRXXH::21	IPR024079::Metallopeptidase; catalytic domain superfamily::20	NA	NA	NA	NA	NA	NA	NA	0	0	0	0	0	0	0	0	0	0	0	0.125	0
mcl_11220	149	0.112	12	0	0	0	0	0	0	0	0	0	0	0	1	0	0	0	1	0	0	1.11111	0	0	0	unknow	IPR022124::Protein of unknown function DUF3659::12	NA	NA	NA	NA	NA	NA	NA	NA	NA	0	0	0	0	0	0	0	0	0	0	0	0.125	0
mcl_8317	149	0.102	18	0	0	0	0	0	0	0	0	0	0	0	1	0	0	0	1.88889	0	0	0	0	0	0	TF	IPR001138::Zn(2)-C6 fungal-type DNA-binding domain::18	IPR036864::Zn(2)-C6 fungal-type DNA-binding domain superfamily::18	NA	NA	NA	NA	NA	NA	NA	NA	0	0	0	0	0	0	0	0	0	0	0	0.125	0
mcl_17164	149	0.092	11	0	0	0	0	0	0	0	0	0	0	0	1	0	0	2	1	0	1	0	0	0	1	mitosis	IPR034586::GTPase activating protein complex; subunit Bfa1/Byr4::11	NA	NA	NA	NA	NA	NA	NA	NA	NA	0	0	0	0	0	0	0	0	0	0	0	0.5	0
mcl_14459	149	0.082	9	0	0	0	0	0	0	0	0	0	0	0	1.25	0	0	0	1	1	0	0	0	0	1	mitosis	IPR018617::Ima1; N-terminal domain::8	IPR042321::Integral inner nuclear membrane protein ima1::7	NA	NA	NA	NA	NA	NA	NA	NA	0	0	0	0	0	0	0	0	0	0	0	0.5	0
mcl_13753	149	0.051	7	0	0	0	0	0	0	0	0	0	0	0	1.5	0	0	0	1	0	0	0	0	0	0	unknow	IPR031355::Protein of unknown function DUF5102::7	NA	NA	NA	NA	NA	NA	NA	NA	NA	0	0	0	0	0	0	0	0	0	0	0	0.5	0
mcl_3983	149	0.051	61	0	0	0	0	0	0	0	0	0	0	0	15	0	0	0	1	0	0	0	0	0	0	EP	IPR000556::Glycoside hydrolase; 48F::61	IPR008928::Six-hairpin glycosidase superfamily::61	IPR012341::Six-hairpin glycosidase-like superfamily::61	IPR023309::Endoglucanase F; domain 2::59	IPR027390::Endoglucanase F; domain 3::55	IPR009034::Fungal dockerin domain superfamily::46	IPR002883::CBM10/dockerin domain::46	IPR000254::Cellulose-binding domain; fungal::1	IPR035971::Cellulose-binding domain superfamily::1	NA	0	0	0	0	0	0	0	0	0	0	0	0.5	0
mcl_24883	149	0.041	5	0	0	0	0	0	0	0	0	0	0	0	1.33333	0	0	1	0	0	0	0	0	0	0	meiosis	IPR018819::Nur1/Mug154::4	NA	NA	NA	NA	NA	NA	NA	NA	NA	0	0	0	0	0	0	0	0	0	0	0	0.375	0
mcl_26593	149	0.041	4	0	0	0	0	0	0	0	0	0	0	0	1	0	0	1	0	0	1	0	1	0	0	TF	IPR036864::Zn(2)-C6 fungal-type DNA-binding domain superfamily::4	IPR001138::Zn(2)-C6 fungal-type DNA-binding domain::4	NA	NA	NA	NA	NA	NA	NA	NA	0	0	0	0	0	0	0	0	0	0	0	0.125	0
mcl_25864	149	0.031	4	0	0	0	0	0	0	0	0	0	0	0	2	0	0	1	0	1	0	0	0	0	0	TF	IPR009071::High mobility group box domain::4	IPR036910::High mobility group box domain superfamily::4	IPR030483::Non-histone protein 10::3	IPR031915::Cryptic loci regulator 2; N-terminal::2	IPR038986::Cryptic loci regulator 2::1	NA	NA	NA	NA	NA	0	0	0	0	0	0	0	0	0	0	0	0.125	0
mcl_25949	149	0.02	4	0	0	0	0	0	0	0	0	0	0	0	3	0	0	0	0	0	0	0	0	0	1	TF	IPR001138::Zn(2)-C6 fungal-type DNA-binding domain::4	IPR036864::Zn(2)-C6 fungal-type DNA-binding domain superfamily::4	IPR030379::Septin-type guanine nucleotide-binding (G) domain::1	NA	NA	NA	NA	NA	NA	NA	0	0	0	0	0	0	0	0	0	0	0	0.125	0
mcl_3245	157	0.878	86	0	0	0	0	0	0	0	0	0	0	0	0	2.5	0	1.1	1.15385	1	1.33333	1	1	1	1	MTK	IPR021278::ATP synthase subunit K::86	NA	NA	NA	NA	NA	NA	NA	NA	NA	0	0	0	0	0	0	0	0	0	0	0	0	1
mcl_3472	157	0.844	79	0	0	0	0	0	0	0	0	0	0	0	0	1.5	0	1.16667	1.07143	0	0	1	1	1	1	MTK	IPR034444::NADH-ubiquinone oxidoreductase 17.8kDa subunit::70	NA	NA	NA	NA	NA	NA	NA	NA	NA	0	0	0	0	0	0	0	0	0	0	0	0	1
mcl_3562	157	0.778	75	0	0	0	0	0	0	0	0	0	0	0	0	1	0	1.16667	1.1	1	1	1	1.66667	1	1.03704	MTK	IPR006995::ATP synthase; F0 complex; subunit J::75	NA	NA	NA	NA	NA	NA	NA	NA	NA	0	0	0	0	0	0	0	0	0	0	0	0	1
mcl_2616	157	0.311	128	0	0	0	0	0	0	0	0	0	0	0	0	7	0	0	0	1	0	6.33333	8	0	2.33333	EP	IPR021476::Egh16-like virulence factor::127	IPR009030::Growth factor receptor cysteine-rich domain superfamily::1	NA	NA	NA	NA	NA	NA	NA	NA	0	0	0	0	0	0	0	0	0	0	0	0	0.5
mcl_17555	157	0.078	8	0	0	0	0	0	0	0	0	0	0	0	0	1	0	1	1.25	0	0	0	0	0	0	environment sensing	IPR018857::TORC1 complex; subunit TCO89::8	NA	NA	NA	NA	NA	NA	NA	NA	NA	0	0	0	0	0	0	0	0	0	0	0	0	1
mcl_4778	159	0.443	41	0	0	0	0	0	0	0	0	0	0	0	0	0	1	1.125	1.11111	1	0	1	1	1	1	unknow	IPR039966::Uncharacterized protein C553.12c::41	IPR036259::MFS transporter superfamily::2	NA	NA	NA	NA	NA	NA	NA	NA	0	0	0	0	0	0	0	0	0	0	0	0	0
mcl_8718	159	0.386	39	0	0	0	0	0	0	0	0	0	0	0	0	0	1	1	1.41667	1	0	1	0	0	0	chremodeling	IPR018606::Argonaute-binding protein 1::39	IPR036390::Winged helix DNA-binding domain superfamily::2	IPR006630::La-type HTH domain::2	IPR036388::Winged helix-like DNA-binding domain superfamily::2	IPR002344::Lupus La protein::1	NA	NA	NA	NA	NA	0	0	0	0	0	0	0	0	0	0	0	0	0
mcl_5381	160	0.782	73	0	0	0	0	0	0	0	0	0	0	0	0	0	0	1	1.14286	1	1	1.14286	1	1	1.03448	intracelltransport	IPR028143::GET complex subunit Get2/sif1::70	NA	NA	NA	NA	NA	NA	NA	NA	NA	0	0	0	0	0	0	0	0	0	0	0	0	0
mcl_3841	160	0.759	67	0	0	0	0	0	0	0	0	0	0	0	0	0	0	1	1	1	1	1	1	1	1.04167	kinetochore	IPR013965::DASH complex subunit Dad3::67	NA	NA	NA	NA	NA	NA	NA	NA	NA	0	0	0	0	0	0	0	0	0	0	0	0	0
mcl_4018	160	0.736	76	0	0	0	0	0	0	0	0	0	0	0	0	0	0	1	2.09091	1	1	1	1	1	1	sporulation	IPR040345::Mug56/Spo71::73	IPR039486::Mug56/Spo71; PH domain::66	IPR001849::Pleckstrin homology domain::63	IPR029217::Sporulation-specific protein 71; N-terminal domain::9	IPR011993::PH-like domain superfamily::9	NA	NA	NA	NA	NA	0	0	0	0	0	0	0	0	0	0	0	0	0
mcl_5131	160	0.736	65	0	0	0	0	0	0	0	0	0	0	0	0	0	0	1.25	1	1	1	1	1	1	1	MTK	IPR037652::Mim2::65	NA	NA	NA	NA	NA	NA	NA	NA	NA	0	0	0	0	0	0	0	0	0	0	0	0	0
mcl_4081	160	0.713	111	0	0	0	0	0	0	0	0	0	0	0	0	0	0	2	1	2	3.33333	3.25	1.25	1	1	cellular morphogenesis	IPR010308::TRP; C-terminal::111	IPR040241::Transient receptor potential channel Flc/Pkd2-like::110	IPR032800::ML-like domain::107	IPR003172::MD-2-related lipid-recognition domain::5	NA	NA	NA	NA	NA	NA	0	0	0	0	0	0	0	0	0	0	0	0	0
mcl_5315	160	0.701	61	0	0	0	0	0	0	0	0	0	0	0	0	0	0	1	1	1	1	1	1	1	1	intracelltransport	IPR013635::Protein Ice2::61	NA	NA	NA	NA	NA	NA	NA	NA	NA	0	0	0	0	0	0	0	0	0	0	0	0	0
mcl_4683	160	0.678	62	0	0	0	0	0	0	0	0	0	0	0	0	0	0	1.5	1	1	1	1	1	0	1.03226	sporulation	IPR036378::FAS1 domain superfamily::60	IPR000782::FAS1 domain::56	IPR040200::FAS1 domain-containing protein Mug57-like::49	IPR016059::DNA ligase; ATP-dependent; conserved site::1	NA	NA	NA	NA	NA	NA	0	0	0	0	0	0	0	0	0	0	0	0	0
mcl_4873	160	0.667	65	0	0	0	0	0	0	0	0	0	0	0	0	0	0	1.25	1	1	0	1.125	1.25	1	1.12	unknow	IPR024500::Domain of unknown function DUF3074::63	IPR023393::START-like domain superfamily::31	IPR001024::PLAT/LH2 domain::1	NA	NA	NA	NA	NA	NA	NA	0	0	0	0	0	0	0	0	0	0	0	0	0
mcl_6916	160	0.655	58	0	0	0	0	0	0	0	0	0	0	0	0	0	0	1.2	1	0	0	1	1	1	1	kinetochore	IPR013960::DASH complex subunit Duo1::57	IPR037056::Ribonuclease H1; N-terminal domain superfamily::2	IPR009027::Ribosomal protein L9/RNase H1; N-terminal::2	IPR011320::Ribonuclease H1; N-terminal::2	NA	NA	NA	NA	NA	NA	0	0	0	0	0	0	0	0	0	0	0	0	0
mcl_6036	160	0.632	58	0	0	0	0	0	0	0	0	0	0	0	0	0	0	2	1	1	0	1	1	1	1.03571	kinetochore	IPR013251::DASH complex subunit Spc19::56	NA	NA	NA	NA	NA	NA	NA	NA	NA	0	0	0	0	0	0	0	0	0	0	0	0	0
mcl_4530	160	0.54	48	0	0	0	0	0	0	0	0	0	0	0	0	0	0	1	1	1	1	0	1	0	1.03333	EP	IPR024242::Non-classical export protein 1::48	NA	NA	NA	NA	NA	NA	NA	NA	NA	0	0	0	0	0	0	0	0	0	0	0	0	0
mcl_4874	160	0.471	42	0	0	0	0	0	0	0	0	0	0	0	0	0	0	1	1	0	0	1	1.5	1	1	sporulation	IPR005605::Sporulation-specific protein Spo7::42	IPR019168::Nuclear envelope phosphatase-regulatory subunit 1::39	IPR029191::Up-regulated during septation protein 1::2	NA	NA	NA	NA	NA	NA	NA	0	0	0	0	0	0	0	0	0	0	0	0	0
mcl_8939	160	0.471	41	0	0	0	0	0	0	0	0	0	0	0	0	0	0	1	1	0	0	1	1	1	1	environment sensing	IPR038872::Putative glutathione transferase 3::41	IPR003034::SAP domain::5	IPR036361::SAP domain superfamily::2	IPR002401::Cytochrome P450; E-class; group I::1	IPR001128::Cytochrome P450::1	IPR017972::Cytochrome P450; conserved site::1	IPR036396::Cytochrome P450 superfamily::1	NA	NA	NA	0	0	0	0	0	0	0	0	0	0	0	0	0
mcl_7148	160	0.299	44	0	0	0	0	0	0	0	0	0	0	0	0	0	0	1	2.23077	0	0	1.22222	0	1	1	TF	IPR001138::Zn(2)-C6 fungal-type DNA-binding domain::36	IPR036864::Zn(2)-C6 fungal-type DNA-binding domain superfamily::33	IPR000014::PAS domain::19	IPR035965::PAS domain superfamily::14	NA	NA	NA	NA	NA	NA	0	0	0	0	0	0	0	0	0	0	0	0	0
mcl_7358	160	0.276	24	0	0	0	0	0	0	0	0	0	0	0	0	0	0	1	1	1	0	1	0	0	0	kinetochore	IPR025207::Kinetochore Sim4 complex subunit Fta4::24	NA	NA	NA	NA	NA	NA	NA	NA	NA	0	0	0	0	0	0	0	0	0	0	0	0	0
mcl_6856	160	0.253	22	0	0	0	0	0	0	0	0	0	0	0	0	0	0	1	0	0	0	0	0	0	1	TF	IPR001138::Zn(2)-C6 fungal-type DNA-binding domain::22	IPR036864::Zn(2)-C6 fungal-type DNA-binding domain superfamily::22	NA	NA	NA	NA	NA	NA	NA	NA	0	0	0	0	0	0	0	0	0	0	0	0	0
mcl_7623	160	0.207	43	0	0	0	0	0	0	0	0	0	0	0	0	0	0	1.125	3.4	0	0	0	0	0	0	unknow	IPR021386::Domain of unknown function DUF3020::43	IPR013087::Zinc finger C2H2-type::6	IPR036236::Zinc finger C2H2 superfamily::6	NA	NA	NA	NA	NA	NA	NA	0	0	0	0	0	0	0	0	0	0	0	0	0
mcl_13551	160	0.149	15	0	0	0	0	0	0	0	0	0	0	0	0	0	0	1	1.18182	0	0	0	1	0	0	septation	IPR029191::Up-regulated during septation protein 1::15	IPR036274::HR1 repeat superfamily::6	NA	NA	NA	NA	NA	NA	NA	NA	0	0	0	0	0	0	0	0	0	0	0	0	0
mcl_18849	160	0.069	9	0	0	0	0	0	0	0	0	0	0	0	0	0	0	1	1.6	0	0	0	0	0	0	TF	IPR036864::Zn(2)-C6 fungal-type DNA-binding domain superfamily::9	IPR001138::Zn(2)-C6 fungal-type DNA-binding domain::9	NA	NA	NA	NA	NA	NA	NA	NA	0	0	0	0	0	0	0	0	0	0	0	0	0
mcl_26594	160	0.046	4	0	0	0	0	0	0	0	0	0	0	0	0	0	0	1	0	0	0	0	0	0	1	TF	IPR001138::Zn(2)-C6 fungal-type DNA-binding domain::4	IPR036864::Zn(2)-C6 fungal-type DNA-binding domain superfamily::4	NA	NA	NA	NA	NA	NA	NA	NA	0	0	0	0	0	0	0	0	0	0	0	0	0
mcl_3910	172	0.973	80	0	0	0	0	0	0	0	0	0	0	0	0	0	0	0	1.14286	1	1	1	1.2	1	1.12903	lipid related	IPR013862::Inositolphosphorylceramide synthase subunit Kei1::80	IPR007320::Programmed cell death protein 2; C-terminal::2	IPR005225::Small GTP-binding protein domain::1	IPR027417::P-loop containing nucleoside triphosphate hydrolase::1	IPR001806::Small GTPase::1	NA	NA	NA	NA	NA	0	0	0	0	0	0	0	0	0	0	0	0	0
mcl_3886	172	0.893	69	0	0	0	0	0	0	0	0	0	0	0	0	0	0	0	1.14286	1	1	1	1	1	1.03226	unknow	IPR018827::Uncharacterised domain YCR061W; C-terminal::68	IPR018825::Domain of unknown function DUF2427::67	NA	NA	NA	NA	NA	NA	NA	NA	0	0	0	0	0	0	0	0	0	0	0	0	0
mcl_2770	172	0.88	106	0	0	0	0	0	0	0	0	0	0	0	0	0	0	0	1.33333	1	1.33333	1	1.75	1.75	1.96774	chaperon	IPR013248::Secretory component protein Psh3/Shr3::106	NA	NA	NA	NA	NA	NA	NA	NA	NA	0	0	0	0	0	0	0	0	0	0	0	0	0
mcl_5060	172	0.88	77	0	0	0	0	0	0	0	0	0	0	0	0	0	0	0	1.76923	1	0	1.06667	1	1	1	mating	IPR013889::Karyogamy protein; KAR9::73	IPR036534::GAR domain superfamily::51	IPR003108::GAR domain::50	IPR042529::Initiation factor 2B-like; C-terminal::1	IPR002528::Multi antimicrobial extrusion protein::1	IPR000649::Initiation factor 2B-related::1	IPR037171::NagB/RpiA transferase-like::1	IPR011990::Tetratricopeptide-like helical domain superfamily::1	NA	NA	0	0	0	0	0	0	0	0	0	0	0	0	0
mcl_3168	172	0.867	207	0	0	0	0	0	0	0	0	0	0	0	0	0	0	0	4.71429	0	0	5.86667	5.5	3.33333	1.03226	TF	IPR021833::Protein of unknown function DUF3425::188	IPR004827::Basic-leucine zipper domain::114	IPR009057::Homeobox-like domain superfamily::4	IPR006600::HTH CenpB-type DNA-binding domain::4	IPR041188::ARS-binding protein 1; N-terminal::4	IPR036179::Immunoglobulin-like domain superfamily::2	IPR007130::Diacylglycerol acyltransferase::1	IPR002347::Short-chain dehydrogenase/reductase SDR::1	IPR036291::NAD(P)-binding domain superfamily::1	NA	0	0	0	0	0	0	0	0	0	0	0	0	0
mcl_623	172	0.813	237	0	0	0	0	0	0	0	0	0	0	0	0	0	0	0	1.25	1	1	1.07692	1.6	1.25	6.48387	mating	IPR001499::GPCR fungal pheromone mating factor; STE3::237	IPR000481::GPCR fungal pheromone B alpha receptor::89	IPR001546::GPCR fungal pheromone A receptor::45	IPR019426::7TM GPCR; serpentine receptor class v (Srv)::1	NA	NA	NA	NA	NA	NA	0	0	0	0	0	0	0	0	0	0	0	0	0
mcl_5595	172	0.8	62	0	0	0	0	0	0	0	0	0	0	0	0	0	0	0	1.1	0	0	1.06667	1	1	1	cellular morphogenesis	IPR019487::RAM signalling pathway; SOG2::62	IPR032675::Leucine-rich repeat domain superfamily::44	IPR001611::Leucine-rich repeat::42	IPR003591::Leucine-rich repeat; typical subtype::42	IPR017241::Toll-like receptor::2	NA	NA	NA	NA	NA	0	0	0	0	0	0	0	0	0	0	0	0	0
mcl_5184	172	0.72	57	0	0	0	0	0	0	0	0	0	0	0	0	0	0	0	1	1	0	1	1.4	1	1.03448	mitosis	IPR034586::GTPase activating protein complex; subunit Bfa1/Byr4::55	NA	NA	NA	NA	NA	NA	NA	NA	NA	0	0	0	0	0	0	0	0	0	0	0	0	0
mcl_3789	172	0.72	70	0	0	0	0	0	0	0	0	0	0	0	0	0	0	0	1	1	1	1	1	2.75	1.29032	EP	IPR019623::Protein Rot1::70	NA	NA	NA	NA	NA	NA	NA	NA	NA	0	0	0	0	0	0	0	0	0	0	0	0	0
mcl_5843	172	0.693	61	0	0	0	0	0	0	0	0	0	0	0	0	0	0	0	1.41667	1	0	1.08333	0	1	1.11539	EP	IPR039295::Signaling mucin MSB2::55	IPR010916::TonB box; conserved site::1	NA	NA	NA	NA	NA	NA	NA	NA	0	0	0	0	0	0	0	0	0	0	0	0	0
mcl_6096	172	0.68	52	0	0	0	0	0	0	0	0	0	0	0	0	0	0	0	1	0	1	1	1.5	1	1	unknow	IPR013898::Protein of unknown function DUF1770; fungi::49	NA	NA	NA	NA	NA	NA	NA	NA	NA	0	0	0	0	0	0	0	0	0	0	0	0	0
mcl_6318	172	0.68	51	0	0	0	0	0	0	0	0	0	0	0	0	0	0	0	1	0	1	1	1	0	1	unknow	IPR013952::Protein of unknown function DUF1776; fungi::49	IPR036291::NAD(P)-binding domain superfamily::38	IPR009097::Cyclic phosphodiesterase::3	IPR012386::2';3'-cyclic-nucleotide 3'-phosphodiesterase::2	NA	NA	NA	NA	NA	NA	0	0	0	0	0	0	0	0	0	0	0	0	0
mcl_5735	172	0.653	49	0	0	0	0	0	0	0	0	0	0	0	0	0	0	0	1	0	0	1	1	1	1	mitosis	IPR018617::Ima1; N-terminal domain::47	IPR042321::Integral inner nuclear membrane protein ima1::47	NA	NA	NA	NA	NA	NA	NA	NA	0	0	0	0	0	0	0	0	0	0	0	0	0
mcl_4596	172	0.64	81	0	0	0	0	0	0	0	0	0	0	0	0	0	0	0	1	2	0	2.61538	0	1	1.36667	TF	IPR036864::Zn(2)-C6 fungal-type DNA-binding domain superfamily::66	IPR001138::Zn(2)-C6 fungal-type DNA-binding domain::66	IPR007219::Transcription factor domain; fungi::51	NA	NA	NA	NA	NA	NA	NA	0	0	0	0	0	0	0	0	0	0	0	0	0
mcl_5376	172	0.613	53	0	0	0	0	0	0	0	0	0	0	0	0	0	0	0	1.7	0	0	0	1	1	1	sporulation	IPR013941::Protein Zds1; C-terminal::53	IPR040206::Protein Zds1/2::53	IPR007133::RNA polymerase II associated factor Paf1::1	NA	NA	NA	NA	NA	NA	NA	0	0	0	0	0	0	0	0	0	0	0	0	0
mcl_4966	172	0.507	75	0	0	0	0	0	0	0	0	0	0	0	0	0	0	0	2.2	0	0	2	1.33333	1	2.03571	chremodeling	IPR031915::Cryptic loci regulator 2; N-terminal::73	IPR038986::Cryptic loci regulator 2::68	IPR018839::Cryptic loci regulator 2; C-terminal::36	IPR001202::WW domain::1	IPR036020::WW domain superfamily::1	NA	NA	NA	NA	NA	0	0	0	0	0	0	0	0	0	0	0	0	0
mcl_6890	172	0.48	36	0	0	0	0	0	0	0	0	0	0	0	0	0	0	0	1	0	0	0	0	1	1	unknow	IPR013715::Domain of unknown function DUF1746::34	IPR038967::DSC E3 ubiquitin ligase complex subunit 4-like::13	NA	NA	NA	NA	NA	NA	NA	NA	0	0	0	0	0	0	0	0	0	0	0	0	0
mcl_3375	172	0.413	119	0	0	0	0	0	0	0	0	0	0	0	0	0	0	0	4	1	0	6.5	2	1	2.4	EP	IPR021054::Cell wall mannoprotein 1::115	IPR009057::Homeobox-like domain superfamily::1	IPR025260::Domain of unknown function DUF4208::1	NA	NA	NA	NA	NA	NA	NA	0	0	0	0	0	0	0	0	0	0	0	0	0
mcl_6666	172	0.4	30	0	0	0	0	0	0	0	0	0	0	0	0	0	0	0	1	1	0	1	0	0	1	unknow	IPR039965::Uncharacterized protein C3H7.08c::23	IPR036423::Superoxide dismutase-like; copper/zinc binding domain superfamily::1	IPR001424::Superoxide dismutase; copper/zinc binding domain::1	NA	NA	NA	NA	NA	NA	NA	0	0	0	0	0	0	0	0	0	0	0	0	0
mcl_3999	172	0.387	89	0	0	0	0	0	0	0	0	0	0	0	0	0	0	0	6	1	0	0	2	1	3.25	unknow	IPR028018::Protein of unknown function DUF4646::73	NA	NA	NA	NA	NA	NA	NA	NA	NA	0	0	0	0	0	0	0	0	0	0	0	0	0
mcl_7521	172	0.293	22	0	0	0	0	0	0	0	0	0	0	0	0	0	0	0	1	1	0	1	0	0	0	kinetochore	IPR018565::Kinetochore subunit Nkp2/Cnl2::22	NA	NA	NA	NA	NA	NA	NA	NA	NA	0	0	0	0	0	0	0	0	0	0	0	0	0
mcl_9289	172	0.293	22	0	0	0	0	0	0	0	0	0	0	0	0	0	0	0	1	0	0	1	0	0	0	autophagy	IPR039362::Autophagy-related protein 29 superfamily::21	IPR040666::Atg29; N-terminal::21	IPR039113::Autophagy-related protein 29::21	NA	NA	NA	NA	NA	NA	NA	0	0	0	0	0	0	0	0	0	0	0	0	0
mcl_8054	172	0.253	20	0	0	0	0	0	0	0	0	0	0	0	0	0	0	0	1	1	1	1.0625	0	0	0	TF	IPR013734::Transcription factor Nrm1/Whi5::16	NA	NA	NA	NA	NA	NA	NA	NA	NA	0	0	0	0	0	0	0	0	0	0	0	0	0
mcl_11654	172	0.2	15	0	0	0	0	0	0	0	0	0	0	0	0	0	0	0	1	0	0	1	0	0	0	meiosis	IPR039483::Meiotic expression up-regulated protein 6; PH domain::15	IPR039712::Meiotic expression up-regulated protein 6::14	IPR011993::PH-like domain superfamily::11	IPR001849::Pleckstrin homology domain::9	NA	NA	NA	NA	NA	NA	0	0	0	0	0	0	0	0	0	0	0	0	0
mcl_5483	172	0.187	35	0	0	0	0	0	0	0	0	0	0	0	0	0	0	0	1	0	0	2.63636	0	0	2.5	FCW	IPR010636::Cerato-ulmin hydrophobin family::35	IPR036686::Hydrophobin superfamily::35	NA	NA	NA	NA	NA	NA	NA	NA	0	0	0	0	0	0	0	0	0	0	0	0	0
mcl_28954	172	0.053	5	0	0	0	0	0	0	0	0	0	0	0	0	0	0	0	1	0	0	0	0	1.5	0	TF	IPR001138::Zn(2)-C6 fungal-type DNA-binding domain::5	IPR036864::Zn(2)-C6 fungal-type DNA-binding domain superfamily::5	NA	NA	NA	NA	NA	NA	NA	NA	0	0	0	0	0	0	0	0	0	0	0	0	0
mcl_29474	172	0.053	4	0	0	0	0	0	0	0	0	0	0	0	0	0	0	0	1	0	0	0	0	0	1	TF	IPR001138::Zn(2)-C6 fungal-type DNA-binding domain::4	IPR036864::Zn(2)-C6 fungal-type DNA-binding domain superfamily::4	NA	NA	NA	NA	NA	NA	NA	NA	0	0	0	0	0	0	0	0	0	0	0	0	0
mcl_4128	186	0.951	59	0	0	0	0	0	0	0	0	0	0	0	0	0	0	0	0	0	1	1	1	1	1.03333	mitosis	IPR037737::Regulator of phospholipase D Srf1::59	NA	NA	NA	NA	NA	NA	NA	NA	NA	0	0	0	0	0	0	0	0	0	0	0	0	0
mcl_3309	186	0.934	222	0	0	0	0	0	0	0	0	0	0	0	0	0	0	0	0	0	1	3.25	3	3	4.70968	TF	IPR001138::Zn(2)-C6 fungal-type DNA-binding domain::167	IPR036864::Zn(2)-C6 fungal-type DNA-binding domain superfamily::164	IPR007219::Transcription factor domain; fungi::159	NA	NA	NA	NA	NA	NA	NA	0	0	0	0	0	0	0	0	0	0	0	0	0
mcl_855	186	0.918	824	0	0	0	0	0	0	0	0	0	0	0	0	0	0	0	0	2	6.33333	43.4375	1	1	3.29032	TF	IPR021858::Fungal transcription factor::660	IPR001138::Zn(2)-C6 fungal-type DNA-binding domain::594	IPR036864::Zn(2)-C6 fungal-type DNA-binding domain superfamily::580	IPR000637::HMG-I/HMG-Y; DNA-binding; conserved site::1	IPR002347::Short-chain dehydrogenase/reductase SDR::1	IPR036291::NAD(P)-binding domain superfamily::1	IPR017905::ERV/ALR sulfhydryl oxidase domain::1	IPR019479::Peroxiredoxin; C-terminal::1	IPR036249::Thioredoxin-like superfamily::1	NA	0	0	0	0	0	0	0	0	0	0	0	0	0
mcl_5496	186	0.852	53	0	0	0	0	0	0	0	0	0	0	0	0	0	0	0	0	1	1	1.06667	1	1	1	TF	IPR018287::Hap4 transcription factor; heteromerisation domain::51	IPR004827::Basic-leucine zipper domain::45	IPR012340::Nucleic acid-binding; OB-fold::1	IPR023167::Yap1 redox domain superfamily::1	NA	NA	NA	NA	NA	NA	0	0	0	0	0	0	0	0	0	0	0	0	0
mcl_4968	186	0.836	77	0	0	0	0	0	0	0	0	0	0	0	0	0	0	0	0	0	1	1.9375	1.25	1	1.35714	unknow	IPR022024::Protein of unknown function DUF3602::75	NA	NA	NA	NA	NA	NA	NA	NA	NA	0	0	0	0	0	0	0	0	0	0	0	0	0
mcl_6273	186	0.787	50	0	0	0	0	0	0	0	0	0	0	0	0	0	0	0	0	1	0	1.125	1	0	1	meiosis	IPR037548::Bouquet formation protein 4::50	IPR036887::HTH APSES-type DNA-binding domain superfamily::49	IPR003163::Transcription regulator HTH; APSES-type DNA-binding domain::48	IPR018004::KilA; N-terminal/APSES-type HTH; DNA-binding::18	NA	NA	NA	NA	NA	NA	0	0	0	0	0	0	0	0	0	0	0	0	0
mcl_4117	186	0.77	64	0	0	0	0	0	0	0	0	0	0	0	0	0	0	0	0	0	1	1	1	0	1.68	chremodeling	IPR038014::Ino80 subunit 1::64	NA	NA	NA	NA	NA	NA	NA	NA	NA	0	0	0	0	0	0	0	0	0	0	0	0	0
mcl_3299	186	0.754	87	0	0	0	0	0	0	0	0	0	0	0	0	0	0	0	0	1	5	1.28571	1.5	1.66667	2.03333	ER	IPR018823::Putative ER transporter; 6TM; N-terminal::86	IPR018820::Brefeldin A sensitivity protein-related; domain of unknown function DUF2421::82	NA	NA	NA	NA	NA	NA	NA	NA	0	0	0	0	0	0	0	0	0	0	0	0	0
mcl_3918	186	0.738	161	0	0	0	0	0	0	0	0	0	0	0	0	0	0	0	0	0	1.66667	7.6875	0	0	1.26923	TF	IPR007219::Transcription factor domain; fungi::147	IPR013087::Zinc finger C2H2-type::142	IPR036236::Zinc finger C2H2 superfamily::140	IPR001138::Zn(2)-C6 fungal-type DNA-binding domain::43	IPR036864::Zn(2)-C6 fungal-type DNA-binding domain superfamily::42	IPR000120::Amidase::1	IPR036928::Amidase signature (AS) superfamily::1	IPR023631::Amidase signature domain::1	NA	NA	0	0	0	0	0	0	0	0	0	0	0	0	0
mcl_233	186	0.672	470	0	0	0	0	0	0	0	0	0	0	0	0	0	0	0	0	0	1	14.6667	0	0	9.96	metabolism	IPR021765::Mycotoxin biosynthesis protein UstYa-like::466	NA	NA	NA	NA	NA	NA	NA	NA	NA	0	0	0	0	0	0	0	0	0	0	0	0	0
mcl_3260	186	0.656	83	0	0	0	0	0	0	0	0	0	0	0	0	0	0	0	0	3	0	1.33333	1	0	2.40741	sporulation	IPR018824::Conidiation-specific protein 6::83	NA	NA	NA	NA	NA	NA	NA	NA	NA	0	0	0	0	0	0	0	0	0	0	0	0	0
mcl_346	186	0.639	386	0	0	0	0	0	0	0	0	0	0	0	0	0	0	0	0	0	0	1.9	0	1.33333	13.9615	FCW	IPR001338::Hydrophobin::363	IPR019778::Hydrophobin; conserved site::104	IPR004214::Conotoxin::1	NA	NA	NA	NA	NA	NA	NA	0	0	0	0	0	0	0	0	0	0	0	0	0
mcl_6504	186	0.623	39	0	0	0	0	0	0	0	0	0	0	0	0	0	0	0	0	1	0	1	0	1	1.03704	ER	IPR021100::N-glycosylation protein EOS1::39	NA	NA	NA	NA	NA	NA	NA	NA	NA	0	0	0	0	0	0	0	0	0	0	0	0	0
mcl_5117	186	0.59	42	0	0	0	0	0	0	0	0	0	0	0	0	0	0	0	0	1	1	0	1	1	1.23077	cytoskeleton	IPR038910::Proline-rich protein Hua1-like::39	IPR041507::Peptidase C12; C-terminal domain::1	IPR036959::Peptidase C12; ubiquitin carboxyl-terminal hydrolase superfamily::1	IPR001578::Peptidase C12; ubiquitin carboxyl-terminal hydrolase::1	IPR038765::Papain-like cysteine peptidase superfamily::1	NA	NA	NA	NA	NA	0	0	0	0	0	0	0	0	0	0	0	0	0
mcl_4410	186	0.41	78	0	0	0	0	0	0	0	0	0	0	0	0	0	0	0	0	0	0	4.38462	1	1	1.9	unknow	IPR022085::Protein of unknown function DUF3632::75	NA	NA	NA	NA	NA	NA	NA	NA	NA	0	0	0	0	0	0	0	0	0	0	0	0	0
mcl_4599	186	0.41	48	0	0	0	0	0	0	0	0	0	0	0	0	0	0	0	0	2	1	2.25	1.5	0	1.33333	TF	IPR007219::Transcription factor domain; fungi::48	IPR013087::Zinc finger C2H2-type::42	IPR036236::Zinc finger C2H2 superfamily::38	NA	NA	NA	NA	NA	NA	NA	0	0	0	0	0	0	0	0	0	0	0	0	0
mcl_8308	186	0.377	23	0	0	0	0	0	0	0	0	0	0	0	0	0	0	0	0	1	1	1	1	0	1	unknow	IPR029058::Alpha/Beta hydrolase fold::23	IPR019431::Protein of unknown function DUF2417::23	IPR000073::Alpha/beta hydrolase fold-1::3	NA	NA	NA	NA	NA	NA	NA	0	0	0	0	0	0	0	0	0	0	0	0	0
mcl_10034	186	0.361	23	0	0	0	0	0	0	0	0	0	0	0	0	0	0	0	0	1	0	1	1	1.25	1	unknow	IPR024554::Domain of unknown function DUF3818; PX-associated::23	IPR024555::PX-associated domain::23	NA	NA	NA	NA	NA	NA	NA	NA	0	0	0	0	0	0	0	0	0	0	0	0	0
mcl_5722	186	0.328	32	0	0	0	0	0	0	0	0	0	0	0	0	0	0	0	0	0	3.5	1.4	0	0	1.33333	unknow	IPR021460::Protein of unknown function DUF3112::28	IPR002156::Ribonuclease H domain::1	NA	NA	NA	NA	NA	NA	NA	NA	0	0	0	0	0	0	0	0	0	0	0	0	0
mcl_6169	186	0.311	79	0	0	0	0	0	0	0	0	0	0	0	0	0	0	0	0	1	0	5.07143	2.5	0	1	TF	IPR007219::Transcription factor domain; fungi::64	IPR013087::Zinc finger C2H2-type::53	IPR036236::Zinc finger C2H2 superfamily::51	IPR001138::Zn(2)-C6 fungal-type DNA-binding domain::44	IPR036864::Zn(2)-C6 fungal-type DNA-binding domain superfamily::44	IPR022742::Serine aminopeptidase; S33::1	IPR029058::Alpha/Beta hydrolase fold::1	IPR000073::Alpha/beta hydrolase fold-1::1	NA	NA	0	0	0	0	0	0	0	0	0	0	0	0	0
mcl_7538	186	0.246	65	0	0	0	0	0	0	0	0	0	0	0	0	0	0	0	0	0	0	6.33333	0	0	1.33333	unknow	IPR021842::Protein of unknown function DUF3435::52	IPR013087::Zinc finger C2H2-type::8	IPR011010::DNA breaking-rejoining enzyme; catalytic core::5	IPR013762::Integrase-like; catalytic domain superfamily::2	NA	NA	NA	NA	NA	NA	0	0	0	0	0	0	0	0	0	0	0	0	0
mcl_7480	186	0.197	32	0	0	0	0	0	0	0	0	0	0	0	0	0	0	0	0	0	0	1.55556	0	0	6	unknow	IPR031350::Fungal STAND N-terminal Goodbye domain::29	IPR027417::P-loop containing nucleoside triphosphate hydrolase::16	IPR011990::Tetratricopeptide-like helical domain superfamily::13	IPR007111::NACHT nucleoside triphosphatase::7	IPR019734::Tetratricopeptide repeat::6	IPR013026::Tetratricopeptide repeat-containing domain::6	IPR041664::Orc1-like; AAA ATPase domain::2	IPR013105::Tetratricopeptide repeat 2::2	IPR042621::Tetratricopeptide repeat protein TTC23/TTC23L::2	IPR026000::Anaphase-promoting complex subunit 5 domain::1	0	0	0	0	0	0	0	0	0	0	0	0	0
mcl_18184	186	0.082	5	0	0	0	0	0	0	0	0	0	0	0	0	0	0	0	0	0	0	1	0	1	0	TF	IPR007219::Transcription factor domain; fungi::5	IPR013087::Zinc finger C2H2-type::4	IPR036236::Zinc finger C2H2 superfamily::4	NA	NA	NA	NA	NA	NA	NA	0	0	0	0	0	0	0	0	0	0	0	0	0
mcl_16958	186	0.066	7	0	0	0	0	0	0	0	0	0	0	0	0	0	0	0	0	0	0	1	0	0	2	environment sensing	IPR041640::Tyosinase; C-terminal::7	IPR008922::Uncharacterised domain; di-copper centre::2	IPR002227::Tyrosinase copper-binding domain::1	NA	NA	NA	NA	NA	NA	NA	0	0	0	0	0	0	0	0	0	0	0	0	0
mcl_29286	186	0.066	4	0	0	0	0	0	0	0	0	0	0	0	0	0	0	0	0	0	1	0	0	1	0	kinetochore	IPR013960::DASH complex subunit Duo1::4	NA	NA	NA	NA	NA	NA	NA	NA	NA	0	0	0	0	0	0	0	0	0	0	0	0	0
mcl_29409	186	0.066	4	0	0	0	0	0	0	0	0	0	0	0	0	0	0	0	0	1	1	1	0	0	1	Transcription	IPR013942::Mediator complex; subunit Med19; fungi::3	NA	NA	NA	NA	NA	NA	NA	NA	NA	0	0	0	0	0	0	0	0	0	0	0	0	0
mcl_30076	186	0.066	4	0	0	0	0	0	0	0	0	0	0	0	0	0	0	0	0	0	0	1	0	0	1	unknow	IPR021842::Protein of unknown function DUF3435::3	IPR011010::DNA breaking-rejoining enzyme; catalytic core::1	NA	NA	NA	NA	NA	NA	NA	NA	0	0	0	0	0	0	0	0	0	0	0	0	0
mcl_32586	186	0.066	4	0	0	0	0	0	0	0	0	0	0	0	0	0	0	0	0	0	0	1	0	0	1	TF	IPR001138::Zn(2)-C6 fungal-type DNA-binding domain::3	IPR036864::Zn(2)-C6 fungal-type DNA-binding domain superfamily::2	NA	NA	NA	NA	NA	NA	NA	NA	0	0	0	0	0	0	0	0	0	0	0	0	0
[truncated: 10 more columns]

## Sheet: Supplementary Data 5a
Supplementary Data 5a. TopGO functional enrichment for the emergence of orthogroups (duplication or de novo birth). Values in the matrix represent the p-value of Fisher’s exact test with weight01Fisher algorithm of topGO. Only values < 0.05 are shown. ‘n.s.’ means not significant.
GO.ID	Term	GO category	Opistokonta	Nuclearia	RM clade	Aphelidomycota	Chytridiomycota	Blastocladiomycota	Olpidiomycota	Zoopagomycota	Mucoromycota	Dikarya
		node:	128	140	141	148	149	157	159	160	172	186
GO:0003735	structural constituent of ribosome	MF	n.s.	0.00012	0.013	n.s.	n.s.	n.s.	n.s.	n.s.	n.s.	n.s.
GO:0004084	branched-chain-amino-acid transaminase a...	MF	n.s.	0.00179	n.s.	n.s.	n.s.	n.s.	n.s.	n.s.	n.s.	n.s.
GO:0004823	leucine-tRNA ligase activity	MF	n.s.	0.00179	n.s.	n.s.	n.s.	n.s.	n.s.	n.s.	n.s.	n.s.
GO:0006429	leucyl-tRNA aminoacylation	BP	n.s.	0.0036	n.s.	n.s.	n.s.	n.s.	n.s.	n.s.	n.s.	n.s.
GO:1902600	proton transmembrane transport	BP	n.s.	0.0095	n.s.	n.s.	n.s.	n.s.	n.s.	n.s.	n.s.	n.s.
GO:0008641	ubiquitin-like modifier activating enzym...	MF	n.s.	0.01478	n.s.	n.s.	n.s.	n.s.	n.s.	n.s.	n.s.	n.s.
GO:0004402	histone acetyltransferase activity	MF	n.s.	0.01495	n.s.	n.s.	n.s.	n.s.	n.s.	n.s.	n.s.	n.s.
GO:0030915	Smc5-Smc6 complex	CC	n.s.	0.016	n.s.	n.s.	n.s.	n.s.	n.s.	n.s.	n.s.	n.s.
GO:0005525	GTP binding	MF	n.s.	0.0161	n.s.	n.s.	n.s.	n.s.	n.s.	n.s.	n.s.	n.s.
GO:0006493	protein O-linked glycosylation	BP	n.s.	0.0167	0.00028	n.s.	n.s.	n.s.	n.s.	n.s.	n.s.	n.s.
GO:0061630	ubiquitin protein ligase activity	MF	n.s.	0.01728	n.s.	n.s.	n.s.	n.s.	n.s.	n.s.	n.s.	n.s.
GO:0003934	GTP cyclohydrolase I activity	MF	n.s.	0.01873	n.s.	n.s.	n.s.	n.s.	n.s.	n.s.	n.s.	n.s.
GO:0005523	tropomyosin binding	MF	n.s.	0.01873	n.s.	n.s.	n.s.	n.s.	n.s.	n.s.	n.s.	n.s.
GO:0000178	exosome (RNase complex)	CC	n.s.	0.019	n.s.	n.s.	n.s.	n.s.	n.s.	n.s.	n.s.	n.s.
GO:0019773	proteasome core complex; alpha-subunit c...	CC	n.s.	0.019	n.s.	n.s.	n.s.	n.s.	n.s.	n.s.	n.s.	n.s.
GO:0003924	GTPase activity	MF	n.s.	0.02529	n.s.	n.s.	n.s.	n.s.	n.s.	n.s.	n.s.	n.s.
GO:0030127	COPII vesicle coat	CC	n.s.	0.026	n.s.	n.s.	n.s.	n.s.	n.s.	n.s.	n.s.	n.s.
GO:0033179	proton-transporting V-type ATPase; V0 do...	CC	n.s.	0.026	n.s.	n.s.	n.s.	n.s.	n.s.	n.s.	n.s.	n.s.
GO:0017111	nucleoside-triphosphatase activity	MF	n.s.	0.02644	n.s.	n.s.	n.s.	n.s.	n.s.	n.s.	n.s.	n.s.
GO:0019430	removal of superoxide radicals	BP	n.s.	0.0266	n.s.	n.s.	n.s.	n.s.	n.s.	n.s.	n.s.	n.s.
GO:0051694	pointed-end actin filament capping	BP	n.s.	0.0266	n.s.	n.s.	n.s.	n.s.	n.s.	n.s.	n.s.	n.s.
GO:0005324	long-chain fatty acid transporter activi...	MF	n.s.	0.02796	n.s.	n.s.	n.s.	n.s.	n.s.	n.s.	n.s.	n.s.
GO:0008446	GDP-mannose 4;6-dehydratase activity	MF	n.s.	0.02796	n.s.	n.s.	n.s.	n.s.	n.s.	n.s.	n.s.	n.s.
GO:0002161	aminoacyl-tRNA editing activity	MF	n.s.	0.02833	n.s.	n.s.	n.s.	n.s.	n.s.	n.s.	n.s.	n.s.
GO:0000724	double-strand break repair via homologou...	BP	n.s.	0.0289	n.s.	n.s.	n.s.	n.s.	n.s.	n.s.	n.s.	n.s.
GO:0009081	branched-chain amino acid metabolic proc...	BP	n.s.	0.0346	n.s.	n.s.	n.s.	n.s.	n.s.	n.s.	n.s.	n.s.
GO:0000836	Hrd1p ubiquitin ligase complex	CC	n.s.	0.036	n.s.	n.s.	n.s.	n.s.	n.s.	n.s.	n.s.	n.s.
GO:0016772	transferase activity; transferring phosp...	MF	n.s.	0.03702	n.s.	n.s.	n.s.	n.s.	n.s.	n.s.	n.s.	n.s.
GO:0004169	dolichyl-phosphate-mannose-protein manno...	MF	n.s.	0.03711	0.0081	n.s.	n.s.	n.s.	n.s.	n.s.	n.s.	n.s.
GO:0005093	Rab GDP-dissociation inhibitor activity	MF	n.s.	0.03711	n.s.	n.s.	n.s.	n.s.	0.039	n.s.	n.s.	n.s.
GO:0003994	aconitate hydratase activity	MF	n.s.	0.03711	n.s.	n.s.	n.s.	n.s.	n.s.	n.s.	n.s.	n.s.
GO:0004347	glucose-6-phosphate isomerase activity	MF	n.s.	0.03711	n.s.	n.s.	n.s.	n.s.	n.s.	n.s.	n.s.	n.s.
GO:0004411	homogentisate 1;2-dioxygenase activity	MF	n.s.	0.03711	n.s.	n.s.	n.s.	n.s.	n.s.	n.s.	n.s.	n.s.
GO:0004749	ribose phosphate diphosphokinase activit...	MF	n.s.	0.03711	n.s.	n.s.	n.s.	n.s.	n.s.	n.s.	n.s.	n.s.
GO:0016603	glutaminyl-peptide cyclotransferase acti...	MF	n.s.	0.03711	n.s.	n.s.	n.s.	n.s.	n.s.	n.s.	n.s.	n.s.
GO:0015910	long-chain fatty acid import into peroxi...	BP	n.s.	0.0397	n.s.	n.s.	n.s.	n.s.	n.s.	n.s.	n.s.	n.s.
GO:0006412	translation	BP	n.s.	0.0404	n.s.	n.s.	n.s.	n.s.	n.s.	n.s.	n.s.	n.s.
GO:0005840	ribosome	CC	n.s.	0.044	n.s.	n.s.	n.s.	n.s.	n.s.	n.s.	n.s.	n.s.
GO:0006511	ubiquitin-dependent protein catabolic pr...	BP	n.s.	0.0457	n.s.	n.s.	n.s.	n.s.	n.s.	n.s.	n.s.	n.s.
GO:0000398	mRNA splicing; via spliceosome	BP	n.s.	0.046	n.s.	n.s.	n.s.	n.s.	n.s.	n.s.	n.s.	n.s.
GO:0003689	DNA clamp loader activity	MF	n.s.	0.04617	n.s.	n.s.	n.s.	n.s.	n.s.	n.s.	n.s.	n.s.
GO:0004326	tetrahydrofolylpolyglutamate synthase ac...	MF	n.s.	0.04617	n.s.	n.s.	n.s.	n.s.	n.s.	n.s.	n.s.	n.s.
GO:0004363	glutathione synthase activity	MF	n.s.	0.04617	n.s.	n.s.	n.s.	n.s.	n.s.	n.s.	n.s.	n.s.
GO:0004594	pantothenate kinase activity	MF	n.s.	0.04617	n.s.	n.s.	n.s.	n.s.	n.s.	n.s.	n.s.	n.s.
GO:0004791	thioredoxin-disulfide reductase activity	MF	n.s.	0.04617	n.s.	n.s.	n.s.	n.s.	n.s.	n.s.	n.s.	n.s.
GO:0009041	uridylate kinase activity	MF	n.s.	0.04617	n.s.	n.s.	n.s.	n.s.	n.s.	n.s.	n.s.	n.s.
GO:0016887	ATP hydrolysis activity	MF	n.s.	0.04776	0.0425	n.s.	n.s.	n.s.	n.s.	n.s.	n.s.	n.s.
GO:0005515	protein binding	MF	1.6e-15	n.s.	n.s.	n.s.	n.s.	n.s.	n.s.	n.s.	n.s.	n.s.
GO:0046983	protein dimerization activity	MF	1.2e-08	n.s.	n.s.	n.s.	n.s.	n.s.	n.s.	0.0033	n.s.	n.s.
GO:0015074	DNA integration	BP	5.7e-08	n.s.	5.3e-06	0.00562	n.s.	n.s.	n.s.	n.s.	0.00815	n.s.
GO:0035556	intracellular signal transduction	BP	3.8e-07	n.s.	n.s.	n.s.	n.s.	n.s.	n.s.	n.s.	n.s.	n.s.
GO:0008569	minus-end-directed microtubule motor act...	MF	1.2e-06	n.s.	n.s.	n.s.	n.s.	n.s.	n.s.	n.s.	n.s.	n.s.
GO:0003676	nucleic acid binding	MF	5.5e-05	n.s.	2.8e-07	n.s.	n.s.	n.s.	n.s.	0.04559	n.s.	n.s.
GO:0005634	nucleus	CC	0.00012	n.s.	n.s.	n.s.	n.s.	n.s.	n.s.	0.04309	n.s.	n.s.
GO:0005524	ATP binding	MF	0.00014	n.s.	0.0218	n.s.	n.s.	n.s.	n.s.	n.s.	n.s.	n.s.
GO:0004129	cytochrome-c oxidase activity	MF	0.00106	n.s.	n.s.	n.s.	n.s.	n.s.	n.s.	n.s.	n.s.	n.s.
GO:0006313	transposition; DNA-mediated	BP	0.0017	n.s.	n.s.	n.s.	n.s.	n.s.	n.s.	n.s.	8.6e-05	n.s.
GO:0007018	microtubule-based movement	BP	0.0026	n.s.	n.s.	n.s.	n.s.	n.s.	n.s.	n.s.	n.s.	n.s.
GO:0004713	protein tyrosine kinase activity	MF	0.00266	n.s.	n.s.	n.s.	n.s.	n.s.	n.s.	n.s.	n.s.	n.s.
GO:0006468	protein phosphorylation	BP	0.003	n.s.	n.s.	n.s.	n.s.	n.s.	0.0306	n.s.	n.s.	n.s.
GO:2000431	regulation of cytokinesis; actomyosin co...	BP	0.0039	n.s.	n.s.	n.s.	n.s.	n.s.	n.s.	n.s.	n.s.	n.s.
GO:0048188	Set1C/COMPASS complex	CC	0.00395	n.s.	n.s.	n.s.	n.s.	n.s.	n.s.	n.s.	n.s.	n.s.
GO:0006788	heme oxidation	BP	0.0042	n.s.	n.s.	n.s.	n.s.	n.s.	n.s.	n.s.	n.s.	n.s.
GO:0006749	glutathione metabolic process	BP	0.0047	n.s.	n.s.	n.s.	n.s.	n.s.	n.s.	n.s.	n.s.	0.0119
GO:0000340	RNA 7-methylguanosine cap binding	MF	0.00509	n.s.	n.s.	n.s.	n.s.	n.s.	n.s.	n.s.	n.s.	n.s.
GO:0004392	heme oxygenase (decyclizing) activity	MF	0.00509	n.s.	n.s.	n.s.	n.s.	n.s.	n.s.	n.s.	n.s.	n.s.
GO:0005739	mitochondrion	CC	0.00621	n.s.	n.s.	n.s.	n.s.	n.s.	n.s.	n.s.	n.s.	n.s.
GO:0032008	positive regulation of TOR signaling	BP	0.0063	n.s.	n.s.	n.s.	n.s.	n.s.	n.s.	n.s.	n.s.	n.s.
GO:0035098	ESC/E(Z) complex	CC	0.00707	n.s.	n.s.	n.s.	n.s.	n.s.	n.s.	n.s.	n.s.	n.s.
GO:0071339	MLL1 complex	CC	0.00734	n.s.	n.s.	n.s.	n.s.	n.s.	n.s.	n.s.	n.s.	n.s.
GO:0016571	histone methylation	BP	0.0076	n.s.	n.s.	n.s.	n.s.	n.s.	n.s.	n.s.	n.s.	n.s.
GO:0035194	post-transcriptional gene silencing by R...	BP	0.0077	n.s.	n.s.	n.s.	n.s.	n.s.	n.s.	n.s.	n.s.	n.s.
GO:0004140	dephospho-CoA kinase activity	MF	0.00978	n.s.	n.s.	n.s.	n.s.	n.s.	n.s.	n.s.	n.s.	n.s.
GO:0032574	5'-3' RNA helicase activity	MF	0.00978	n.s.	n.s.	n.s.	n.s.	n.s.	n.s.	n.s.	n.s.	n.s.
GO:0005751	mitochondrial respiratory chain complex ...	CC	0.01382	n.s.	n.s.	n.s.	n.s.	n.s.	n.s.	n.s.	n.s.	n.s.
GO:0045263	proton-transporting ATP synthase complex...	CC	0.01446	n.s.	n.s.	n.s.	n.s.	n.s.	n.s.	n.s.	n.s.	n.s.
GO:0003700	DNA-binding transcription factor activit...	MF	0.01448	n.s.	n.s.	0.03581	7.8e-07	n.s.	n.s.	5.1e-05	n.s.	n.s.
GO:0007605	sensory perception of sound	BP	0.0147	n.s.	n.s.	n.s.	n.s.	n.s.	n.s.	n.s.	n.s.	n.s.
GO:0009098	leucine biosynthetic process	BP	0.0147	n.s.	n.s.	n.s.	n.s.	n.s.	n.s.	n.s.	n.s.	n.s.
GO:0019354	siroheme biosynthetic process	BP	0.0147	n.s.	n.s.	n.s.	n.s.	n.s.	n.s.	n.s.	n.s.	n.s.
GO:0004550	nucleoside diphosphate kinase activity	MF	0.01738	n.s.	n.s.	n.s.	n.s.	n.s.	n.s.	n.s.	n.s.	n.s.
GO:0004106	chorismate mutase activity	MF	0.01775	n.s.	n.s.	n.s.	n.s.	n.s.	n.s.	n.s.	n.s.	n.s.
GO:0007165	signal transduction	BP	0.0178	n.s.	n.s.	n.s.	n.s.	n.s.	n.s.	n.s.	n.s.	n.s.
GO:0030286	dynein complex	CC	0.01825	n.s.	n.s.	n.s.	n.s.	n.s.	n.s.	n.s.	n.s.	n.s.
GO:0016459	myosin complex	CC	0.01922	n.s.	n.s.	0.00692	n.s.	n.s.	0.0049	n.s.	n.s.	n.s.
GO:0003908	methylated-DNA-[protein]-cysteine S-meth...	MF	0.01973	n.s.	n.s.	n.s.	n.s.	n.s.	n.s.	n.s.	n.s.	n.s.
GO:0031681	G-protein beta-subunit binding	MF	0.01973	n.s.	n.s.	n.s.	n.s.	n.s.	n.s.	n.s.	n.s.	n.s.
GO:0006915	apoptotic process	BP	0.0212	n.s.	n.s.	n.s.	n.s.	n.s.	n.s.	n.s.	n.s.	n.s.
GO:0046872	metal ion binding	MF	0.02358	n.s.	n.s.	n.s.	n.s.	n.s.	n.s.	n.s.	n.s.	n.s.
GO:0000818	nuclear MIS12/MIND complex	CC	0.02488	n.s.	n.s.	n.s.	n.s.	n.s.	n.s.	n.s.	n.s.	n.s.
GO:0035102	PRC1 complex	CC	0.02488	n.s.	n.s.	n.s.	n.s.	n.s.	n.s.	n.s.	n.s.	n.s.
GO:0015721	bile acid and bile salt transport	BP	0.0259	n.s.	n.s.	n.s.	n.s.	n.s.	n.s.	n.s.	n.s.	n.s.
GO:0016540	protein autoprocessing	BP	0.0259	n.s.	n.s.	n.s.	n.s.	n.s.	n.s.	n.s.	n.s.	n.s.
GO:0019594	mannitol metabolic process	BP	0.0259	n.s.	n.s.	n.s.	n.s.	n.s.	n.s.	n.s.	n.s.	n.s.
GO:0035329	hippo signaling	BP	0.0259	n.s.	n.s.	n.s.	n.s.	n.s.	n.s.	n.s.	n.s.	n.s.
GO:1901187	regulation of ephrin receptor signaling ...	BP	0.0259	n.s.	n.s.	n.s.	n.s.	n.s.	n.s.	n.s.	n.s.	n.s.
GO:0016560	protein import into peroxisome matrix; d...	BP	0.0273	n.s.	n.s.	n.s.	n.s.	n.s.	n.s.	n.s.	n.s.	n.s.
GO:0006897	endocytosis	BP	0.0292	n.s.	n.s.	n.s.	n.s.	n.s.	n.s.	n.s.	n.s.	n.s.
GO:0033925	mannosyl-glycoprotein endo-beta-N-acetyl...	MF	0.02961	n.s.	n.s.	n.s.	n.s.	n.s.	n.s.	n.s.	n.s.	n.s.
GO:0046875	ephrin receptor binding	MF	0.02961	n.s.	n.s.	n.s.	n.s.	n.s.	n.s.	n.s.	n.s.	n.s.
GO:0080025	phosphatidylinositol-3;5-bisphosphate bi...	MF	0.02961	n.s.	n.s.	n.s.	n.s.	n.s.	n.s.	n.s.	n.s.	n.s.
GO:0019722	calcium-mediated signaling	BP	0.0313	n.s.	n.s.	n.s.	n.s.	n.s.	n.s.	n.s.	n.s.	n.s.
GO:0030154	cell differentiation	BP	0.0322	n.s.	n.s.	n.s.	n.s.	n.s.	n.s.	n.s.	n.s.	n.s.
GO:0016818	hydrolase activity; acting on acid anhyd...	MF	0.03222	n.s.	n.s.	n.s.	n.s.	n.s.	n.s.	n.s.	n.s.	n.s.
GO:0006165	nucleoside diphosphate phosphorylation	BP	0.0323	n.s.	n.s.	n.s.	n.s.	n.s.	n.s.	n.s.	n.s.	n.s.
GO:0006168	adenine salvage	BP	0.0323	n.s.	n.s.	n.s.	n.s.	n.s.	n.s.	n.s.	n.s.	n.s.
GO:0006183	GTP biosynthetic process	BP	0.0324	n.s.	n.s.	n.s.	n.s.	n.s.	n.s.	n.s.	n.s.	n.s.
GO:0006228	UTP biosynthetic process	BP	0.0324	n.s.	n.s.	n.s.	n.s.	n.s.	n.s.	n.s.	n.s.	n.s.
GO:0090481	pyrimidine nucleotide-sugar transmembran...	BP	0.0324	n.s.	n.s.	n.s.	n.s.	n.s.	n.s.	n.s.	n.s.	n.s.
GO:0004386	helicase activity	MF	0.03364	n.s.	n.s.	n.s.	n.s.	n.s.	n.s.	n.s.	n.s.	n.s.
GO:0005509	calcium ion binding	MF	0.03483	n.s.	n.s.	n.s.	n.s.	n.s.	n.s.	n.s.	n.s.	n.s.
GO:0006357	regulation of transcription by RNA polym...	BP	0.0366	n.s.	0.04366	n.s.	0.0336	n.s.	n.s.	n.s.	n.s.	n.s.
GO:0003999	adenine phosphoribosyltransferase activi...	MF	0.03871	n.s.	n.s.	n.s.	n.s.	n.s.	n.s.	n.s.	n.s.	n.s.
GO:0005537	mannose binding	MF	0.03871	n.s.	n.s.	n.s.	n.s.	n.s.	n.s.	n.s.	n.s.	n.s.
GO:0043547	positive regulation of GTPase activity	BP	0.0406	n.s.	n.s.	n.s.	n.s.	n.s.	n.s.	n.s.	n.s.	n.s.
GO:0003774	cytoskeletal motor activity	MF	0.04109	n.s.	n.s.	0.00419	n.s.	n.s.	n.s.	n.s.	n.s.	n.s.
GO:0009082	branched-chain amino acid biosynthetic p...	BP	0.0428	n.s.	n.s.	n.s.	n.s.	n.s.	n.s.	n.s.	n.s.	n.s.
GO:0007131	reciprocal meiotic recombination	BP	0.0429	n.s.	n.s.	n.s.	n.s.	n.s.	n.s.	n.s.	n.s.	n.s.
GO:0006241	CTP biosynthetic process	BP	0.0434	n.s.	n.s.	n.s.	n.s.	n.s.	n.s.	n.s.	n.s.	n.s.
GO:0004435	phosphatidylinositol phospholipase C act...	MF	0.04342	n.s.	n.s.	n.s.	n.s.	n.s.	n.s.	n.s.	n.s.	n.s.
GO:0015165	pyrimidine nucleotide-sugar transmembran...	MF	0.04342	n.s.	n.s.	n.s.	n.s.	n.s.	n.s.	n.s.	n.s.	n.s.
GO:0003729	mRNA binding	MF	0.04915	n.s.	n.s.	n.s.	n.s.	n.s.	n.s.	n.s.	n.s.	n.s.
GO:0097027	ubiquitin-protein transferase activator ...	MF	n.s.	n.s.	0.0017	n.s.	n.s.	n.s.	n.s.	n.s.	n.s.	n.s.
GO:0010997	anaphase-promoting complex binding	MF	n.s.	n.s.	0.0017	n.s.	n.s.	n.s.	n.s.	n.s.	n.s.	n.s.
GO:0043565	sequence-specific DNA binding	MF	n.s.	n.s.	0.0025	n.s.	0.02621	n.s.	0.045	0.03382	n.s.	n.s.
GO:0004108	citrate (Si)-synthase activity	MF	n.s.	n.s.	0.0026	n.s.	n.s.	n.s.	n.s.	n.s.	n.s.	n.s.
GO:1904668	positive regulation of ubiquitin protein...	BP	n.s.	n.s.	0.00285	n.s.	n.s.	n.s.	n.s.	n.s.	n.s.	n.s.
GO:0000030	mannosyltransferase activity	MF	n.s.	n.s.	0.0031	n.s.	n.s.	n.s.	n.s.	n.s.	n.s.	n.s.
GO:0046982	protein heterodimerization activity	MF	n.s.	n.s.	0.0041	n.s.	n.s.	n.s.	0.017	n.s.	n.s.	n.s.
GO:0000156	phosphorelay response regulator activity	MF	n.s.	n.s.	0.0041	n.s.	n.s.	n.s.	n.s.	n.s.	n.s.	n.s.
GO:0006886	intracellular protein transport	BP	n.s.	n.s.	0.0074	n.s.	n.s.	n.s.	n.s.	n.s.	n.s.	n.s.
GO:0005643	nuclear pore	CC	n.s.	n.s.	0.011	n.s.	n.s.	n.s.	n.s.	n.s.	n.s.	n.s.
GO:0004100	chitin synthase activity	MF	n.s.	n.s.	0.0116	5.6e-05	n.s.	n.s.	8.4e-05	n.s.	n.s.	n.s.
GO:0004788	thiamine diphosphokinase activity	MF	n.s.	n.s.	0.0131	n.s.	n.s.	n.s.	n.s.	n.s.	n.s.	n.s.
GO:0043139	5'-3' DNA helicase activity	MF	n.s.	n.s.	0.0131	n.s.	n.s.	n.s.	n.s.	n.s.	n.s.	n.s.
GO:0030170	pyridoxal phosphate binding	MF	n.s.	n.s.	0.0137	n.s.	n.s.	n.s.	n.s.	n.s.	n.s.	n.s.
GO:0006032	chitin catabolic process	BP	n.s.	n.s.	0.01555	n.s.	n.s.	n.s.	n.s.	n.s.	n.s.	n.s.
GO:0009229	thiamine diphosphate biosynthetic proces...	BP	n.s.	n.s.	0.01631	n.s.	n.s.	n.s.	n.s.	n.s.	n.s.	n.s.
GO:0006741	NADP biosynthetic process	BP	n.s.	n.s.	0.01631	n.s.	n.s.	n.s.	n.s.	n.s.	n.s.	n.s.
GO:0019674	NAD metabolic process	BP	n.s.	n.s.	0.01631	n.s.	n.s.	n.s.	n.s.	n.s.	n.s.	n.s.
GO:0051087	chaperone binding	MF	n.s.	n.s.	0.0172	n.s.	n.s.	n.s.	n.s.	n.s.	n.s.	n.s.
GO:0004190	aspartic-type endopeptidase activity	MF	n.s.	n.s.	0.0177	n.s.	n.s.	n.s.	n.s.	n.s.	0.00273	n.s.
GO:0097255	R2TP complex	CC	n.s.	n.s.	0.019	n.s.	n.s.	n.s.	n.s.	n.s.	n.s.	n.s.
GO:0004568	chitinase activity	MF	n.s.	n.s.	0.0192	n.s.	n.s.	n.s.	n.s.	n.s.	n.s.	n.s.
GO:0016538	cyclin-dependent protein serine/threonin...	MF	n.s.	n.s.	0.0206	n.s.	n.s.	n.s.	n.s.	n.s.	n.s.	n.s.
GO:0016746	acyltransferase activity	MF	n.s.	n.s.	0.0236	n.s.	n.s.	n.s.	0.013	n.s.	n.s.	n.s.
GO:0006569	tryptophan catabolic process	BP	n.s.	n.s.	0.0237	n.s.	n.s.	n.s.	n.s.	n.s.	n.s.	n.s.
GO:0006308	DNA catabolic process	BP	n.s.	n.s.	0.02379	n.s.	n.s.	n.s.	n.s.	n.s.	n.s.	n.s.
GO:0001228	DNA-binding transcription activator acti...	MF	n.s.	n.s.	0.0262	n.s.	n.s.	n.s.	n.s.	n.s.	n.s.	n.s.
GO:0017116	single-stranded DNA helicase activity	MF	n.s.	n.s.	0.0262	n.s.	n.s.	n.s.	n.s.	n.s.	n.s.	n.s.
GO:0004427	inorganic diphosphatase activity	MF	n.s.	n.s.	0.0284	n.s.	n.s.	n.s.	n.s.	n.s.	n.s.	n.s.
GO:0019843	rRNA binding	MF	n.s.	n.s.	0.031	n.s.	n.s.	0.0346	n.s.	n.s.	n.s.	n.s.
GO:0033567	DNA replication; Okazaki fragment proces...	BP	n.s.	n.s.	0.03239	n.s.	n.s.	n.s.	n.s.	n.s.	n.s.	n.s.
GO:0005680	anaphase-promoting complex	CC	n.s.	n.s.	0.033	n.s.	n.s.	n.s.	n.s.	n.s.	n.s.	n.s.
GO:0019901	protein kinase binding	MF	n.s.	n.s.	0.0336	n.s.	0.00406	n.s.	n.s.	0.00984	n.s.	n.s.
GO:0004127	cytidylate kinase activity	MF	n.s.	n.s.	0.034	n.s.	n.s.	n.s.	n.s.	n.s.	n.s.	n.s.
GO:0015385	sodium:proton antiporter activity	MF	n.s.	n.s.	0.034	n.s.	n.s.	n.s.	n.s.	n.s.	n.s.	n.s.
GO:0003678	DNA helicase activity	MF	n.s.	n.s.	0.0357	n.s.	n.s.	n.s.	n.s.	n.s.	n.s.	n.s.
GO:0005847	mRNA cleavage and polyadenylation specif...	CC	n.s.	n.s.	0.037	n.s.	n.s.	n.s.	n.s.	n.s.	n.s.	n.s.
GO:0004071	aspartate-ammonia ligase activity	MF	n.s.	n.s.	0.0376	n.s.	n.s.	n.s.	n.s.	n.s.	n.s.	n.s.
GO:0010484	H3 histone acetyltransferase activity	MF	n.s.	n.s.	0.0376	n.s.	n.s.	n.s.	n.s.	n.s.	n.s.	n.s.
GO:0006529	asparagine biosynthetic process	BP	n.s.	n.s.	0.042	n.s.	n.s.	n.s.	n.s.	n.s.	n.s.	n.s.
GO:0030219	megakaryocyte differentiation	BP	n.s.	n.s.	0.04219	n.s.	n.s.	n.s.	n.s.	n.s.	n.s.	n.s.
GO:0030221	basophil differentiation	BP	n.s.	n.s.	0.04219	n.s.	n.s.	n.s.	n.s.	n.s.	n.s.	n.s.
GO:0030222	eosinophil differentiation	BP	n.s.	n.s.	0.04219	n.s.	n.s.	n.s.	n.s.	n.s.	n.s.	n.s.
GO:0048821	erythrocyte development	BP	n.s.	n.s.	0.04219	n.s.	n.s.	n.s.	n.s.	n.s.	n.s.	n.s.
GO:2000781	positive regulation of double-strand bre...	BP	n.s.	n.s.	0.04219	n.s.	n.s.	n.s.	n.s.	n.s.	n.s.	n.s.
GO:0008271	secondary active sulfate transmembrane t...	MF	n.s.	n.s.	0.0427	n.s.	n.s.	n.s.	n.s.	n.s.	n.s.	n.s.
GO:0017108	5'-flap endonuclease activity	MF	n.s.	n.s.	0.0427	n.s.	n.s.	n.s.	n.s.	n.s.	n.s.	n.s.
GO:0000786	nucleosome	CC	n.s.	n.s.	0.043	n.s.	n.s.	n.s.	0.0021	n.s.	n.s.	n.s.
GO:0006904	vesicle docking involved in exocytosis	BP	n.s.	n.s.	0.04373	n.s.	n.s.	n.s.	n.s.	n.s.	n.s.	n.s.
GO:0033551	monopolin complex	CC	n.s.	n.s.	0.045	n.s.	n.s.	n.s.	n.s.	n.s.	n.s.	n.s.
GO:0097228	sperm principal piece	CC	n.s.	n.s.	0.045	n.s.	n.s.	n.s.	n.s.	n.s.	n.s.	n.s.
GO:0008061	chitin binding	MF	n.s.	n.s.	0.0451	n.s.	0.00051	n.s.	n.s.	0.01657	n.s.	n.s.
GO:0000079	regulation of cyclin-dependent protein s...	BP	n.s.	n.s.	0.04687	n.s.	0.0017	n.s.	n.s.	0.01338	n.s.	n.s.
GO:0000159	protein phosphatase type 2A complex	CC	n.s.	n.s.	0.048	n.s.	n.s.	n.s.	n.s.	n.s.	n.s.	n.s.
GO:0003843	1;3-beta-D-glucan synthase activity	MF	n.s.	n.s.	n.s.	0.00032	n.s.	n.s.	n.s.	n.s.	n.s.	n.s.
GO:0006075	(1->3)-beta-D-glucan biosynthetic proces...	BP	n.s.	n.s.	n.s.	0.00035	n.s.	n.s.	n.s.	n.s.	n.s.	n.s.
GO:0000148	1;3-beta-D-glucan synthase complex	CC	n.s.	n.s.	n.s.	0.00045	n.s.	n.s.	n.s.	n.s.	n.s.	n.s.
GO:0000105	histidine biosynthetic process	BP	n.s.	n.s.	n.s.	0.00162	n.s.	n.s.	n.s.	n.s.	n.s.	n.s.
GO:0005085	guanyl-nucleotide exchange factor activi...	MF	n.s.	n.s.	n.s.	0.00457	n.s.	n.s.	n.s.	n.s.	n.s.	n.s.
GO:0140326	ATPase-coupled intramembrane lipid trans...	MF	n.s.	n.s.	n.s.	0.00513	n.s.	n.s.	n.s.	n.s.	n.s.	n.s.
GO:0004491	methylmalonate-semialdehyde dehydrogenas...	MF	n.s.	n.s.	n.s.	0.00629	n.s.	n.s.	n.s.	n.s.	0.02107	n.s.
GO:0006031	chitin biosynthetic process	BP	n.s.	n.s.	n.s.	0.00693	n.s.	n.s.	n.s.	n.s.	n.s.	n.s.
GO:0008137	NADH dehydrogenase (ubiquinone) activity	MF	n.s.	n.s.	n.s.	0.00968	n.s.	n.s.	n.s.	n.s.	n.s.	n.s.
GO:0070122	isopeptidase activity	MF	n.s.	n.s.	n.s.	0.012	n.s.	n.s.	n.s.	n.s.	n.s.	n.s.
GO:0051082	unfolded protein binding	MF	n.s.	n.s.	n.s.	0.0135	n.s.	n.s.	n.s.	n.s.	n.s.	n.s.
GO:0015914	phospholipid transport	BP	n.s.	n.s.	n.s.	0.01513	n.s.	n.s.	n.s.	n.s.	n.s.	n.s.
GO:0000287	magnesium ion binding	MF	n.s.	n.s.	n.s.	0.0154	n.s.	n.s.	n.s.	n.s.	n.s.	n.s.
GO:0036086	positive regulation of transcription fro...	BP	n.s.	n.s.	n.s.	0.01878	n.s.	n.s.	n.s.	n.s.	n.s.	n.s.
GO:0042144	vacuole fusion; non-autophagic	BP	n.s.	n.s.	n.s.	0.01878	n.s.	n.s.	n.s.	n.s.	n.s.	n.s.
GO:0000329	fungal-type vacuole membrane	CC	n.s.	n.s.	n.s.	0.02143	n.s.	n.s.	n.s.	n.s.	n.s.	n.s.
GO:0070692	CTDK-1 complex	CC	n.s.	n.s.	n.s.	0.02143	n.s.	n.s.	n.s.	n.s.	n.s.	n.s.
GO:0000723	telomere maintenance	BP	n.s.	n.s.	n.s.	0.02328	n.s.	0.016	n.s.	n.s.	0.0317	n.s.
GO:0004046	aminoacylase activity	MF	n.s.	n.s.	n.s.	0.03538	n.s.	n.s.	n.s.	n.s.	n.s.	n.s.
GO:0004056	argininosuccinate lyase activity	MF	n.s.	n.s.	n.s.	0.03538	n.s.	n.s.	n.s.	n.s.	n.s.	n.s.
GO:0004399	histidinol dehydrogenase activity	MF	n.s.	n.s.	n.s.	0.03538	n.s.	n.s.	n.s.	n.s.	n.s.	n.s.
GO:0033971	hydroxyisourate hydrolase activity	MF	n.s.	n.s.	n.s.	0.03538	n.s.	n.s.	n.s.	n.s.	n.s.	n.s.
GO:0046975	histone methyltransferase activity (H3-K...	MF	n.s.	n.s.	n.s.	0.03538	n.s.	n.s.	n.s.	n.s.	n.s.	n.s.
GO:0032786	positive regulation of DNA-templated tra...	BP	n.s.	n.s.	n.s.	0.03703	n.s.	n.s.	n.s.	n.s.	n.s.	n.s.
GO:0017157	regulation of exocytosis	BP	n.s.	n.s.	n.s.	0.03721	n.s.	n.s.	n.s.	n.s.	n.s.	n.s.
GO:0032968	positive regulation of transcription elo...	BP	n.s.	n.s.	n.s.	0.03721	n.s.	n.s.	n.s.	n.s.	n.s.	n.s.
GO:0042450	arginine biosynthetic process via ornith...	BP	n.s.	n.s.	n.s.	0.03721	n.s.	n.s.	n.s.	n.s.	n.s.	n.s.
GO:0043967	histone H4 acetylation	BP	n.s.	n.s.	n.s.	0.03721	n.s.	n.s.	n.s.	n.s.	n.s.	n.s.
GO:0043968	histone H2A acetylation	BP	n.s.	n.s.	n.s.	0.03721	n.s.	n.s.	n.s.	n.s.	n.s.	n.s.
GO:0097198	histone H3-K36 trimethylation	BP	n.s.	n.s.	n.s.	0.03721	n.s.	n.s.	n.s.	n.s.	n.s.	n.s.
GO:0000083	regulation of transcription involved in ...	BP	n.s.	n.s.	n.s.	0.03967	n.s.	n.s.	n.s.	n.s.	n.s.	n.s.
GO:0005814	centriole	CC	n.s.	n.s.	n.s.	0.0424	n.s.	n.s.	n.s.	n.s.	n.s.	n.s.
GO:0033573	high-affinity iron permease complex	CC	n.s.	n.s.	n.s.	0.0424	n.s.	n.s.	n.s.	n.s.	n.s.	n.s.
GO:0070776	MOZ/MORF histone acetyltransferase compl...	CC	n.s.	n.s.	n.s.	0.0424	n.s.	n.s.	n.s.	n.s.	n.s.	n.s.
GO:0030907	MBF transcription complex	CC	n.s.	n.s.	n.s.	0.04488	0.03	n.s.	n.s.	n.s.	n.s.	n.s.
GO:0005618	cell wall	CC	n.s.	n.s.	n.s.	n.s.	n.s.	0.0033	n.s.	n.s.	n.s.	n.s.
GO:0004252	serine-type endopeptidase activity	MF	n.s.	n.s.	n.s.	n.s.	n.s.	0.0086	n.s.	n.s.	n.s.	n.s.
GO:0032012	regulation of ARF protein signal transdu...	BP	n.s.	n.s.	n.s.	n.s.	n.s.	0.013	n.s.	n.s.	n.s.	n.s.
GO:0070531	BRCA1-A complex	CC	n.s.	n.s.	n.s.	n.s.	n.s.	0.0176	n.s.	n.s.	n.s.	n.s.
GO:0070552	BRISC complex	CC	n.s.	n.s.	n.s.	n.s.	n.s.	0.0176	n.s.	n.s.	n.s.	n.s.
GO:0000770	peptide pheromone export	BP	n.s.	n.s.	n.s.	n.s.	n.s.	0.018	n.s.	n.s.	n.s.	n.s.
GO:0015444	P-type magnesium transporter activity	MF	n.s.	n.s.	n.s.	n.s.	n.s.	0.0182	n.s.	n.s.	n.s.	n.s.
GO:0006355	regulation of transcription; DNA-templat...	BP	n.s.	n.s.	n.s.	n.s.	7.1e-14	0.022	n.s.	3.5e-20	1.2e-06	7e-06
GO:0042721	TIM22 mitochondrial import inner membran...	CC	n.s.	n.s.	n.s.	n.s.	n.s.	0.0263	n.s.	n.s.	n.s.	n.s.
GO:0006002	fructose 6-phosphate metabolic process	BP	n.s.	n.s.	n.s.	n.s.	n.s.	0.027	n.s.	n.s.	n.s.	n.s.
GO:0006654	phosphatidic acid biosynthetic process	BP	n.s.	n.s.	n.s.	n.s.	n.s.	0.027	n.s.	n.s.	n.s.	n.s.
GO:0016573	histone acetylation	BP	n.s.	n.s.	n.s.	n.s.	n.s.	0.027	n.s.	n.s.	n.s.	n.s.
GO:0003872	6-phosphofructokinase activity	MF	n.s.	n.s.	n.s.	n.s.	n.s.	0.0273	n.s.	n.s.	n.s.	n.s.
GO:0003877	ATP adenylyltransferase activity	MF	n.s.	n.s.	n.s.	n.s.	n.s.	0.0273	n.s.	n.s.	n.s.	n.s.
GO:0030570	pectate lyase activity	MF	n.s.	n.s.	n.s.	n.s.	n.s.	0.0273	n.s.	n.s.	n.s.	n.s.
GO:0046558	arabinan endo-1;5-alpha-L-arabinosidase ...	MF	n.s.	n.s.	n.s.	n.s.	n.s.	0.0273	n.s.	n.s.	n.s.	n.s.
GO:0047750	cholestenol delta-isomerase activity	MF	n.s.	n.s.	n.s.	n.s.	n.s.	0.0273	n.s.	n.s.	n.s.	n.s.
GO:0035522	monoubiquitinated histone H2A deubiquiti...	BP	n.s.	n.s.	n.s.	n.s.	n.s.	0.036	n.s.	n.s.	n.s.	n.s.
GO:0003849	3-deoxy-7-phosphoheptulonate synthase ac...	MF	n.s.	n.s.	n.s.	n.s.	n.s.	0.0362	n.s.	n.s.	n.s.	n.s.
GO:0004630	phospholipase D activity	MF	n.s.	n.s.	n.s.	n.s.	n.s.	0.0362	n.s.	n.s.	n.s.	n.s.
GO:0042719	mitochondrial intermembrane space protei...	CC	n.s.	n.s.	n.s.	n.s.	n.s.	0.0435	n.s.	n.s.	n.s.	n.s.
GO:0030328	prenylcysteine catabolic process	BP	n.s.	n.s.	n.s.	n.s.	n.s.	0.045	n.s.	n.s.	n.s.	n.s.
GO:0050832	defense response to fungus	BP	n.s.	n.s.	n.s.	n.s.	n.s.	0.045	n.s.	n.s.	n.s.	n.s.
GO:0006888	endoplasmic reticulum to Golgi vesicle-m...	BP	n.s.	n.s.	n.s.	n.s.	n.s.	0.046	n.s.	n.s.	n.s.	n.s.
GO:0019781	NEDD8 activating enzyme activity	MF	n.s.	n.s.	n.s.	n.s.	n.s.	n.s.	0.002	n.s.	n.s.	n.s.
GO:0045116	protein neddylation	BP	n.s.	n.s.	n.s.	n.s.	n.s.	n.s.	0.002	n.s.	n.s.	n.s.
GO:0005835	fatty acid synthase complex	CC	n.s.	n.s.	n.s.	n.s.	n.s.	n.s.	0.0025	n.s.	n.s.	n.s.
GO:0031047	gene silencing by RNA	BP	n.s.	n.s.	n.s.	n.s.	n.s.	n.s.	0.0042	n.s.	n.s.	n.s.
GO:0033167	ARC complex	CC	n.s.	n.s.	n.s.	n.s.	n.s.	n.s.	0.0097	n.s.	n.s.	n.s.
GO:0004181	metallocarboxypeptidase activity	MF	n.s.	n.s.	n.s.	n.s.	n.s.	n.s.	0.018	n.s.	n.s.	n.s.
GO:0000220	vacuolar proton-transporting V-type ATPa...	CC	n.s.	n.s.	n.s.	n.s.	n.s.	n.s.	0.0193	n.s.	n.s.	n.s.
GO:0005785	signal recognition particle receptor com...	CC	n.s.	n.s.	n.s.	n.s.	n.s.	n.s.	0.0193	n.s.	n.s.	n.s.
GO:0005980	glycogen catabolic process	BP	n.s.	n.s.	n.s.	n.s.	n.s.	n.s.	0.0197	n.s.	n.s.	n.s.
GO:0003867	4-aminobutyrate transaminase activity	MF	n.s.	n.s.	n.s.	n.s.	n.s.	n.s.	0.02	n.s.	n.s.	n.s.
GO:0004134	4-alpha-glucanotransferase activity	MF	n.s.	n.s.	n.s.	n.s.	n.s.	n.s.	0.02	n.s.	n.s.	n.s.
GO:0004135	amylo-alpha-1;6-glucosidase activity	MF	n.s.	n.s.	n.s.	n.s.	n.s.	n.s.	0.02	n.s.	n.s.	n.s.
GO:0004317	3-hydroxypalmitoyl-[acyl-carrier-protein...	MF	n.s.	n.s.	n.s.	n.s.	n.s.	n.s.	0.02	n.s.	n.s.	n.s.
GO:0004360	glutamine-fructose-6-phosphate transamin...	MF	n.s.	n.s.	n.s.	n.s.	n.s.	n.s.	0.02	n.s.	n.s.	n.s.
GO:0004368	glycerol-3-phosphate dehydrogenase (quin...	MF	n.s.	n.s.	n.s.	n.s.	n.s.	n.s.	0.02	n.s.	n.s.	n.s.
GO:0015095	magnesium ion transmembrane transporter ...	MF	n.s.	n.s.	n.s.	n.s.	n.s.	n.s.	0.02	n.s.	n.s.	n.s.
GO:0071565	nBAF complex	CC	n.s.	n.s.	n.s.	n.s.	n.s.	n.s.	0.0288	n.s.	n.s.	n.s.
GO:0016442	RISC complex	CC	n.s.	n.s.	n.s.	n.s.	n.s.	n.s.	0.0288	n.s.	n.s.	n.s.
GO:0003848	2-amino-4-hydroxy-6-hydroxymethyldihydro...	MF	n.s.	n.s.	n.s.	n.s.	n.s.	n.s.	0.029	n.s.	n.s.	n.s.
GO:0004150	dihydroneopterin aldolase activity	MF	n.s.	n.s.	n.s.	n.s.	n.s.	n.s.	0.029	n.s.	n.s.	n.s.
GO:0004156	dihydropteroate synthase activity	MF	n.s.	n.s.	n.s.	n.s.	n.s.	n.s.	0.029	n.s.	n.s.	n.s.
GO:0005047	signal recognition particle binding	MF	n.s.	n.s.	n.s.	n.s.	n.s.	n.s.	0.029	n.s.	n.s.	n.s.
GO:0042273	ribosomal large subunit biogenesis	BP	n.s.	n.s.	n.s.	n.s.	n.s.	n.s.	0.0292	n.s.	n.s.	n.s.
GO:0009448	gamma-aminobutyric acid metabolic proces...	BP	n.s.	n.s.	n.s.	n.s.	n.s.	n.s.	0.0294	n.s.	n.s.	n.s.
GO:0034427	nuclear-transcribed mRNA catabolic proce...	BP	n.s.	n.s.	n.s.	n.s.	n.s.	n.s.	0.0294	n.s.	n.s.	n.s.
GO:0072659	protein localization to plasma membrane	BP	n.s.	n.s.	n.s.	n.s.	n.s.	n.s.	0.0294	n.s.	n.s.	n.s.
GO:0020037	heme binding	MF	n.s.	n.s.	n.s.	n.s.	n.s.	n.s.	0.031	n.s.	n.s.	n.s.
GO:0003844	1;4-alpha-glucan branching enzyme activi...	MF	n.s.	n.s.	n.s.	n.s.	n.s.	n.s.	0.039	n.s.	n.s.	n.s.
GO:0003952	NAD+ synthase (glutamine-hydrolyzing) ac...	MF	n.s.	n.s.	n.s.	n.s.	n.s.	n.s.	0.039	n.s.	n.s.	n.s.
GO:0004037	allantoicase activity	MF	n.s.	n.s.	n.s.	n.s.	n.s.	n.s.	0.039	n.s.	n.s.	n.s.
GO:0004072	aspartate kinase activity	MF	n.s.	n.s.	n.s.	n.s.	n.s.	n.s.	0.039	n.s.	n.s.	n.s.
GO:0004731	purine-nucleoside phosphorylase activity	MF	n.s.	n.s.	n.s.	n.s.	n.s.	n.s.	0.039	n.s.	n.s.	n.s.
GO:1903830	magnesium ion transmembrane transport	BP	n.s.	n.s.	n.s.	n.s.	n.s.	n.s.	0.0391	n.s.	n.s.	n.s.
GO:0045254	pyruvate dehydrogenase complex	CC	n.s.	n.s.	n.s.	n.s.	n.s.	n.s.	0.0475	n.s.	n.s.	n.s.
GO:0004488	methylenetetrahydrofolate dehydrogenase ...	MF	n.s.	n.s.	n.s.	n.s.	n.s.	n.s.	0.048	n.s.	n.s.	n.s.
GO:0004742	dihydrolipoyllysine-residue acetyltransf...	MF	n.s.	n.s.	n.s.	n.s.	n.s.	n.s.	0.048	n.s.	n.s.	n.s.
GO:0004743	pyruvate kinase activity	MF	n.s.	n.s.	n.s.	n.s.	n.s.	n.s.	0.048	n.s.	n.s.	n.s.
GO:0004820	glycine-tRNA ligase activity	MF	n.s.	n.s.	n.s.	n.s.	n.s.	n.s.	0.048	n.s.	n.s.	n.s.
GO:0006426	glycyl-tRNA aminoacylation	BP	n.s.	n.s.	n.s.	n.s.	n.s.	n.s.	0.0486	n.s.	n.s.	n.s.
GO:0000981	DNA-binding transcription factor activit...	MF	n.s.	n.s.	n.s.	n.s.	1.6e-09	n.s.	n.s.	4.7e-27	2e-09	3.1e-19
GO:0003677	DNA binding	MF	n.s.	n.s.	n.s.	n.s.	0.00058	n.s.	n.s.	2.4e-16	8.8e-05	n.s.
GO:0008270	zinc ion binding	MF	n.s.	n.s.	n.s.	n.s.	0.0002	n.s.	n.s.	4.2e-12	3.3e-05	0.00256
GO:0005811	lipid droplet	CC	n.s.	n.s.	n.s.	n.s.	n.s.	n.s.	n.s.	0.00039	n.s.	n.s.
GO:0000250	lanosterol synthase activity	MF	n.s.	n.s.	n.s.	n.s.	n.s.	n.s.	n.s.	0.00053	n.s.	n.s.
GO:0042300	beta-amyrin synthase activity	MF	n.s.	n.s.	n.s.	n.s.	n.s.	n.s.	n.s.	0.00053	n.s.	n.s.
GO:0000987	cis-regulatory region sequence-specific ...	MF	n.s.	n.s.	n.s.	n.s.	n.s.	n.s.	n.s.	0.00057	n.s.	n.s.
GO:0047617	acyl-CoA hydrolase activity	MF	n.s.	n.s.	n.s.	n.s.	n.s.	n.s.	n.s.	0.00058	n.s.	n.s.
GO:0042729	DASH complex	CC	n.s.	n.s.	n.s.	n.s.	n.s.	n.s.	n.s.	0.00079	0.03719	n.s.
GO:0045944	positive regulation of transcription by ...	BP	n.s.	n.s.	n.s.	n.s.	n.s.	n.s.	n.s.	0.00092	n.s.	n.s.
GO:0003796	lysozyme activity	MF	n.s.	n.s.	n.s.	n.s.	n.s.	n.s.	n.s.	0.00275	n.s.	n.s.
GO:0008608	attachment of spindle microtubules to ki...	BP	n.s.	n.s.	n.s.	n.s.	n.s.	n.s.	n.s.	0.00292	n.s.	n.s.
GO:0009253	peptidoglycan catabolic process	BP	n.s.	n.s.	n.s.	n.s.	n.s.	n.s.	n.s.	0.00354	n.s.	n.s.
GO:0005876	spindle microtubule	CC	n.s.	n.s.	n.s.	n.s.	0.032	n.s.	n.s.	0.0069	n.s.	n.s.
GO:0003884	D-amino-acid oxidase activity	MF	n.s.	n.s.	n.s.	n.s.	n.s.	n.s.	n.s.	0.00742	n.s.	0.02268
GO:0016104	triterpenoid biosynthetic process	BP	n.s.	n.s.	n.s.	n.s.	n.s.	n.s.	n.s.	0.00998	n.s.	n.s.
GO:0071577	zinc ion transmembrane transport	BP	n.s.	n.s.	n.s.	n.s.	n.s.	n.s.	n.s.	0.01624	n.s.	n.s.
GO:0042744	hydrogen peroxide catabolic process	BP	n.s.	n.s.	n.s.	n.s.	n.s.	n.s.	n.s.	0.01624	n.s.	n.s.
GO:0016998	cell wall macromolecule catabolic proces...	BP	n.s.	n.s.	n.s.	n.s.	n.s.	n.s.	n.s.	0.01907	n.s.	n.s.
GO:0005385	zinc ion transmembrane transporter activ...	MF	n.s.	n.s.	n.s.	n.s.	n.s.	n.s.	n.s.	0.02	n.s.	n.s.
GO:0017070	U6 snRNA binding	MF	n.s.	n.s.	n.s.	n.s.	n.s.	n.s.	n.s.	0.02	n.s.	n.s.
GO:0046961	proton-transporting ATPase activity; rot...	MF	n.s.	n.s.	n.s.	n.s.	n.s.	n.s.	n.s.	0.02729	n.s.	n.s.
GO:0004519	endonuclease activity	MF	n.s.	n.s.	n.s.	n.s.	n.s.	n.s.	n.s.	0.02804	0.00044	n.s.
GO:0033180	proton-transporting V-type ATPase; V1 do...	CC	n.s.	n.s.	n.s.	n.s.	n.s.	n.s.	n.s.	0.02939	n.s.	n.s.
GO:0019835	cytolysis	BP	n.s.	n.s.	n.s.	n.s.	n.s.	n.s.	n.s.	0.03225	n.s.	n.s.
GO:0031511	Mis6-Sim4 complex	CC	n.s.	n.s.	n.s.	n.s.	n.s.	n.s.	n.s.	0.03482	n.s.	n.s.
GO:0019534	toxin transmembrane transporter activity	MF	n.s.	n.s.	n.s.	n.s.	n.s.	n.s.	n.s.	0.03848	n.s.	n.s.
GO:0099106	ion channel regulator activity	MF	n.s.	n.s.	n.s.	n.s.	n.s.	n.s.	n.s.	0.03848	n.s.	n.s.
GO:0000400	four-way junction DNA binding	MF	n.s.	n.s.	n.s.	n.s.	n.s.	n.s.	n.s.	0.03848	n.s.	n.s.
GO:0008685	2-C-methyl-D-erythritol 2;4-cyclodiphosp...	MF	n.s.	n.s.	n.s.	n.s.	n.s.	n.s.	n.s.	0.03848	n.s.	n.s.
GO:0022857	transmembrane transporter activity	MF	n.s.	n.s.	n.s.	n.s.	n.s.	n.s.	n.s.	0.03972	1.1e-09	1e-30
GO:0004523	RNA-DNA hybrid ribonuclease activity	MF	n.s.	n.s.	n.s.	n.s.	n.s.	n.s.	n.s.	0.04039	n.s.	0.00213
GO:0051598	meiotic recombination checkpoint signali...	BP	n.s.	n.s.	n.s.	n.s.	n.s.	n.s.	n.s.	0.04209	n.s.	n.s.
GO:0019746	hopanoid biosynthetic process	BP	n.s.	n.s.	n.s.	n.s.	n.s.	n.s.	n.s.	0.04209	n.s.	n.s.
GO:0043213	bacteriocin transport	BP	n.s.	n.s.	n.s.	n.s.	n.s.	n.s.	n.s.	0.04209	n.s.	n.s.
GO:0072686	mitotic spindle	CC	n.s.	n.s.	n.s.	n.s.	n.s.	n.s.	n.s.	0.04513	0.02248	n.s.
GO:0016021	integral component of membrane	CC	n.s.	n.s.	n.s.	n.s.	n.s.	n.s.	n.s.	0.04697	4.8e-07	6.9e-25
GO:0034968	histone lysine methylation	BP	n.s.	n.s.	n.s.	n.s.	n.s.	n.s.	n.s.	0.04961	n.s.	n.s.
GO:0055085	transmembrane transport	BP	n.s.	n.s.	n.s.	n.s.	n.s.	n.s.	n.s.	n.s.	7.7e-09	1e-30
GO:0005975	carbohydrate metabolic process	BP	n.s.	n.s.	n.s.	n.s.	1.1e-10	n.s.	n.s.	n.s.	0.00017	1e-25
GO:0005034	osmosensor activity	MF	n.s.	n.s.	n.s.	n.s.	n.s.	n.s.	n.s.	n.s.	0.00022	n.s.
GO:0070824	SHREC complex	CC	n.s.	n.s.	n.s.	n.s.	n.s.	n.s.	n.s.	n.s.	0.00057	n.s.
GO:0071949	FAD binding	MF	n.s.	n.s.	n.s.	n.s.	n.s.	n.s.	n.s.	n.s.	0.00061	6.1e-16
GO:0007232	osmosensory signaling pathway via Sho1 o...	BP	n.s.	n.s.	n.s.	n.s.	n.s.	n.s.	n.s.	n.s.	0.00093	n.s.
GO:0004557	alpha-galactosidase activity	MF	n.s.	n.s.	n.s.	n.s.	n.s.	n.s.	n.s.	n.s.	0.00112	n.s.
GO:0004553	hydrolase activity; hydrolyzing O-glycos...	MF	n.s.	n.s.	n.s.	n.s.	0.0016	n.s.	n.s.	n.s.	0.00213	1.3e-06
GO:0000272	polysaccharide catabolic process	BP	n.s.	n.s.	n.s.	n.s.	n.s.	n.s.	n.s.	n.s.	0.00231	n.s.
GO:0008810	cellulase activity	MF	n.s.	n.s.	n.s.	n.s.	0.04464	n.s.	n.s.	n.s.	0.00271	n.s.
GO:0005887	integral component of plasma membrane	CC	n.s.	n.s.	n.s.	n.s.	n.s.	n.s.	n.s.	n.s.	0.01337	n.s.
GO:0030246	carbohydrate binding	MF	n.s.	n.s.	n.s.	n.s.	n.s.	n.s.	n.s.	n.s.	0.01905	n.s.
GO:0016614	oxidoreductase activity; acting on CH-OH...	MF	n.s.	n.s.	n.s.	n.s.	n.s.	n.s.	n.s.	n.s.	0.0237	2.5e-09
GO:0044695	Dsc E3 ubiquitin ligase complex	CC	n.s.	n.s.	n.s.	n.s.	n.s.	n.s.	n.s.	n.s.	0.0239	n.s.
GO:0003885	D-arabinono-1;4-lactone oxidase activity	MF	n.s.	n.s.	n.s.	n.s.	n.s.	n.s.	n.s.	n.s.	0.02748	n.s.
GO:0006865	amino acid transport	BP	n.s.	n.s.	n.s.	n.s.	0.0459	n.s.	n.s.	n.s.	0.03045	1.2e-08
GO:0015756	fucose transmembrane transport	BP	n.s.	n.s.	n.s.	n.s.	n.s.	n.s.	n.s.	n.s.	0.03058	n.s.
GO:0043162	ubiquitin-dependent protein catabolic pr...	BP	n.s.	n.s.	n.s.	n.s.	n.s.	n.s.	n.s.	n.s.	0.03058	n.s.
GO:0006458	'de novo' protein folding	BP	n.s.	n.s.	n.s.	n.s.	n.s.	n.s.	n.s.	n.s.	0.03058	n.s.
GO:0006673	inositol phosphoceramide metabolic proce...	BP	n.s.	n.s.	n.s.	n.s.	n.s.	n.s.	n.s.	n.s.	0.03058	n.s.
GO:0035103	sterol regulatory element binding protei...	BP	n.s.	n.s.	n.s.	n.s.	n.s.	n.s.	n.s.	n.s.	0.03058	n.s.
GO:0045151	acetoin biosynthetic process	BP	n.s.	n.s.	n.s.	n.s.	n.s.	n.s.	n.s.	n.s.	0.03058	n.s.
GO:0046279	3;4-dihydroxybenzoate biosynthetic proce...	BP	n.s.	n.s.	n.s.	n.s.	n.s.	n.s.	n.s.	n.s.	0.03058	n.s.
GO:0005576	extracellular region	CC	n.s.	n.s.	n.s.	n.s.	6.4e-14	n.s.	n.s.	n.s.	0.03099	5.8e-26
GO:0004933	mating-type a-factor pheromone receptor ...	MF	n.s.	n.s.	n.s.	n.s.	n.s.	n.s.	n.s.	n.s.	0.03353	n.s.
GO:0015150	fucose transmembrane transporter activit...	MF	n.s.	n.s.	n.s.	n.s.	n.s.	n.s.	n.s.	n.s.	0.03353	n.s.
GO:0046565	3-dehydroshikimate dehydratase activity	MF	n.s.	n.s.	n.s.	n.s.	n.s.	n.s.	n.s.	n.s.	0.03353	n.s.
GO:0047605	acetolactate decarboxylase activity	MF	n.s.	n.s.	n.s.	n.s.	n.s.	n.s.	n.s.	n.s.	0.03353	n.s.
GO:0050233	pyranose oxidase activity	MF	n.s.	n.s.	n.s.	n.s.	n.s.	n.s.	n.s.	n.s.	0.03353	n.s.
GO:0070917	inositol phosphoceramide synthase regula...	MF	n.s.	n.s.	n.s.	n.s.	n.s.	n.s.	n.s.	n.s.	0.03353	n.s.
GO:1990334	Bfa1-Bub2 complex	CC	n.s.	n.s.	n.s.	n.s.	n.s.	n.s.	n.s.	n.s.	0.04723	n.s.
GO:0031533	mRNA cap methyltransferase complex	CC	n.s.	n.s.	n.s.	n.s.	n.s.	n.s.	n.s.	n.s.	0.04723	n.s.
GO:0016491	oxidoreductase activity	MF	n.s.	n.s.	n.s.	n.s.	0.00234	n.s.	n.s.	n.s.	n.s.	1e-30
GO:0030248	cellulose binding	MF	n.s.	n.s.	n.s.	n.s.	3.3e-10	n.s.	n.s.	n.s.	n.s.	4.3e-23
GO:0050660	flavin adenine dinucleotide binding	MF	n.s.	n.s.	n.s.	n.s.	n.s.	n.s.	n.s.	n.s.	n.s.	3.3e-15
GO:0004499	N;N-dimethylaniline monooxygenase activi...	MF	n.s.	n.s.	n.s.	n.s.	n.s.	n.s.	n.s.	n.s.	n.s.	7.6e-12
GO:0016787	hydrolase activity	MF	n.s.	n.s.	n.s.	n.s.	n.s.	n.s.	n.s.	n.s.	n.s.	2.1e-09
GO:0050661	NADP binding	MF	n.s.	n.s.	n.s.	n.s.	n.s.	n.s.	n.s.	n.s.	n.s.	4.1e-08
GO:0043386	mycotoxin biosynthetic process	BP	n.s.	n.s.	n.s.	n.s.	n.s.	n.s.	n.s.	n.s.	n.s.	4.9e-08
GO:0016846	carbon-sulfur lyase activity	MF	n.s.	n.s.	n.s.	n.s.	n.s.	n.s.	n.s.	n.s.	n.s.	8.3e-08
GO:0003824	catalytic activity	MF	n.s.	n.s.	n.s.	n.s.	n.s.	n.s.	n.s.	n.s.	n.s.	2.6e-07
GO:0016020	membrane	CC	n.s.	n.s.	n.s.	n.s.	n.s.	n.s.	n.s.	n.s.	n.s.	4.1e-06
GO:0046373	L-arabinose metabolic process	BP	n.s.	n.s.	n.s.	n.s.	n.s.	n.s.	n.s.	n.s.	n.s.	1.3e-05
GO:0008080	N-acetyltransferase activity	MF	n.s.	n.s.	n.s.	n.s.	n.s.	n.s.	n.s.	n.s.	n.s.	1.8e-05
GO:0046556	alpha-L-arabinofuranosidase activity	MF	n.s.	n.s.	n.s.	n.s.	n.s.	n.s.	n.s.	n.s.	n.s.	3.3e-05
GO:0004601	peroxidase activity	MF	n.s.	n.s.	n.s.	n.s.	n.s.	n.s.	n.s.	n.s.	n.s.	4.8e-05
GO:0033961	cis-stilbene-oxide hydrolase activity	MF	n.s.	n.s.	n.s.	n.s.	n.s.	n.s.	n.s.	n.s.	n.s.	0.0002
GO:0016829	lyase activity	MF	n.s.	n.s.	n.s.	n.s.	n.s.	n.s.	n.s.	n.s.	n.s.	0.00035
GO:0031177	phosphopantetheine binding	MF	n.s.	n.s.	n.s.	n.s.	n.s.	n.s.	n.s.	n.s.	n.s.	0.00038
GO:0009277	fungal-type cell wall	CC	n.s.	n.s.	n.s.	n.s.	n.s.	n.s.	n.s.	n.s.	n.s.	0.00039
GO:0004867	serine-type endopeptidase inhibitor acti...	MF	n.s.	n.s.	n.s.	n.s.	n.s.	n.s.	n.s.	n.s.	n.s.	0.00126
GO:0043531	ADP binding	MF	n.s.	n.s.	n.s.	n.s.	n.s.	n.s.	n.s.	n.s.	n.s.	0.00133
GO:0004650	polygalacturonase activity	MF	n.s.	n.s.	n.s.	n.s.	n.s.	n.s.	n.s.	n.s.	n.s.	0.00166
GO:0071918	urea transmembrane transport	BP	n.s.	n.s.	n.s.	n.s.	n.s.	n.s.	n.s.	n.s.	n.s.	0.0019
GO:0015204	urea transmembrane transporter activity	MF	n.s.	n.s.	n.s.	n.s.	n.s.	n.s.	n.s.	n.s.	n.s.	0.00341
GO:0004764	shikimate 3-dehydrogenase (NADP+) activi...	MF	n.s.	n.s.	n.s.	n.s.	n.s.	n.s.	n.s.	n.s.	n.s.	0.00341
GO:0030600	feruloyl esterase activity	MF	n.s.	n.s.	n.s.	n.s.	n.s.	n.s.	n.s.	n.s.	n.s.	0.0044
GO:0004061	arylformamidase activity	MF	n.s.	n.s.	n.s.	n.s.	n.s.	n.s.	n.s.	n.s.	n.s.	0.00445
GO:0015267	channel activity	MF	n.s.	n.s.	n.s.	n.s.	n.s.	n.s.	n.s.	n.s.	n.s.	0.00643
GO:0033609	oxalate metabolic process	BP	n.s.	n.s.	n.s.	n.s.	n.s.	n.s.	n.s.	n.s.	n.s.	0.0065
GO:0071423	malate transmembrane transport	BP	n.s.	n.s.	n.s.	n.s.	n.s.	n.s.	n.s.	n.s.	n.s.	0.0082
GO:0004104	cholinesterase activity	MF	n.s.	n.s.	n.s.	n.s.	n.s.	n.s.	n.s.	n.s.	n.s.	0.00832
GO:0016042	lipid catabolic process	BP	n.s.	n.s.	n.s.	n.s.	n.s.	n.s.	n.s.	n.s.	n.s.	0.0084
GO:0019441	tryptophan catabolic process to kynureni...	BP	n.s.	n.s.	n.s.	n.s.	n.s.	n.s.	n.s.	n.s.	n.s.	0.0087
GO:0042597	periplasmic space	CC	n.s.	n.s.	n.s.	n.s.	n.s.	n.s.	n.s.	n.s.	n.s.	0.00877
GO:0046416	D-amino acid metabolic process	BP	n.s.	n.s.	n.s.	n.s.	n.s.	n.s.	n.s.	n.s.	n.s.	0.009
GO:0005199	structural constituent of cell wall	MF	n.s.	n.s.	n.s.	n.s.	n.s.	n.s.	n.s.	n.s.	n.s.	0.01014
GO:0003855	3-dehydroquinate dehydratase activity	MF	n.s.	n.s.	n.s.	n.s.	n.s.	n.s.	n.s.	n.s.	n.s.	0.01014
GO:0004067	asparaginase activity	MF	n.s.	n.s.	n.s.	n.s.	n.s.	n.s.	n.s.	n.s.	n.s.	0.01014
GO:0016837	carbon-oxygen lyase activity; acting on ...	MF	n.s.	n.s.	n.s.	n.s.	n.s.	n.s.	n.s.	n.s.	n.s.	0.01126
GO:0015140	malate transmembrane transporter activit...	MF	n.s.	n.s.	n.s.	n.s.	n.s.	n.s.	n.s.	n.s.	n.s.	0.01127
GO:0071704	organic substance metabolic process	BP	n.s.	n.s.	n.s.	n.s.	n.s.	n.s.	n.s.	n.s.	n.s.	0.0137
GO:0009341	beta-galactosidase complex	CC	n.s.	n.s.	n.s.	n.s.	n.s.	n.s.	n.s.	n.s.	n.s.	0.01531
GO:0016977	chitosanase activity	MF	n.s.	n.s.	n.s.	n.s.	0.01316	n.s.	n.s.	n.s.	n.s.	0.01868
GO:0030245	cellulose catabolic process	BP	n.s.	n.s.	n.s.	n.s.	0.017	n.s.	n.s.	n.s.	n.s.	0.0197
GO:0006559	L-phenylalanine catabolic process	BP	n.s.	n.s.	n.s.	n.s.	n.s.	n.s.	n.s.	n.s.	n.s.	0.0197
GO:0004364	glutathione transferase activity	MF	n.s.	n.s.	n.s.	n.s.	n.s.	n.s.	n.s.	n.s.	n.s.	0.02157
GO:0010181	FMN binding	MF	n.s.	n.s.	n.s.	n.s.	n.s.	n.s.	n.s.	n.s.	n.s.	0.02524
GO:0034599	cellular response to oxidative stress	BP	n.s.	n.s.	n.s.	n.s.	n.s.	n.s.	n.s.	n.s.	n.s.	0.0294
GO:0000293	ferric-chelate reductase activity	MF	n.s.	n.s.	n.s.	n.s.	n.s.	n.s.	n.s.	n.s.	n.s.	0.03143
GO:0018506	maleylacetate reductase activity	MF	n.s.	n.s.	n.s.	n.s.	n.s.	n.s.	n.s.	n.s.	n.s.	0.03143
GO:0008233	peptidase activity	MF	n.s.	n.s.	n.s.	n.s.	n.s.	n.s.	n.s.	n.s.	n.s.	0.03285
GO:0008236	serine-type peptidase activity	MF	n.s.	n.s.	n.s.	n.s.	n.s.	n.s.	n.s.	n.s.	n.s.	0.03609
GO:0035434	copper ion transmembrane transport	BP	n.s.	n.s.	n.s.	n.s.	0.0343	n.s.	n.s.	n.s.	n.s.	0.0408
GO:0006422	aspartyl-tRNA aminoacylation	BP	n.s.	n.s.	n.s.	n.s.	n.s.	n.s.	n.s.	n.s.	n.s.	0.0436
GO:0030638	polyketide metabolic process	BP	n.s.	n.s.	n.s.	n.s.	n.s.	n.s.	n.s.	n.s.	n.s.	0.0436
GO:0005615	extracellular space	CC	n.s.	n.s.	n.s.	n.s.	0.037	n.s.	n.s.	n.s.	n.s.	n.s.
GO:0006080	substituted mannan metabolic process	BP	n.s.	n.s.	n.s.	n.s.	4.6e-06	n.s.	n.s.	n.s.	n.s.	n.s.
GO:0016985	mannan endo-1;4-beta-mannosidase activit...	MF	n.s.	n.s.	n.s.	n.s.	7.1e-06	n.s.	n.s.	n.s.	n.s.	n.s.
GO:0019187	beta-1;4-mannosyltransferase activity	MF	n.s.	n.s.	n.s.	n.s.	7.6e-05	n.s.	n.s.	n.s.	n.s.	n.s.
GO:0004343	glucosamine 6-phosphate N-acetyltransfer...	MF	n.s.	n.s.	n.s.	n.s.	0.04464	n.s.	n.s.	n.s.	n.s.	n.s.
GO:0003830	beta-1;4-mannosylglycoprotein 4-beta-N-a...	MF	n.s.	n.s.	n.s.	n.s.	0.04616	n.s.	n.s.	n.s.	n.s.	n.s.
GO:0007186	G protein-coupled receptor signaling pat...	BP	n.s.	n.s.	n.s.	n.s.	0.0102	n.s.	n.s.	n.s.	n.s.	n.s.
GO:0004965	G protein-coupled GABA receptor activity	MF	n.s.	n.s.	n.s.	n.s.	0.01292	n.s.	n.s.	n.s.	n.s.	n.s.
GO:0005834	heterotrimeric G-protein complex	CC	n.s.	n.s.	n.s.	n.s.	0.014	n.s.	n.s.	n.s.	n.s.	n.s.
GO:0001664	G protein-coupled receptor binding	MF	n.s.	n.s.	n.s.	n.s.	0.01471	n.s.	n.s.	n.s.	n.s.	n.s.
GO:0004064	arylesterase activity	MF	n.s.	n.s.	n.s.	n.s.	0.00212	n.s.	n.s.	n.s.	n.s.	n.s.
GO:0008198	ferrous iron binding	MF	n.s.	n.s.	n.s.	n.s.	0.00654	n.s.	n.s.	n.s.	n.s.	n.s.
GO:0006725	cellular aromatic compound metabolic pro...	BP	n.s.	n.s.	n.s.	n.s.	0.0082	n.s.	n.s.	n.s.	n.s.	n.s.
GO:0008381	mechanosensitive ion channel activity	MF	n.s.	n.s.	n.s.	n.s.	0.01316	n.s.	n.s.	n.s.	n.s.	n.s.
GO:0016810	hydrolase activity; acting on carbon-nit...	MF	n.s.	n.s.	n.s.	n.s.	0.01507	n.s.	n.s.	n.s.	n.s.	n.s.
[truncated: 287 more rows]

## Sheet: Supplementary Data 5b
Supplementary Data 5b. TopGO functional enrichment for the 540 orthogroups shared between protists and non-Dikarya fungi. The node and clade names represent the last ancestor in which these orthogroups are predicted to be still present. Values in the matrix represent the p-value of Fisher’s exact test with weight01Fisher algorithm of topGO. Only values < 0.05 were visualised. ‘n.s.’ means not sig…
[truncated: 539 more rows]

[truncated: 6 more sheets: Supplementary Data 6a, Supplementary Data 6b, Supplementary Data 6c, Supplementary Data 7, Supplementary Data 8a, Supplementary Data 8b]
